# Supplementary material for: Sex-dependent differences in hematopoietic stem cell aging and leukemogenic potential
Source: Oncogene. 2024 Nov 1;44(2):64–78. doi: 10.1038/s41388-024-03197-9 (PMC11706783; doi:10.1038/s41388-024-03197-9)
Supplement: Supplementary file 3 — Supplementary Table 1 [file 41388_2024_3197_MOESM3_ESM.xlsx]

## Sheet: Summary of Tables
Supplementary Table 1 GSEA results of HSPC scRNAseq clusters comparing 28-month-old females vs 3-month-old females
GSEA results were shown in both Hallmak and KEGG terms.
List of Tables of GSEA results for female HSPCs (F28 vs F3)
Hallmark GSEA-cluster 0
Hallmark GSEA-cluster1
Hallmark GSEA-cluster2
Hallmark GSEA-cluster 3
Hallmark GSEA-cluster 4
Hallmark GSEA-cluster 5
Hallmark GSEA-cluster7
KEGG GSEA-cluster0
KEGG GSEA-cluster1
KEGG GSEA-cluster2
KEGG GSEA-cluster3
KEGG GSEA-cluster4
KEGG GSEA-cluster5
KEGG GSEA-cluster7

## Sheet: hallmark_GSEA-c0
ID	Description	setSize	enrichmentScore	NES	pvalue	p.adjust	qvalues	rank	leading_edge	core_enrichment
HALLMARK_TGF_BETA_SIGNALING	HALLMARK_TGF_BETA_SIGNALING	51	0.508614	1.79512	0.00881057	0.112108	0.0826056	783	tags=22%	list=6%	signal=20%	Wwtr1/Id1/Id3/Id2/Bmpr1a/Apc/Klf10/Junb/Smad7/Ltbp2/Skil
HALLMARK_INTERFERON_GAMMA_RESPONSE	HALLMARK_INTERFERON_GAMMA_RESPONSE	171	0.404309	1.71279	0.00896861	0.112108	0.0826056	1248	tags=23%	list=10%	signal=21%	Txnip/Mt2/H2-T23/H2-Eb1/Selp/Ifitm3/Gbp9/Tnfaip3/H2-D1/H2-Aa/Psmb8/H2-Q7/Stat3/Pla2g4a/Sppl2a/Irf5/Pim1/Il4ra/Il7/Nfkbia/Isg15/Cd74/Tap1/Socs1/Btg1/Socs3/B2m/Ptpn2/Irf4/Il10ra/Oas3/Tnfaip6/Ifit2/Tnfsf10/Rbck1/Tor1b/Casp4/Pfkp/Ifi27
HALLMARK_INTERFERON_ALPHA_RESPONSE	HALLMARK_INTERFERON_ALPHA_RESPONSE	95	0.402245	1.5875	0.0195652	0.120773	0.0889906	1248	tags=19%	list=10%	signal=17%	Txnip/H2-T23/Ifitm3/Ifitm1/H2-D1/Psmb8/H2-Q7/Il4ra/Sell/Il7/Isg15/Cd74/Tap1/B2m/Ifit2/Oas1g/Tmem140/Ifi27
HALLMARK_IL6_JAK_STAT3_SIGNALING	HALLMARK_IL6_JAK_STAT3_SIGNALING	67	0.420781	1.57687	0.0217391	0.120773	0.0889906	3059	tags=46%	list=24%	signal=35%	Stat3/Jun/Pim1/Il4ra/Il7/Itgb3/Socs1/Tnfrsf1a/Socs3/Ptpn2/Il18r1/Acvrl1/Il12rb1/Ifnar1/Tyk2/Tgfb1/Il2rg/Cbl/Il17ra/Pik3r5/Cd36/Il1b/Tnf/Cxcl2/Il9r/Acvr1b/Itga4/Csf3r/Tnfrsf21/Il15ra/Bak1
HALLMARK_HYPOXIA	HALLMARK_HYPOXIA	150	0.375861	1.56196	0.0177778	0.120773	0.0889906	723	tags=15%	list=6%	signal=14%	Mt1/Bhlhe40/Mt2/Plac8/Efna3/Slc2a3/Cited2/Tnfaip3/Ndrg1/Jun/Bcl2/Nr3c1/Pim1/Fbp1/Tgm2/Klf6/Fos/Vldlr/Aldoc/Btg1/Sdc4/Slc2a1
HALLMARK_ESTROGEN_RESPONSE_EARLY	HALLMARK_ESTROGEN_RESPONSE_EARLY	139	0.36599	1.50212	0.0285088	0.142544	0.105032	2081	tags=23%	list=16%	signal=19%	Krt18/Bhlhe40/Ovol2/Syngr1/Cish/Bcl2/Olfm1/Dhcr7/Tgm2/Fos/Muc1/Gla/Dhrs3/Klf10/Snx24/Slc2a1/Greb1/Cbfa2t3/Areg/Tjp3/Krt8/Nav2/Siah2/Aff1/Klf4/Slc26a2/Ccnd1/Asb13/Slc22a5/Ablim1/Wfs1/Syt12
HALLMARK_UV_RESPONSE_DN	HALLMARK_UV_RESPONSE_DN	111	0.3539	1.42977	0.0364807	0.146602	0.108023	786	tags=13%	list=6%	signal=12%	Id1/Mt1/Bhlhe40/Bmpr1a/Cited2/Map1b/Nr3c1/Prdm2/Itgb3/Wdr37/Vldlr/Ythdc1/Smad7/Mios
HALLMARK_TNFA_SIGNALING_VIA_NFKB	HALLMARK_TNFA_SIGNALING_VIA_NFKB	171	0.324338	1.374	0.0381166	0.146602	0.108023	1013	tags=19%	list=8%	signal=17%	Bhlhe40/Id2/Slc2a3/Litaf/Tnfaip3/Sat1/Cebpb/Jun/Tsc22d1/Kdm6b/Ninj1/Nfkbia/Snn/Tap1/Birc3/Klf6/Fos/Gadd45b/B4galt5/Rhob/Btg1/Socs3/Tank/Klf10/Junb/Sdc4/Dusp4/Cd83/Tnfaip6/Ifit2/Areg/Ptpre
HALLMARK_IL2_STAT5_SIGNALING	HALLMARK_IL2_STAT5_SIGNALING	164	0.322074	1.35904	0.0440529	0.15625	0.115132	1856	tags=24%	list=15%	signal=21%	Bhlhe40/Selp/Ifitm3/Slc2a3/Ndrg1/Cish/Bcl2/Pim1/Il4ra/Sell/Tgm2/Klf6/Gadd45b/Socs1/Muc1/Rhob/Dhrs3/Gsto1/Itga6/Rhoh/Slc1a5/Irf4/Ctla4/Il18r1/Cd83/Il10ra/Tnfsf10/Ckap4/Ecm1/Ahr/Batf/Bmpr2/Emp1/Cdkn1c/Ptger2/Alcam/Cdc42se2/Traf1/Arl4a
HALLMARK_P53_PATHWAY	HALLMARK_P53_PATHWAY	173	0.311765	1.32148	0.046875	0.15625	0.115132	1798	tags=22%	list=14%	signal=19%	Txnip/Rpl36/Tm4sf1/Hexim1/Sec61a1/Ndrg1/Sat1/Hint1/Jun/Tsc22d1/Csrnp2/Ninj1/Nupr1/Tap1/Fos/Socs1/Rb1/Btg1/Ptpre/Vwa5a/Bax/Pitpnc1/Prmt2/Plk3/Ada/Trib3/Tgfb1/Blcap/Rad9a/Irak1/Zfp36l1/Klf4/Btg2/Zmat3/Slc35d1/Ak1/Klk8/F2r
HALLMARK_INFLAMMATORY_RESPONSE	HALLMARK_INFLAMMATORY_RESPONSE	129	0.337148	1.37275	0.0525164	0.164114	0.120926	3193	tags=36%	list=25%	signal=28%	Rgs1/Ifitm1/Osm/Il4ra/Sell/Itgb3/Nfkbia/Klf6/Rhog/Gna15/C3ar1/Il18r1/Il10ra/Tnfaip6/Kcnj2/Tnfsf10/Ptpre/Ifnar1/Ahr/Gabbr1/Kif1b/Sri/Btg2/Ptger2/Cd55/Pik3r5/Il1b/Il18rap/Cmklr1/Tlr3/Il10/Cd48/Rnf144b/Ccl2/Lpar1/Plaur/Acvr1b/Axl/Icosl/Ccrl2/Ly6e/Csf3r/Il15ra/Myc/Tapbp/Atp2c1/Ripk2
HALLMARK_APOPTOSIS	HALLMARK_APOPTOSIS	139	0.307803	1.2633	0.0833333	0.245098	0.180599	2025	tags=25%	list=16%	signal=21%	Krt18/Txnip/Ifitm3/Satb1/Sat1/Jun/Gstm2/Tap1/Birc3/Gadd45b/Rhob/Dnaja1/Gna15/Smad7/Plat/Tnfsf10/Casp6/Etf1/Tspo/Bax/Casp4/Bgn/Casp9/Bnip3l/Emp1/Btg2/Ccnd1/Dap3/Gsn/F2r/Rhot2/Dnajc3/Il1b/Tnf/Ppp2r5b
HALLMARK_UV_RESPONSE_UP	HALLMARK_UV_RESPONSE_UP	135	0.285291	1.17406	0.154176	0.38018	0.280133	1659	tags=20%	list=13%	signal=18%	H2-T23/Sult1a1/H2-D1/H2-Q7/Creg1/Dnajb1/Alas1/Olfm1/Nfkbia/Tap1/Fos/Mark2/Amd1/Rhob/Dnaja1/Btg1/Junb/Hspa2/Pole3/Mrpl23/Nat2/Epcam/Parp2/Grina/Maoa/Btg2/Cdkn1c
HALLMARK_ALLOGRAFT_REJECTION	HALLMARK_ALLOGRAFT_REJECTION	144	0.277368	1.14411	0.166667	0.38018	0.280133	2121	tags=26%	list=17%	signal=22%	H2-T23/Eif3j2/H2-D1/Srgn/H2-Aa/H2-Q7/Il11/Il4ra/Elane/Ccr2/Glmn/Il7/Ncf4/Cd74/Tap1/Rpl39/Socs1/Rps19/B2m/Eif3a/Irf4/H2-DMb1/Il12rb1/H2-Oa/Fyb/Tgfb1/H2-DMa/Il2rg/Dyrk3/Csk/F2r/Igsf6/Il1b/Tnf/Thy1/Ccr5/Il18rap/Tlr3
HALLMARK_MYOGENESIS	HALLMARK_MYOGENESIS	113	0.283997	1.15393	0.192797	0.419123	0.308828	2198	tags=22%	list=17%	signal=18%	Wwtr1/Bhlhe40/Gabarapl2/Scd2/Tsc2/Gadd45b/Ckb/Dmd/Rb1/Fst/Cox7a1/Tnnt1/Mylk/Nav2/Tgfb1/Pfkm/Ak1/Gsn/Fxyd1/Atp2a1/Cd36/Ablim1/Tnnt3/Mybpc3/Hspb2
HALLMARK_KRAS_SIGNALING_DN	HALLMARK_KRAS_SIGNALING_DN	70	0.284262	1.07397	0.288546	0.546375	0.402592	3035	tags=44%	list=24%	signal=34%	Plag1/Bard1/Thnsl2/Snn/Skil/Tnni3/Slc29a3/Entpd7/Ptprj/Sgk1/Prodh/Btg2/Tcf7l1/Klk8/Cpa2/Fggy/Tex15/Ccdc106/Sidt1/Cyp39a1/Atp4a/Slc6a3/Htr1b/Nr6a1/Zfp112/Cdkal1/Pdcd1/Kmt2d/Mast3/Synpo/Nudt10
HALLMARK_ANDROGEN_RESPONSE	HALLMARK_ANDROGEN_RESPONSE	84	0.269482	1.05063	0.323144	0.557145	0.410528	1667	tags=24%	list=13%	signal=21%	Scd2/Ndrg1/Sat1/Tsc22d1/Pias1/Ell2/Acsl3/B2m/Appbp2/Uap1/Krt8/Camkk2/Pdlim5/Lman1/Vapa/Sgk1/Pgm3/Slc26a2/Dbi/Ccnd1
HALLMARK_KRAS_SIGNALING_UP	HALLMARK_KRAS_SIGNALING_UP	126	0.245265	0.996936	0.447826	0.666439	0.49106	1817	tags=24%	list=14%	signal=21%	Tmem176a/Id2/Tnfaip3/Psmb8/Lat2/Satb1/Spon1/Birc3/Tmem176b/Trib2/Plek2/Mpzl2/Plat/St6gal1/C3ar1/Il10ra/Dnmbp/Vwa5a/Eng/Dusp6/Avl9/Gadd45g/Rbm4/Il2rg/Klf4/Emp1/Atg10/Zfp277/Cbl/Traf1
HALLMARK_ESTROGEN_RESPONSE_LATE	HALLMARK_ESTROGEN_RESPONSE_LATE	133	0.235893	0.967074	0.506494	0.666439	0.49106	2899	tags=29%	list=23%	signal=22%	Id2/Ovol2/Cish/Bcl2/Olfm1/Dhcr7/Gjb3/Fos/Ckb/Gla/Jak1/Areg/Tjp3/Llgl2/Siah2/Pkp3/Batf/Emp2/Sgk1/Aff1/Klf4/Slc26a2/Ccnd1/Acox2/Slc22a5/Wfs1/S100a9/Xrcc3/Ltf/Cdc6/Farp1/Anxa9/Nxt1/Pgr/Snx10/Sord/Dusp2/Rab31
HALLMARK_CHOLESTEROL_HOMEOSTASIS	HALLMARK_CHOLESTEROL_HOMEOSTASIS	65	0.255219	0.95275	0.5	0.666439	0.49106	2781	tags=28%	list=22%	signal=22%	Scd2/Cpeb2/Dhcr7/Gstm7/Aldoc/Atxn2/Fbxo6/Trib3/Abca2/Acss2/Alcam/Pdk3/Lpl/Trp53inp1/Hmgcr/Hmgcs1/Plaur/Tmem97
HALLMARK_SPERMATOGENESIS	HALLMARK_SPERMATOGENESIS	67	0.252238	0.945257	0.526087	0.67447	0.496978	2489	tags=25%	list=20%	signal=20%	Crisp2/Aurka/Mast2/Pomc/Nphp1/Il12rb2/Tnni3/Hspa2/Parp2/Braf/Gstm5/Arl4a/Topbp1/Ace/Art3/Cdkn3/Gsg1
HALLMARK_GLYCOLYSIS	HALLMARK_GLYCOLYSIS	154	0.22192	0.92824	0.592428	0.722473	0.532348	1225	tags=12%	list=10%	signal=11%	Efna3/Aurka/Cited2/Lhpp/Egln3/Akr1a1/Ndufv3/Glce/Arpp19/Vldlr/Slc25a13/Chpf/Got2/Casp6/Fut8/Rbck1/Pkp2/Gnpda1/Pfkp
HALLMARK_HEDGEHOG_SIGNALING	HALLMARK_HEDGEHOG_SIGNALING	23	0.314782	0.910399	0.586433	0.722473	0.532348	2663	tags=43%	list=21%	signal=34%	Nf1/Rasa1/Vldlr/Nrp2/Tle3/Gli1/Cdk5r1/Thy1/Unc5c/Hey1
HALLMARK_HEME_METABOLISM	HALLMARK_HEME_METABOLISM	159	0.215729	0.908192	0.651885	0.775491	0.571415	2025	tags=19%	list=16%	signal=16%	Gclm/Tfdp2/Car1/Rhag/Lamp2/Top1/Arl2bp/Nr3c1/Isca1/Dcaf10/Blvra/Ell2/Slc2a1/Ctse/Cdc27/Trak2/Bcam/Nnt/Clcn3/Bnip3l/Btg2/Picalm/Vezf1/Alad/Ezh1/Slc30a1/Sec14l1/Hbb-bt/P4ha2/Ppp2r5b
HALLMARK_E2F_TARGETS	HALLMARK_E2F_TARGETS	180	0.210365	0.899919	0.672527	0.775491	0.571415	1327	tags=11%	list=10%	signal=10%	Nolc1/Ncapd2/Phf5a/Naa38/Aurka/Rad50/Pms2/Bard1/Mlh1/Nudt21/Ppp1r8/Ipo7/Rpa1/Mcm5/Ube2t/Ctps/Suv39h1/Brms1l/Orc2
HALLMARK_COMPLEMENT	HALLMARK_COMPLEMENT	143	0.218314	0.89707	0.682432	0.775491	0.571415	2154	tags=20%	list=17%	signal=17%	Tnfaip3/Dock10/Lamp2/Cebpb/Pla2g4a/Pim1/Gata3/Prcp/Rhog/Csrp1/Pcsk9/Plat/Casp4/Dusp6/Gnb2/Gnai2/Rnf4/Casp9/Prss36/Atox1/Prdm4/Dusp5/Psmb9/Cd55/Pik3r5/Cd36/Cdk5r1/Cxcl2/S100a9
HALLMARK_MITOTIC_SPINDLE	HALLMARK_MITOTIC_SPINDLE	182	0.210423	0.899906	0.698661	0.77629	0.572003	1500	tags=14%	list=12%	signal=13%	Aurka/Cep131/Arl8a/Apc/Fscn1/Nf1/Rasa1/Kptn/Kif20b/Akap13/Arhgap29/Kif15/Mid1ip1/Als2/Arhgef7/Kif5b/Ccdc88a/Cdc27/Cntrl/Pdlim5/Tubgcp2/Kif1b/Stau1/Tlk1/Lats1/Capzb
HALLMARK_MYC_TARGETS_V2	HALLMARK_MYC_TARGETS_V2	58	0.236891	0.861772	0.743478	0.808129	0.595463	3884	tags=40%	list=31%	signal=28%	Nolc1/Tfb2m/Las1l/Rabepk/Mcm5/Nip7/Pes1/Sord/Tmem97/Dusp2/Phb/Myc/Rrp9/Supv3l1/Gnl3/Hk2/Pus1/Grwd1/Cdk4/Pprc1/Pa2g4/Map3k6/Plk1
HALLMARK_PANCREAS_BETA_CELLS	HALLMARK_PANCREAS_BETA_CELLS	19	0.261107	0.726098	0.844828	0.898753	0.662239	2023	tags=37%	list=16%	signal=31%	Spcs1/Srp14/Foxo1/Srp9/Abcc8/Foxa2/Pak3
HALLMARK_OXIDATIVE_PHOSPHORYLATION	HALLMARK_OXIDATIVE_PHOSPHORYLATION	196	-0.365584	-1.57035	0.00182482	0.0912409	0.0672301	1863	tags=20%	list=15%	signal=17%	Uqcrb/Cox4i1/Ndufs2/Uqcrc1/Cox7a2/Mrps15/Cyb5a/Cox6c/Aco2/Echs1/Phyh/Atp5j/Suclg1/Cox6a1/Sdhd/Acaa2/Iscu/Slc25a5/Pdp1/Ndufv1/Atp5d/Ndufc1/Cpt1a/Mtrf1/Mpc1/Atp5k/Cox6b1/Tomm22/Slc25a12/Cycs/Ndufa2/Slc25a4/Atp6v1e1/Atp6v1f/Surf1/Atp5h/Dld/Atp5a1/Acadvl
HALLMARK_FATTY_ACID_METABOLISM	HALLMARK_FATTY_ACID_METABOLISM	128	-0.367047	-1.48908	0.00364964	0.0912409	0.0672301	1333	tags=16%	list=11%	signal=14%	Urod/Aco2/Echs1/Suclg1/Erp29/Bckdhb/Sdhd/Acaa2/Grhpr/Serinc1/Cpt1a/Tdo2/Auh/Eno2/Glul/Sms/Dld/Gpd2/Hsd17b11/Acadvl
HALLMARK_WNT_BETA_CATENIN_SIGNALING	HALLMARK_WNT_BETA_CATENIN_SIGNALING	37	-0.50317	-1.57823	0.0191205	0.120773	0.0889906	2885	tags=41%	list=23%	signal=31%	Skp2/Gnai1/Axin1/Tcf7/Jag2/Hdac11/Notch4/Fzd1/Cul1/Dvl2/Ncstn/Numb/Dkk1/Dll1/Ccnd2
HALLMARK_DNA_REPAIR	HALLMARK_DNA_REPAIR	140	-0.338132	-1.39691	0.0198198	0.120773	0.0889906	1845	tags=26%	list=15%	signal=23%	Gtf2b/Polr3c/Gtf2h1/Itpa/Nme1/Supt4a/Prim1/Umps/Zfp707/Usp11/Rpa2/Polr2g/Pom121/Taf10/Polr2h/Tyms/Pole4/Ercc4/Ercc2/Adrm1/Vps37d/Ercc5/Impdh2/Fen1/Cstf3/Nelfb/Rala/Polr2i/Dut/Mpc2/Snapc4/Hcls1/Dguok/Rbx1/Surf1/Gtf2a2/Bcap31
HALLMARK_ANGIOGENESIS	HALLMARK_ANGIOGENESIS	22	-0.537074	-1.49754	0.0375235	0.146602	0.108023	2342	tags=41%	list=19%	signal=33%	Timp1/Vcan/Jag2/S100a4/Fgfr1/Spp1/Vegfa/Ccnd2/App
HALLMARK_ADIPOGENESIS	HALLMARK_ADIPOGENESIS	173	-0.281608	-1.19083	0.128159	0.355997	0.262313	1745	tags=17%	list=14%	signal=15%	Uqcrc1/Pqlc3/Ak2/Ccng2/Esyt1/Mtch2/Scp2/Araf/Aco2/Echs1/Phyh/Suclg1/Cox6a1/Pdcd4/Acaa2/Abcb8/Ghitm/Sod1/Qdpr/Ubc/Itsn1/Slc25a10/Ppp1r15b/Plin2/Angpt1/Aplp2/Pgm1/Dld/Gpd2/Hspb8
HALLMARK_REACTIVE_OXYGEN_SPECIES_PATHWAY	HALLMARK_REACTIVE_OXYGEN_SPECIES_PATHWAY	46	-0.365353	-1.22818	0.167279	0.38018	0.280133	1103	tags=22%	list=9%	signal=20%	Msra/Ndufs2/Ercc2/Sod1/Prdx4/Scaf4/Hhex/Egln2/Ftl1/Nqo1
HALLMARK_EPITHELIAL_MESENCHYMAL_TRANSITION	HALLMARK_EPITHELIAL_MESENCHYMAL_TRANSITION	118	-0.293579	-1.16993	0.157495	0.38018	0.280133	2581	tags=31%	list=20%	signal=25%	Ppib/Gadd45a/Fbln5/Lrrc15/Tagln/Ecm2/Timp1/Tfpi2/Vcan/Htra1/Fap/Itgb5/Loxl1/Cap2/Mgp/Pcolce/Sgcb/Wipf1/Bmp1/Spp1/Serpine2/Inhba/Lamc1/Vegfa/Il15/Dkk1/Anpep/Copa/Igfbp4/Cald1/Eno2/Pmepa1/Fas/P3h1/Slit2/Calu
HALLMARK_APICAL_JUNCTION	HALLMARK_APICAL_JUNCTION	130	-0.274116	-1.1121	0.240741	0.501543	0.369558	3750	tags=39%	list=30%	signal=28%	Tnfrsf11b/Nrtn/Dhx16/Ctnna1/Vav2/Sirpa/Wnk4/Cdh15/Pbx2/Pard6g/Msn/Itgb4/Ptprc/Cap1/Tmem8b/Vcl/Myl12b/Gnai1/Icam4/Zyx/Src/Exoc4/Adam9/Nexn/Lamb3/Actn2/Adamts5/Nrxn2/Vcan/Slc30a3/Arhgef6/Wasl/Cx3cl1/Pkd1/Layn/Tsc1/Map4k2/Mapk14/Bmp1/Pecam1/Sympk/Baiap2/Vwf/Shroom2/Speg/Sdc3/Rac2/Mdk/Tro/Tspan4/Slit2
HALLMARK_PROTEIN_SECRETION	HALLMARK_PROTEIN_SECRETION	91	-0.292591	-1.10552	0.253676	0.507353	0.373839	1384	tags=20%	list=11%	signal=18%	Ap2m1/Gnas/Arfip1/Sec22b/Sgms1/Cav2/Snx2/Golga4/Sod1/Ctsc/Tspan8/Tpd52/Mapk1/Vamp7/Vamp3/Uso1/Sec31a/Clta
HALLMARK_NOTCH_SIGNALING	HALLMARK_NOTCH_SIGNALING	26	-0.384671	-1.12285	0.30597	0.546375	0.402592	2766	tags=31%	list=22%	signal=24%	Sap30/Notch3/Lfng/Tcf7l2/Fzd1/Cul1/Dll1/Rbx1
HALLMARK_UNFOLDED_PROTEIN_RESPONSE	HALLMARK_UNFOLDED_PROTEIN_RESPONSE	106	-0.274297	-1.07619	0.3	0.546375	0.402592	979	tags=30%	list=8%	signal=28%	Iars/Hspa9/Paip1/Eif4g1/Exosc1/Bag3/Mthfd2/Yif1a/Hspa5/Ddit4/Pdia6/Nfyb/Exosc2/Cnot4/Srprb/Ern1/Dnaja4/Imp3/Calr/Hsp90b1/Vegfa/Eif2s1/Sec11a/Tatdn2/Sdad1/Edem1/Ddx10/Kdelr3/Psat1/Banf1/Sec31a/Tubb2a
HALLMARK_MTORC1_SIGNALING	HALLMARK_MTORC1_SIGNALING	189	-0.240286	-1.02888	0.385036	0.621027	0.457599	1775	tags=17%	list=14%	signal=15%	Sdf2l1/Gtf2h1/Abcf2/Nfil3/Bcat1/Cdc25a/Add3/Calr/Hsp90b1/Hspe1/Fkbp2/Ccng1/Phgdh/Psmc6/Qdpr/Sec11a/Psmd14/Cfp/Psme3/Ctsc/Edem1/Eif2s2/Slc7a11/Ppia/Nampt/Psat1/Gga2/Uso1/Psma4/Eef1e1/Gsk3b/Got1/Pgm1
HALLMARK_MYC_TARGETS_V1	HALLMARK_MYC_TARGETS_V1	199	-0.236925	-1.02287	0.383784	0.621027	0.457599	1849	tags=21%	list=15%	signal=18%	Hnrnpc/Dek/Tcp1/Tufm/Rpl22/Pabpc1/Srm/Nme1/Gspt1/Ddx21/Ywhaq/Hspe1/Rad23b/Stard7/Hnrnpd/Cct4/Cul1/Aimp2/Rnps1/Srsf3/Uba2/Tyms/Snrpa1/Cdc45/G3bp1/Psmc6/Cct7/Fbl/Eif2s1/Prdx4/Psmd14/Impdh2/Dut/Snrpd3/Eif2s2/Lsm2/Ranbp1/Ppia/U2af1/Cct5/Psma4
HALLMARK_COAGULATION	HALLMARK_COAGULATION	80	-0.26769	-0.99784	0.456364	0.666439	0.49106	2564	tags=31%	list=20%	signal=25%	Adam9/F2/F2rl2/Apoa1/C2/Timp1/F3/F10/Tfpi2/Htra1/Ang/Mmp15/Sirt2/Usp11/Bmp1/Pecam1/Capn2/Rac1/Iscu/Msrb2/Vwf/Hnf4a/Pros1/Plau/Trf
HALLMARK_PEROXISOME	HALLMARK_PEROXISOME	88	-0.26201	-0.988408	0.480734	0.666439	0.49106	3278	tags=28%	list=26%	signal=21%	Sod2/Pex5/Pex6/Dlg4/Pex2/Acox1/Top2a/Acsl5/Abcb9/Nr1i2/Hsd11b2/Esr2/Abcb1a/Gnpat/Pabpc1/Scp2/Ctbp1/Siah1a/Abcd3/Sod1/Gstk1/Mvp/Slc25a4/Fdps/Hsd17b11
HALLMARK_G2M_CHECKPOINT	HALLMARK_G2M_CHECKPOINT	169	-0.2336	-0.983206	0.487319	0.666439	0.49106	1784	tags=18%	list=14%	signal=16%	Smad3/Nasp/Rbm14/Meis1/Gspt1/Cdc25a/Hmgb3/Mapk14/Mnat1/Nup98/Rad23b/Rpa2/Hnrnpd/Cul1/Hmgn2/Cdc45/G3bp1/Ccnt1/Cul3/Lmnb1/Nusap1/Foxn3/Dr1/Marcks/Pml/Katna1/E2f2/Atf5/Sfpq/Rad54l/E2f4
HALLMARK_XENOBIOTIC_METABOLISM	HALLMARK_XENOBIOTIC_METABOLISM	147	-0.236729	-0.982863	0.480287	0.666439	0.49106	3225	tags=30%	list=26%	signal=23%	Atp2a2/Apoe/Pink1/Vnn1/Igf1/Cbr1/Pdk4/Slc6a6/Acox1/Crot/Ap4b1/Pemt/Ndrg2/Kars/Angptl3/Fah/Rbp4/F10/Papss2/Kynu/Cyb5a/Psmb10/Ets2/Bcat1/Csad/Gch1/Il1r1/Pgd/Aco2/Hnf4a/Ahcy/Cyp27a1/Tdo2/Npc1/Pros1/Man1a/Slc35b1/Cyfip2/Igfbp4/Comt/Fas/Nqo1/Cyp2j9/Pgrmc1
HALLMARK_BILE_ACID_METABOLISM	HALLMARK_BILE_ACID_METABOLISM	81	-0.210497	-0.781355	0.883333	0.920139	0.677997	2819	tags=23%	list=22%	signal=18%	Crot/Nedd4/Acsl5/Fdxr/Apoa1/Efhc1/Nr1i2/Pex26/Cyp46a1/Gnpat/Scp2/Abcd3/Phyh/Sod1/Tfcp2l1/Cyp27a1/Npc1/Gstk1/Hsd17b11
HALLMARK_APICAL_SURFACE	HALLMARK_APICAL_SURFACE	24	-0.234828	-0.672469	0.904236	0.92269	0.679876	1753	tags=17%	list=14%	signal=14%	Cx3cl1/Ephb4/Shroom2/App
HALLMARK_PI3K_AKT_MTOR_SIGNALING	HALLMARK_PI3K_AKT_MTOR_SIGNALING	91	-0.18881	-0.713395	0.979779	0.979779	0.721943	1550	tags=11%	list=12%	signal=10%	Calr/Hsp90b1/Ap2m1/Rac1/Cfl1/Mapk1/Plcb1/Rps6ka1/Gsk3b/Rptor

## Sheet: hallmark_GSEA-c1
ID	Description	setSize	enrichmentScore	NES	pvalue	p.adjust	qvalues	rank	leading_edge	core_enrichment
HALLMARK_INTERFERON_ALPHA_RESPONSE	HALLMARK_INTERFERON_ALPHA_RESPONSE	95	0.690387	2.39975	0.00145985	0.0243309	0.0210014	548	tags=28%	list=4%	signal=27%	Ifitm1/B2m/Ifitm3/Psmb8/H2-Q7/Txnip/H2-D1/Cd74/H2-T23/Psme2/Parp14/Parp9/Tap1/Lgals3bp/Ifi27/Ifi44l/Ly6e/Ube2l6/Uba7/Cnp/H2-Q10/Gbp3/Oasl1/Usp18/Psme1/Trim21/Ifitm2
HALLMARK_INTERFERON_GAMMA_RESPONSE	HALLMARK_INTERFERON_GAMMA_RESPONSE	177	0.573045	2.1597	0.00135685	0.0243309	0.0210014	548	tags=23%	list=4%	signal=22%	H2-Eb1/B2m/Ifitm3/Psmb8/H2-Q7/Txnip/Pim1/H2-D1/Gbp4/Cd74/H2-DMa/H2-T23/Nlrc5/H2-Aa/Tnfaip2/Socs1/Psme2/Mt2/Nfkbia/Parp14/Tap1/Lysmd2/Lgals3bp/Ifi27/Ifi44l/Ly6e/Ube2l6/Il18bp/Tapbp/Myd88/Fas/H2-Q10/Itgb7/Gbp3/Oasl1/Usp18/Zbp1/Psme1/Trim21/Irf8/Ifitm2
HALLMARK_ALLOGRAFT_REJECTION	HALLMARK_ALLOGRAFT_REJECTION	147	0.543876	2.00482	0.00136426	0.0243309	0.0210014	2218	tags=37%	list=18%	signal=31%	B2m/H2-Q7/H2-D1/Eif5a/Cd74/H2-DMa/H2-T23/H2-DMb1/H2-Aa/Rpl39/Socs1/H2-DMb2/Il2rg/Tap1/Tgfb1/Tapbp/Il12rb1/Il18rap/Fas/H2-Q10/Ltb/Nme1/Irf8/Tap2/Galnt1/Traf2/Gzmb/Tnf/Cd28/Lcp2/Lyn/Ncf4/Fyb/Stat1/Gpr65/Cd40/Cxcr3/Cd79a/Il4ra/Ifngr2/Eif3j2/Ccnd2/Ets1/Cd96/Il7/Brca1/Ube2d1/Ifnar2/F2/Thy1/Ikbkb/Irf7/Akt1/Eif4g3/Ccl5
HALLMARK_UV_RESPONSE_UP	HALLMARK_UV_RESPONSE_UP	130	0.473196	1.70705	0.00849858	0.106232	0.0916952	1569	tags=24%	list=13%	signal=21%	H2-Q7/Btg2/Dnaja1/H2-D1/H2-T23/Sult1a1/Ddx21/Nfkbia/Rrad/Junb/Tap1/Bmp2/Grpel1/Cnp/H2-Q10/Tgfbrap1/Cdc34/Sigmar1/Ctsl/Hspa2/Lyn/Mgat1/Hyal2/Eif5/Epcam/Ppp1r2/Dnajb1/Rfc4/Cyb5b/Fen1/Plcl1
HALLMARK_TGF_BETA_SIGNALING	HALLMARK_TGF_BETA_SIGNALING	51	0.557928	1.7441	0.010989	0.10989	0.0948525	1354	tags=27%	list=11%	signal=25%	Id3/Wwtr1/Bmpr1a/Id1/Junb/Bmp2/Id2/Tgfb1/Fkbp1a/Ppm1a/Smad1/Apc/Klf10/Ltbp2
HALLMARK_IL6_JAK_STAT3_SIGNALING	HALLMARK_IL6_JAK_STAT3_SIGNALING	64	0.500559	1.62143	0.0206022	0.147159	0.127021	1734	tags=31%	list=14%	signal=27%	Pim1/Socs1/Il2rg/Acvr1b/Ifnar1/Tgfb1/Il12rb1/Myd88/Fas/Il18r1/Ltb/Tnf/Il10rb/Il1r1/Stat1/Il4ra/Jun/Grb2/Ifngr2/Il7
HALLMARK_ANDROGEN_RESPONSE	HALLMARK_ANDROGEN_RESPONSE	83	0.458032	1.55536	0.0181269	0.147159	0.127021	2524	tags=34%	list=20%	signal=27%	B2m/Krt8/Cdk6/Ccnd1/Tsc22d1/Hmgcr/Abhd2/Camkk2/Actn1/Sec24d/Zmiz1/Dhcr24/Fkbp5/Idi1/Maf/Appbp2/Elk4/Ube2i/Ndrg1/Zbtb10/Cenpn/Akt1/Ube2j1/Ncoa4/Srp19/Elovl5/Pgm3/Dbi
HALLMARK_P53_PATHWAY	HALLMARK_P53_PATHWAY	177	0.367559	1.38526	0.046133	0.253378	0.218706	1744	tags=21%	list=14%	signal=19%	Txnip/Btg2/Ninj1/Tsc22d1/Socs1/Rrad/Plxnb2/Tap1/Bmp2/Acvr1b/Rpl36/Tgfb1/Fas/Aen/Mdm2/Fdxr/Hint1/Ddit4/Mapkapk3/Rrp8/Sphk1/Rps27l/Sertad3/Wrap73/Ifi30/Fuca1/Rb1/Eps8l2/Gm2a/Abcc5/Vwa5a/Jun/Notch1/Ccnd2/Tprkb/Trp53/Ndrg1/Vamp8
HALLMARK_APOPTOSIS	HALLMARK_APOPTOSIS	137	0.36447	1.33298	0.0696721	0.26797	0.2313	794	tags=12%	list=6%	signal=12%	Ifitm3/Txnip/Btg2/Dnaja1/Ccnd1/Tap1/Bmp2/Krt18/Gna15/Fas/Fdxr/Clu/Pea15a/Gadd45b/Tnf/Wee1/Ppp2r5b
HALLMARK_MYOGENESIS	HALLMARK_MYOGENESIS	109	0.369286	1.29852	0.0799419	0.285507	0.246437	2000	tags=26%	list=16%	signal=22%	Gabarapl2/Wwtr1/Plxnb2/Kifc3/Mef2a/Bag1/Tgfb1/Clu/Gadd45b/Myo1c/Rit1/Sphk1/Bhlhe40/Ablim1/Ctf1/Fdps/Rb1/Acsl1/Atp6ap1/Notch1/Svil/Pde4dip/Tnni2/Ckm/Ckb/Tnnc1/Ncam1/Mybpc3
HALLMARK_MYC_TARGETS_V2	HALLMARK_MYC_TARGETS_V2	58	0.408705	1.30712	0.096063	0.300197	0.259117	1632	tags=26%	list=13%	signal=23%	Rabepk/Mphosph10/Nolc1/Nop56/Pus1/Rrp9/Grwd1/Slc29a2/Exosc5/Ddx18/Tbrg4/Dctpp1/Mrto4/Phb/Hk2
HALLMARK_ESTROGEN_RESPONSE_EARLY	HALLMARK_ESTROGEN_RESPONSE_EARLY	140	0.336519	1.23003	0.131687	0.365798	0.315741	3538	tags=40%	list=28%	signal=29%	Krt8/Ccnd1/Cish/Abhd2/Snx24/Muc1/Dhrs3/Fhl2/Krt18/Bag1/Gja1/Pex11a/Greb1/Bhlhe40/Ablim1/Cbfa2t3/Wfs1/Klf10/Fkbp5/Ovol2/Rhod/Svil/Arl3/Sec14l2/Car12/Mill2/P2ry2/Lad1/Sult2b1/Fos/Rara/Nxt1/Elovl5/Celsr1/Med24/Cldn7/Scarb1/Slc37a1/Fasn/Kcnk5/Nadsyn1/Il6st/Ncor2/Tubb2b/Tgm2/Nav2/Nbl1/Flnb/Bcl2/Syngr1/Myof/Adcy9/Dlc1/Sh3bp5/Tiam1/Tpbg
HALLMARK_KRAS_SIGNALING_UP	HALLMARK_KRAS_SIGNALING_UP	123	0.342326	1.22298	0.13	0.365798	0.315741	1991	tags=23%	list=16%	signal=19%	Tmem176a/Psmb8/Lat2/Il2rg/Bmp2/Id2/Slpi/Irf8/Nr1h4/Traf1/Tspan13/Fuca1/Bpgm/Peg3/Jup/Gng11/Cab39l/Tnfaip3/Kif5c/Vwa5a/Gadd45g/Zfp639/Ccnd2/Ets1/Cbr4/Cmklr1/G0s2/Spon1
HALLMARK_APICAL_SURFACE	HALLMARK_APICAL_SURFACE	23	0.472396	1.29303	0.163851	0.409628	0.353574	2326	tags=35%	list=19%	signal=28%	Il2rg/Sulf2/Flot2/Lyn/Brca1/Thy1/Gata3/Ncoa6
HALLMARK_G2M_CHECKPOINT	HALLMARK_G2M_CHECKPOINT	170	0.31581	1.17942	0.157104	0.409628	0.353574	2043	tags=21%	list=16%	signal=18%	Ccnd1/Mt2/Ube2s/Nolc1/Tgfb1/E2f1/Hmmr/Stmn1/Traip/Top1/Nasp/Kif5b/Tle3/Ccnf/Bub1/E2f4/Cdc27/Ythdc1/Fbxo5/Tmpo/Chmp1a/Kpnb1/Hmgb3/Tacc3/Srsf10/E2f3/E2f2/Cul5/Amd1/Gspt1/Abl1/Cenpf/Ccnb2/Bard1/Mki67/Nusap1
HALLMARK_IL2_STAT5_SIGNALING	HALLMARK_IL2_STAT5_SIGNALING	164	0.30957	1.14969	0.182692	0.434982	0.375458	1073	tags=15%	list=9%	signal=14%	Ifitm3/Pim1/Cish/Socs1/Bmp2/Muc1/Dhrs3/Pus1/Il18r1/Gbp3/Ltb/Pth1r/Alcam/Irf8/Gadd45b/Myo1c/Slc29a2/Arl4a/Traf1/Bhlhe40/Cyfip1/Dcps/Gpr65/Ckap4
HALLMARK_HEDGEHOG_SIGNALING	HALLMARK_HEDGEHOG_SIGNALING	22	0.425198	1.14995	0.27242	0.544839	0.470282	3014	tags=45%	list=24%	signal=35%	Cdk6/Tle3/Ophn1/Thy1/Unc5c/Nf1/Celsr1/Ldb1/Ets2/Hey1
HALLMARK_SPERMATOGENESIS	HALLMARK_SPERMATOGENESIS	65	0.336746	1.09575	0.303318	0.562921	0.48589	3108	tags=31%	list=25%	signal=23%	Gfi1/Acrbp/Bub1/Arl4a/Hspa2/Mtor/Topbp1/Ncaph/Rfc4/Tnni3/Sirt1/Ccnb2/Gsg1/Ip6k1/Coil/Parp2/Nphp1/Ift88/Ide/Crisp2
HALLMARK_INFLAMMATORY_RESPONSE	HALLMARK_INFLAMMATORY_RESPONSE	127	0.297796	1.06881	0.303977	0.562921	0.48589	1000	tags=14%	list=8%	signal=13%	Ifitm1/Btg2/Nfkbia/Acvr1b/Ifnar1/Ly6e/Aqp9/Gna15/Tapbp/Il18rap/P2rx7/Il18r1/Slamf1/Fzd5/Sphk1/Il1r1/Lcp2/Lyn
HALLMARK_E2F_TARGETS	HALLMARK_E2F_TARGETS	179	0.27773	1.04551	0.326503	0.576168	0.497324	2153	tags=21%	list=17%	signal=17%	Dclre1b/Zw10/Ube2s/Nolc1/Nop56/Cbx5/Naa38/Hmmr/Stmn1/Nme1/Nasp/Wee1/Rad51ap1/Mcm7/Ranbp1/Tmpo/Ak2/Timeless/Hmgb3/Tbrg4/Dctpp1/Tacc3/Rnaseh2a/Cdca8/Pop7/Luc7l3/Slbp/Trp53/Tfrc/Brca1/Gspt1/Ccnb2/Bard1/Mki67/Asf1a/Psmc3ip/Pnn
HALLMARK_BILE_ACID_METABOLISM	HALLMARK_BILE_ACID_METABOLISM	75	0.311993	1.04205	0.353303	0.588838	0.50826	1316	tags=15%	list=11%	signal=13%	Aldh1a1/Gnpat/Aqp9/Fdxr/Pex11a/Gclm/Nr1h4/Fads2/Acsl1/Dhcr24/Idi1
HALLMARK_CHOLESTEROL_HOMEOSTASIS	HALLMARK_CHOLESTEROL_HOMEOSTASIS	63	0.317063	1.02663	0.392405	0.607155	0.52407	1316	tags=17%	list=11%	signal=16%	Hmgcr/Gstm7/Cxcl16/Ethe1/Clu/Alcam/Fads2/Mvd/Fdps/Aldoc/Idi1
HALLMARK_PEROXISOME	HALLMARK_PEROXISOME	82	0.294942	0.996	0.444613	0.653843	0.56437	1386	tags=17%	list=11%	signal=15%	Aldh1a1/Gnpat/Prdx1/Dhrs3/Fis1/Pex11a/Acot8/Acox1/Fdps/Cdk7/Acsl1/Dhcr24/Idi1/Abcc5
HALLMARK_KRAS_SIGNALING_DN	HALLMARK_KRAS_SIGNALING_DN	71	0.282058	0.938519	0.557427	0.679789	0.586766	2074	tags=21%	list=17%	signal=18%	Btg2/Ifi44l/Gtf3c5/Mast3/Vps50/Msh5/Fggy/Cpeb3/Prodh/Tnni3/Pdcd1/Ckm/Bard1/Kcnd1/Atp4a
HALLMARK_ANGIOGENESIS	HALLMARK_ANGIOGENESIS	21	0.339056	0.909314	0.555556	0.679789	0.586766	3305	tags=33%	list=26%	signal=25%	Pglyrp1/Lrpap1/Ccnd2/Pdgfa/Pf4/App/Fstl1
HALLMARK_UV_RESPONSE_DN	HALLMARK_UV_RESPONSE_DN	112	0.259453	0.914554	0.621387	0.722543	0.623669	1107	tags=13%	list=9%	signal=12%	Mt1/Bmpr1a/Id1/Fhl2/Rasa2/Gja1/Dyrk1a/Atrn/Map1b/Bhlhe40/Zmiz1/Rnd3/Ythdc1/Sipa1l1/Cdk13
HALLMARK_HEME_METABOLISM	HALLMARK_HEME_METABOLISM	160	0.245969	0.909135	0.645604	0.733641	0.633248	1726	tags=17%	list=14%	signal=15%	Btg2/Ctse/Sidt2/Selenbp1/Slc25a38/Lamp2/Isca1/Top1/Abcb6/Atp6v0a1/Kdm7a/Gclm/P4ha2/Ppp2r5b/Add1/Cdc27/Fn3k/Bpgm/Cdr2/Ypel5/Hdgf/Mboat2/Tal1/E2f2/Sdcbp/Tfrc/Klf3
HALLMARK_ESTROGEN_RESPONSE_LATE	HALLMARK_ESTROGEN_RESPONSE_LATE	130	0.240179	0.86644	0.740793	0.788078	0.680236	3338	tags=31%	list=27%	signal=23%	Ccnd1/Cish/Abhd2/Id2/Bag1/Lsr/Hprt/Tspan13/Emp2/Wfs1/Fkbp5/Rnaseh2a/Ovol2/Aldh3a2/Arl3/Cox6c/Ckb/Car12/Cacna2d2/Tnnc1/Mill2/Sult2b1/Fos/Nxt1/Llgl2/Ptger3/Elovl5/Scarb1/Idh2/Mapk13/Kcnk5/Il6st/Plk4/Ncor2/Sord/Nbl1/Sgk1/Flnb/Bcl2/Myof
HALLMARK_MITOTIC_SPINDLE	HALLMARK_MITOTIC_SPINDLE	187	0.176471	0.668531	0.998641	0.998641	0.861985	2043	tags=15%	list=16%	signal=13%	Abr/Rasa2/Taok2/Hdac6/Ezr/Akap13/Kif5b/Bub1/Ophn1/Cdc27/Fbxo5/Bcr/Rabgap1/Arhgef7/Apc/Map3k11/Lrpprc/Arhgef11/Kifap3/Cep131/Arhgap27/Arhgap5/Abl1/Cenpf/Ccnb2/Cep72/Gemin4/Nusap1
HALLMARK_PANCREAS_BETA_CELLS	HALLMARK_PANCREAS_BETA_CELLS	15	-0.57464	-1.5195	0.0571429	0.253378	0.218706	352	tags=47%	list=3%	signal=45%	Syt13/Stxbp1/Spcs1/Srprb/Foxo1/Dpp4/Lmo2
HALLMARK_REACTIVE_OXYGEN_SPECIES_PATHWAY	HALLMARK_REACTIVE_OXYGEN_SPECIES_PATHWAY	47	-0.410925	-1.40794	0.055409	0.253378	0.218706	942	tags=28%	list=8%	signal=26%	Sod1/Gsr/Nqo1/Msra/Txnrd2/Fes/Pdlim1/Lamtor5/Ftl1/Cdkn2d/Mgst1/Prnp/Cat
HALLMARK_PROTEIN_SECRETION	HALLMARK_PROTEIN_SECRETION	91	-0.341294	-1.32239	0.0460123	0.253378	0.218706	2516	tags=35%	list=20%	signal=28%	Tmed10/Gla/Vamp7/Ap2m1/Yipf6/Copb2/Ergic3/Dst/Atp6v1h/M6pr/Stx16/Mon2/Ica1/Copb1/Sec22b/Arf1/Snx2/Cope/Cln5/Gnas/Clta/Bet1/Sec31a/Sod1/Igf2r/Stx12/Ocrl/Anp32e/Ap2b1/Napa/Tspan8/Sgms1
HALLMARK_FATTY_ACID_METABOLISM	HALLMARK_FATTY_ACID_METABOLISM	128	-0.310674	-1.25724	0.0608108	0.253378	0.218706	1702	tags=26%	list=14%	signal=22%	Eci2/Gstz1/Hsd17b10/Hccs/Gad2/Etfdh/Hsd17b4/Gabarapl1/Hsd17b11/Hsdl2/Cbr3/Cryz/Mgll/Serinc1/S100a10/Auh/Acsl5/Apex1/Hadh/Hadhb/Pcbd1/Rap1gds1/Acot2/Decr1/Blvra/Sms/Aldh9a1/Sdhc/Hibch/Idh3b/Acss1/Idh3g/Glul
HALLMARK_TNFA_SIGNALING_VIA_NFKB	HALLMARK_TNFA_SIGNALING_VIA_NFKB	167	-0.284786	-1.19454	0.0861423	0.287141	0.247848	1546	tags=23%	list=12%	signal=20%	Clcf1/Dnajb4/Mxd1/Maff/Trib1/Plaur/Hbegf/Tank/Stat5a/Plau/Ptger4/Rela/Map2k3/Pde4b/Atp2b1/Tnfaip8/Pmepa1/Ccrl2/Vegfa/Serpinb8/Nfil3/Irs2/Slc16a6/Dusp2/Tubb2a/Dram1/Birc3/Sik1/Tiparp/Nr4a2/Pnrc1/Dusp1/Serpine1/Per1/Cd44/Plpp3/Plk2/Gch1
HALLMARK_MYC_TARGETS_V1	HALLMARK_MYC_TARGETS_V1	197	-0.253094	-1.0965	0.197026	0.447786	0.38651	1198	tags=16%	list=10%	signal=15%	Erh/Rnps1/Psmd1/Hnrnpu/Cdk2/Got2/Psmc6/Prpf31/Impdh2/Cbx3/Hnrnpd/Eif3d/Apex1/Prdx3/Rps6/Hddc2/Acp1/Nop16/Mrpl9/Sf3b3/Cct4/Pabpc4/Ppia/Hnrnpa1/Cops5/Cyc1/Pwp1/Tomm70a/Rps2/Prps2/Mcm2/Pabpc1
HALLMARK_ADIPOGENESIS	HALLMARK_ADIPOGENESIS	176	-0.254582	-1.07837	0.231343	0.50292	0.4341	2022	tags=25%	list=16%	signal=21%	Abcb8/Mgst3/Ppm1b/Dnajc15/Tob1/Araf/Atp5o/Map4k3/Nmt1/Cyp4b1/Samm50/Itsn1/Dlat/Vegfb/Uqcrc1/Idh3a/Gbe1/Tkt/Agpat3/Tank/Stat5a/Itih5/Mccc1/Col15a1/Mgll/Fabp4/Sod1/Coq9/Esrra/Hadh/Aldh2/Prdx3/Slc1a5/Decr1/Col4a1/Angpt1/Dhcr7/Sdhc/Ucp2/Hibch/Mrpl15/Idh3g/Cyc1/Cat
HALLMARK_EPITHELIAL_MESENCHYMAL_TRANSITION	HALLMARK_EPITHELIAL_MESENCHYMAL_TRANSITION	109	-0.27729	-1.10605	0.245223	0.510881	0.440971	1511	tags=18%	list=12%	signal=16%	Bgn/Copa/Plaur/Wipf1/Htra1/Calu/Il15/Pmepa1/Emp3/Vegfa/Tpm2/Itgb5/Thbs1/Plod3/Col4a1/Tgfbi/Serpine1/Cd44/Vim/Slit2
HALLMARK_WNT_BETA_CATENIN_SIGNALING	HALLMARK_WNT_BETA_CATENIN_SIGNALING	35	-0.335904	-1.07288	0.334177	0.576168	0.497324	2367	tags=31%	list=19%	signal=26%	Hdac11/Dll1/Jag1/Myc/Hdac2/Ctnnb1/Fzd1/Ptch1/Kat2a/Rbpj/Hdac5
HALLMARK_OXIDATIVE_PHOSPHORYLATION	HALLMARK_OXIDATIVE_PHOSPHORYLATION	195	-0.237411	-1.02437	0.368421	0.594228	0.512912	2376	tags=28%	list=19%	signal=23%	Ndufs8/Uqcrb/Atp6v0b/Pdk4/Afg3l2/Mrps11/Sdhd/Hspa9/Atp6v1h/Atp6v1g1/Ogdh/Ldhb/Mgst3/Oxa1l/Timm8b/Atp5c1/Surf1/Timm9/Atp5o/Hsd17b10/Mrpl35/Dlat/Hccs/Slc25a20/Vdac1/Etfdh/Opa1/Uqcrc1/Idh3a/Atp6v1e1/Mrps30/Hadha/Got2/Mtx2/Hadhb/Prdx3/Cyb5a/Cox17/Decr1/Sdhc/Casp7/Fxn/Atp6v1d/Cox7a2l/Mrpl15/Fdx1/Idh3b/Rhot1/Idh3g/Cyc1/Ndufa3/Tomm70a/Atp5a1/Htra2
HALLMARK_COMPLEMENT	HALLMARK_COMPLEMENT	134	-0.2529	-1.02564	0.400722	0.607155	0.52407	1686	tags=19%	list=14%	signal=16%	Gp9/Cr1l/Ctsb/Maff/Plaur/S100a13/Jak2/Gng2/Cr2/Kcnip3/Was/Xpnpep1/Lta4h/Prkcd/Raf1/Fyn/Zeb1/Fcer1g/Casp7/Fdx1/Dpp4/Serpine1/Gnb4/Itgam/Gnai3
HALLMARK_UNFOLDED_PROTEIN_RESPONSE	HALLMARK_UNFOLDED_PROTEIN_RESPONSE	107	-0.249701	-0.997868	0.478261	0.679789	0.586766	1358	tags=17%	list=11%	signal=15%	Shc1/Dctn1/Paip1/Sec31a/Spcs3/Vegfa/Slc7a5/Mthfd2/Pdia5/Yif1a/Tubb2a/Rps14/Cnot6/Asns/Pop4/Edem1/Ern1/Atf6
HALLMARK_HYPOXIA	HALLMARK_HYPOXIA	155	-0.236119	-0.983377	0.532609	0.679789	0.586766	1773	tags=21%	list=14%	signal=18%	Ppargc1a/Ddit3/Tpi1/Ndst1/Gapdh/Maff/Bgn/Ids/Plaur/Gbe1/Gys1/Pygm/Vegfa/Xpnpep1/Slc2a1/Rbpj/Mxi1/Nfil3/Irs2/Rora/Cdkn1c/Csrp2/Siah2/Tiparp/Lxn/Tgfbi/Pnrc1/Hexa/Dusp1/Serpine1/Map3k1/Cxcr4/Zfp292
HALLMARK_COAGULATION	HALLMARK_COAGULATION	73	-0.264269	-0.981292	0.491379	0.679789	0.586766	1705	tags=26%	list=14%	signal=23%	S100a1/Crip2/Gp9/Msrb2/Hpn/Ctsb/Maff/S100a13/Rac1/Plau/Htra1/Gng12/Lta4h/Cd9/Thbs1/Fyn/Anxa1/Dpp4/Serpine1
HALLMARK_MTORC1_SIGNALING	HALLMARK_MTORC1_SIGNALING	189	-0.228918	-0.979505	0.524904	0.679789	0.586766	1748	tags=20%	list=14%	signal=17%	Ddit3/Nmt1/Tpi1/Psmd12/Gapdh/Tubg1/Ufm1/Rpn1/Gbe1/Ebp/Shmt2/Map2k3/Psmc6/Gsr/Rpa1/Slc7a5/Slc2a1/Lta4h/Wars/Mthfd2/Cd9/Slc1a5/Psph/Nfil3/Fkbp2/Dhcr7/Add3/Asns/Atp6v1d/Ppia/Cops5/Edem1/Gsk3b/Cxcr4/Coro1a/Mcm2/Gga2
HALLMARK_XENOBIOTIC_METABOLISM	HALLMARK_XENOBIOTIC_METABOLISM	141	-0.236955	-0.973534	0.550725	0.679789	0.586766	1986	tags=20%	list=16%	signal=17%	Csad/Gss/Man1a/Entpd5/Nmt1/Slc35d1/Pmm1/Etfdh/Gabarapl1/Shmt2/Nfs1/Cyp26a1/Gsr/Nqo1/Aldh2/Cyb5a/Pink1/Slc1a5/Acp1/Angptl3/Aldh9a1/Esr1/Ssr3/Upp1/Ttpa/Serpine1/Cat/Gch1
HALLMARK_GLYCOLYSIS	HALLMARK_GLYCOLYSIS	154	-0.228018	-0.948557	0.614545	0.722543	0.623669	1406	tags=16%	list=11%	signal=14%	Rbck1/Ext2/Gne/Glce/Gys1/Ndst3/Agrn/Alg1/Got2/Sod1/Pygl/Vegfa/Cyb5a/Mxi1/Cln6/Irs2/Aldh9a1/Sdhc/Ppia/Tgfbi/Cxcr4/Cd44/Zfp292/Cenpa
HALLMARK_DNA_REPAIR	HALLMARK_DNA_REPAIR	141	-0.219646	-0.90242	0.731884	0.788078	0.680236	2180	tags=23%	list=17%	signal=20%	Aprt/Taf10/Pole4/Nelfe/Sec61a1/Rfc3/Pom121/Surf1/Gtf2h5/Polr3c/Vps37b/Polr2e/Rfc2/Hcls1/Dctn4/Poll/Nelfb/Polb/Cetn2/Pde4b/Adrm1/Xpc/Impdh2/Rala/Bcam/Polr2h/Cox17/Mpc2/Ssrp1/Itpa/Umps/Alyref/Rpa3
HALLMARK_APICAL_JUNCTION	HALLMARK_APICAL_JUNCTION	131	-0.220636	-0.890507	0.731707	0.788078	0.680236	1817	tags=17%	list=15%	signal=15%	Actg1/Arpc2/Amigo1/Tmem8b/Tubg1/Tspan4/Rras/Wasl/Shc1/Actb/Nrtn/Mapk14/Gamt/Cd86/Hras/Hadh/Sirpa/Epb41l2/Tgfbi/Ctnna1/Baiap2/Slit2
HALLMARK_NOTCH_SIGNALING	HALLMARK_NOTCH_SIGNALING	27	-0.254188	-0.773729	0.795567	0.828715	0.715312	2889	tags=41%	list=23%	signal=31%	Fbxw11/Sap30/Dll1/Notch2/Jag1/Tcf7l2/Fzd1/Maml2/Kat2a/Fzd7/Notch3
HALLMARK_PI3K_AKT_MTOR_SIGNALING	HALLMARK_PI3K_AKT_MTOR_SIGNALING	90	-0.214928	-0.830274	0.825153	0.841993	0.726773	2304	tags=24%	list=18%	signal=20%	Ap2m1/Hsp90b1/Actr3/Vav3/Prkaa2/Tsc2/Cfl1/Ddit3/Arf1/Ripk1/Ptpn11/Rac1/Map2k3/Itpr2/Sfn/Cdk2/Hras/Slc2a1/Raf1/Gsk3b/Map2k6/Cxcr4

## Sheet: hallmark_GSEA-c2
ID	Description	setSize	enrichmentScore	NES	pvalue	p.adjust	qvalues	rank	leading_edge	core_enrichment
HALLMARK_INTERFERON_GAMMA_RESPONSE	HALLMARK_INTERFERON_GAMMA_RESPONSE	179	0.673872	2.13612	0.00129366	0.0646831	0.0585552	1401	tags=31%	list=11%	signal=28%	H2-D1/H2-Eb1/B2m/H2-Q7/Mt2/Psmb8/Ifitm3/Cd74/Psmb9/Nfkbia/H2-Aa/Ifitm2/H2-T23/Cdkn1a/Txnip/Tap1/Tnfaip3/H2-Q10/Stat1/Ifi44l/Gbp4/Tnfsf10/Pim1/Tnfaip2/Irf1/H2-DMa/Trim26/Gbp9/Rtp4/Nlrc5/Auts2/Oas2/Il4ra/Itgb7/Xaf1/Stat3/Icam1/Irf9/Psme1/Lgals3bp/Cd274/Socs1/Vamp5/Ddx58/Il6/Ciita/Ogfr/Tapbp/Ube2l6/Ifi27/Trim21/Pla2g4a/Oasl1/Il10ra/Arl4a/Gbp3
HALLMARK_INTERFERON_ALPHA_RESPONSE	HALLMARK_INTERFERON_ALPHA_RESPONSE	96	0.732995	2.15334	0.00416667	0.104167	0.0942982	667	tags=23%	list=5%	signal=22%	H2-D1/B2m/Ifitm1/H2-Q7/Psmb8/Ifitm3/Uba7/Cd74/Psmb9/Ifitm2/H2-T23/Txnip/Tap1/H2-Q10/Ifi44l/Irf1/Trim26/Rtp4/Oas1g/Mvb12a/Il4ra/Irf9
HALLMARK_UV_RESPONSE_UP	HALLMARK_UV_RESPONSE_UP	135	0.557623	1.70601	0.0190217	0.190217	0.172197	1514	tags=26%	list=11%	signal=23%	H2-D1/H2-Q7/Nfkbia/Mmp14/H2-T23/Btg2/Tap1/Furin/Amd1/Hspa2/Creg1/H2-Q10/Irf1/Epcam/Rhob/Junb/Fen1/Ctsl/Rrad/Sult1a1/Tuba4a/Icam1/Grina/Mrpl23/Clcn2/Dnaja1/Sqstm1/Stip1/Il6/Arrb2/Cdc34/Ppif/H2-M3/Rfc4/Eno2
HALLMARK_ALLOGRAFT_REJECTION	HALLMARK_ALLOGRAFT_REJECTION	153	0.544691	1.69152	0.0172872	0.190217	0.172197	1703	tags=26%	list=13%	signal=23%	H2-D1/B2m/H2-Q7/Cd74/Rpl39/H2-Aa/Pf4/H2-T23/Tap1/Ltb/Thy1/H2-Q10/Stat1/Il2rg/H2-DMb1/H2-DMa/Lck/Cd79a/Il4ra/Ache/Icam1/Traf2/Socs1/Il18rap/F2/Il6/Tapbp/Eif4g3/Nck1/H2-M3/Eif3j1/Cxcr3/Brca1/Ube2n/Spi1/Cd96/Ifngr2/Irf7/Dyrk3/Bcl3
HALLMARK_HEDGEHOG_SIGNALING	HALLMARK_HEDGEHOG_SIGNALING	24	0.672614	1.61499	0.0394945	0.311244	0.281757	1231	tags=29%	list=9%	signal=26%	Hey1/Thy1/Cdk6/Ache/Ldb1/Tle3/Ets2
HALLMARK_ANDROGEN_RESPONSE	HALLMARK_ANDROGEN_RESPONSE	85	0.501189	1.44464	0.0599144	0.311244	0.281757	1917	tags=19%	list=15%	signal=16%	B2m/Dbi/Maf/Cdk6/Krt8/Dhcr24/Abhd2/Scd1/Fkbp5/Elk4/Camkk2/Tsc22d1/Ccnd1/Rps6ka3/Ube2i/Sord
HALLMARK_BILE_ACID_METABOLISM	HALLMARK_BILE_ACID_METABOLISM	81	0.486974	1.39308	0.0684736	0.311244	0.281757	595	tags=6%	list=5%	signal=6%	Aldh1a1/Gclm/Lck/Dhcr24/Abca4
HALLMARK_E2F_TARGETS	HALLMARK_E2F_TARGETS	189	0.433171	1.38086	0.0496815	0.311244	0.281757	2412	tags=31%	list=18%	signal=26%	Ak2/Cdkn1a/Racgap1/Cdkn2c/Mcm4/Pnn/Luc7l3/Rrm2/Prdx4/Mcm3/Mcm7/Mcm2/Psmc3ip/Cbx5/Timeless/Ilf3/Shmt1/Myc/Gins4/Dctpp1/Birc5/Pold1/Donson/Prim2/Bub1b/Ppm1d/Tcf19/Tk1/Rad51ap1/Ran/Brca1/Asf1b/Ube2s/Rad50/Tacc3/Spc24/Stmn1/Cdca8/Espl1/Brca2/Ccp110/Nme1/Ung/Eed/Chek1/Aurkb/Trip13/Rnaseh2a/Kif4/Nasp/Rad51c/Cdc25a/Nop56/Dut/Nolc1/Phf5a/Nup205/Tubg1/Naa38
HALLMARK_HYPOXIA	HALLMARK_HYPOXIA	161	0.440838	1.37907	0.05	0.311244	0.281757	1522	tags=22%	list=12%	signal=19%	Mt1/Mt2/Efna3/Plac8/Cdkn1a/Mif/Prkca/Pgk1/Errfi1/Tnfaip3/Pim1/Sdc4/Fbp1/Ddit4/Chst2/Eno3/Pam/Hs3st1/Ldha/Selenbp2/Stc2/Aldoc/Pdk3/Bnip3l/Ndst2/Il6/Ccng2/Ppargc1a/Ak4/Pdgfb/Casp6/Efna1/Eno2/Slc37a4/Hk2
HALLMARK_TGF_BETA_SIGNALING	HALLMARK_TGF_BETA_SIGNALING	51	0.531455	1.42222	0.0747384	0.31141	0.281908	1605	tags=31%	list=12%	signal=28%	Id3/Wwtr1/Id1/Bmpr1a/Furin/Ltbp2/Junb/Tjp1/Id2/Xiap/Skil/Smad1/Fkbp1a/Hdac1/Ifngr2/Smurf1
HALLMARK_COAGULATION	HALLMARK_COAGULATION	86	0.43597	1.26233	0.157224	0.386131	0.34955	1363	tags=21%	list=10%	signal=19%	Pf4/Hpn/Mmp14/Sparc/Furin/Ctse/Gda/Ctsl/Pecam1/Gp1ba/Plau/Gp9/Casp9/F8/Lrp1/F2/Fn1/Pdgfb
HALLMARK_NOTCH_SIGNALING	HALLMARK_NOTCH_SIGNALING	29	0.508781	1.25743	0.198113	0.386131	0.34955	552	tags=14%	list=4%	signal=13%	Prkca/Hes1/Aph1a/Psenen
HALLMARK_INFLAMMATORY_RESPONSE	HALLMARK_INFLAMMATORY_RESPONSE	135	0.396187	1.21211	0.175272	0.386131	0.34955	2066	tags=26%	list=16%	signal=22%	Ifitm1/Nfkbia/Hpn/Mmp14/Btg2/Cdkn1a/Il18r1/Tnfsf10/Irf1/Lck/Il1r1/Rtp4/Chst2/Il4ra/Icam1/Gp1ba/Myc/Il18rap/Il6/Gna15/Gabbr1/Tapbp/Il10ra/Scarf1/Ifngr2/Irf7/Slc28a2/Sphk1/Gpr132/Aqp9/Slc31a1/Cd40/Ptgir/Icosl/Pvr
HALLMARK_G2M_CHECKPOINT	HALLMARK_G2M_CHECKPOINT	182	0.378565	1.20277	0.161082	0.386131	0.34955	2594	tags=31%	list=20%	signal=26%	Mt2/Ythdc1/Racgap1/Amd1/Cdkn2c/Dtymk/Ccna2/Mcm3/Odf2/Mcm2/Chmp1a/Top1/Troap/Traip/Ilf3/Prc1/Myc/Birc5/Cdc45/Hoxc10/Prim2/Tle3/Srsf10/Ndc80/Ube2s/Ccnd1/Tacc3/Bcl3/Pafah1b1/Slc38a1/Stmn1/Tpx2/Espl1/Brca2/Wrn/Slc12a2/Dr1/Rbm14/Chek1/Aurkb/Kif4/Nusap1/Orc5/Cdc6/Nasp/Fbxo5/Sqle/Cdc25a/Ncl/Nolc1/Ttk/Nup50/Cbx1/Rad54l/Kif15/Pttg1/Ss18
HALLMARK_ESTROGEN_RESPONSE_EARLY	HALLMARK_ESTROGEN_RESPONSE_EARLY	150	0.386446	1.19591	0.182062	0.386131	0.34955	2505	tags=28%	list=19%	signal=23%	Krt18/Rhod/Muc1/Ptges/Krt8/Ttc39a/Snx24/Hes1/Greb1/Syngr1/Cldn7/Abhd2/Cbfa2t3/Mybl1/Nav2/Myc/Stc2/Slc19a2/Flnb/Rara/Asb13/Slc22a5/Ovol2/Fkbp5/Blvrb/Ppif/Ccnd1/Svil/Deptor/Wfs1/Slc39a6/Ret/Cant1/Slc2a1/Mybbp1a/Slc27a2/Ncor2/Aff1/Thsd4/Klf10/Slc9a3r1/Slc7a2
HALLMARK_ANGIOGENESIS	HALLMARK_ANGIOGENESIS	22	0.48993	1.16372	0.254839	0.455069	0.411957	420	tags=9%	list=3%	signal=9%	Pf4/Pglyrp1
HALLMARK_WNT_BETA_CATENIN_SIGNALING	HALLMARK_WNT_BETA_CATENIN_SIGNALING	36	0.43941	1.12448	0.306626	0.465802	0.421673	3800	tags=42%	list=29%	signal=30%	Hey1/Csnk1e/Myc/Peg12/Notch4/Ppard/Ncor2/Ncstn/Tcf7/Notch1/Psen2/Trp53/Rbpj/Lef1/Numb
HALLMARK_UV_RESPONSE_DN	HALLMARK_UV_RESPONSE_DN	115	0.37064	1.11159	0.273481	0.465802	0.421673	373	tags=7%	list=3%	signal=7%	Mt1/Id1/Bmpr1a/Ythdc1/Prkca/Pdgfrb/Synj2/Tjp1
HALLMARK_KRAS_SIGNALING_DN	HALLMARK_KRAS_SIGNALING_DN	77	0.38515	1.09415	0.301587	0.465802	0.421673	1564	tags=16%	list=12%	signal=14%	Btg2/Ifi44l/Arhgdig/Chst2/Fgfr3/Fggy/Gp1ba/Synpo/Skil/Zbtb16/Msh5/Gprc5c
HALLMARK_MYC_TARGETS_V2	HALLMARK_MYC_TARGETS_V2	58	0.39535	1.07888	0.321375	0.465802	0.421673	3007	tags=40%	list=23%	signal=31%	Mcm4/Noc4l/Myc/Dctpp1/Mphosph10/Tmem97/Tfb2m/Bysl/Hk2/Pprc1/Ung/Sord/Nip7/Nop56/Nolc1/Mybbp1a/Rrp9/Imp4/Nop2/Tcof1/Exosc5/Gnl3/Rcl1
HALLMARK_APICAL_SURFACE	HALLMARK_APICAL_SURFACE	27	0.439315	1.07744	0.34953	0.465802	0.421673	1711	tags=26%	list=13%	signal=23%	Sulf2/Thy1/Il2rg/Hspb1/Gata3/Brca1/Gstm5
HALLMARK_TNFA_SIGNALING_VIA_NFKB	HALLMARK_TNFA_SIGNALING_VIA_NFKB	172	0.339727	1.06884	0.328534	0.465802	0.421673	1873	tags=28%	list=14%	signal=24%	Nfkbia/Btg2/Cdkn1a/Tap1/Tnfaip3/Gadd45b/Zc3h12a/Hes1/Tnfaip2/Rnf19b/Sdc4/Yrdc/Relb/Nfkbie/Irf1/Rhob/Junb/Id2/Icam1/Birc2/Myc/Klf2/Plau/Kdm6b/Ninj1/Phlda2/Ddx58/Ccnl1/Sqstm1/Il6/Ptx3/Spsb1/Ets2/Fjx1/Trip10/Tsc22d1/Efna1/Dram1/Ifngr2/Slc2a6/Ccnd1/Bcl3/Fosb/Sphk1/Dusp4/Stat5a/Cxcl2/Gem
HALLMARK_REACTIVE_OXYGEN_SPECIES_PATHWAY	HALLMARK_REACTIVE_OXYGEN_SPECIES_PATHWAY	47	0.404117	1.06881	0.347158	0.465802	0.421673	745	tags=15%	list=6%	signal=14%	Gclm/Atox1/Prdx6/Junb/Prdx4/Prdx1/Hhex
HALLMARK_PEROXISOME	HALLMARK_PEROXISOME	86	0.365532	1.05838	0.339943	0.465802	0.421673	914	tags=7%	list=7%	signal=7%	Aldh1a1/Cadm1/Prdx1/Dhcr24/Abcc8/Slc25a19
HALLMARK_P53_PATHWAY	HALLMARK_P53_PATHWAY	182	0.32917	1.04584	0.368557	0.465802	0.421673	2855	tags=31%	list=22%	signal=24%	Gm2a/Rpl36/Btg2/Cdkn1a/Txnip/Tap1/Rps27l/Rnf19b/Ddit4/Rrad/Zfp36l1/Aen/Perp/Nol8/Pvt1/Itgb4/Ninj1/Zmat3/Socs1/Hint1/Epha2/Slc19a2/Zbtb16/Ppm1d/Tsc22d1/Rrp8/Dram1/Vdr/Tax1bp3/Wwp1/Ddb2/Mknk2/Sphk1/Ccp110/Traf4/Cdk5r1/Casp1/Lrmp/Ctsf/Rad51c/Def6/Ccnd3/Procr/Acvr1b/Ctsd/Vamp8/Ptpn14/Ier5/Ifi30/Tchh/Rad9a/Fam162a/Zfp365/Notch1/Rap2b/Ak1
HALLMARK_MYOGENESIS	HALLMARK_MYOGENESIS	121	0.34333	1.03151	0.370319	0.465802	0.421673	814	tags=12%	list=6%	signal=11%	Wwtr1/Cdkn1a/Sparc/Gadd45b/Ckb/Gabarapl2/Eno3/Ache/Tead4/Actn3/Scd1/Nav2/Itgb4/Stc2
HALLMARK_COMPLEMENT	HALLMARK_COMPLEMENT	145	0.287949	0.884421	0.631436	0.701596	0.635129	2193	tags=28%	list=17%	signal=23%	Psmb9/Mmp14/Tnfaip3/Atox1/Pim1/Irf1/Lck/Ctsl/Prcp/Hspa1a/Gp1ba/Rce1/Gp9/Casp9/Dock9/F8/Lrp1/Vcpip1/Gata3/F2/Il6/Fn1/Pla2g4a/Ppp4c/Pdgfb/Notch4/Timp2/Msrb1/Irf7/Plscr1/Prdm4/Cxcl2/Cdk5r1/Casp1/Dusp6/Pclo/Was/Gngt2/Dpp4/Ctso
HALLMARK_PROTEIN_SECRETION	HALLMARK_PROTEIN_SECRETION	91	0.278839	0.81569	0.735376	0.764939	0.692471	960	tags=9%	list=7%	signal=8%	Krt18/Rab5a/Scamp3/Cd63/Cltc/Pam/M6pr/Tsg101
HALLMARK_CHOLESTEROL_HOMEOSTASIS	HALLMARK_CHOLESTEROL_HOMEOSTASIS	68	0.291885	0.808681	0.743741	0.764939	0.692471	2808	tags=34%	list=21%	signal=27%	Errfi1/Alcam/Fabp5/Sc5d/Scd1/Ethe1/Aldoc/Acss2/Pdk3/Tmem97/Gstm7/Mvd/Plscr1/Pcyt2/Trp53inp1/Sqle/Hsd17b7/Hmgcr/Lpl/Fbxo6/Mvk/Scd2/Tm7sf2
HALLMARK_SPERMATOGENESIS	HALLMARK_SPERMATOGENESIS	72	0.286553	0.805819	0.74964	0.764939	0.692471	2003	tags=18%	list=15%	signal=15%	Hspa2/Crisp2/Gfi1/Nefh/Arl4a/Hoxb1/Rfc4/Coil/Ncaph/Topbp1/Gstm5/Slc12a2/Prkar2a
HALLMARK_MYC_TARGETS_V1	HALLMARK_MYC_TARGETS_V1	199	-0.448956	-1.64156	0.0097561	0.162602	0.147197	1395	tags=27%	list=11%	signal=25%	Eif3b/Psma6/Psmd8/Ap3s1/Ppia/Impdh2/Eif2s2/Hdgf/Cct7/Ncbp2/Xpot/Kpna2/Xrcc6/Cct3/Eif1ax/Tcp1/Psma1/Ruvbl2/Tomm70a/Pabpc4/Rps3/Iars/Pcna/Clns1a/Eif4a1/Vbp1/U2af1/Ssb/Sf3b3/Aimp2/Hnrnpd/Eif2s1/Vdac3/Ifrd1/Trim28/Snrpa1/Prdx3/Npm1/Cct2/Ywhaq/Glo1/Eif3d/Psmd14/Hnrnpa2b1/Srsf3/Ube2e1/Cct5/Fbl/Hnrnpu/Cct4/Rps2/Hnrnpa1/Pabpc1/Rps6
HALLMARK_APOPTOSIS	HALLMARK_APOPTOSIS	138	-0.362315	-1.29964	0.0678571	0.311244	0.281757	232	tags=8%	list=2%	signal=8%	Anxa1/Bcap31/Hgf/Lgals3/Lmna/Ifngr1/Gpx1/Slc20a1/Gch1/Cd14/Cd44
HALLMARK_IL6_JAK_STAT3_SIGNALING	HALLMARK_IL6_JAK_STAT3_SIGNALING	66	-0.413717	-1.3144	0.0987654	0.379867	0.34388	435	tags=12%	list=3%	signal=12%	Ptpn11/Ebi3/Ptpn2/Pik3r5/Il17ra/Ifngr1/Cd14/Cd44
HALLMARK_ADIPOGENESIS	HALLMARK_ADIPOGENESIS	178	-0.328425	-1.20911	0.119149	0.386131	0.34955	1530	tags=24%	list=12%	signal=22%	Ubqln1/Enpp2/Pqlc3/Dram2/Samm50/Elmod3/Suclg1/Acadl/Ywhag/Atp1b3/Taldo1/Reep5/Gadd45a/Hibch/Hadh/Tkt/Pdcd4/Echs1/Sncg/Qdpr/Cox7b/Acads/Aplp2/Ubc/Itsn1/Pex14/Lama4/Uqcrc1/Acly/Acaa2/Prdx3/Chuk/Tank/Ech1/Aldh2/Mgst3/Etfb/Angpt1/Adipor2/Aldoa/Idh3g/Ifngr1/Plin2
HALLMARK_FATTY_ACID_METABOLISM	HALLMARK_FATTY_ACID_METABOLISM	126	-0.337217	-1.17943	0.126394	0.386131	0.34955	1739	tags=28%	list=13%	signal=24%	Erp29/Hsd17b4/Suclg1/Pdhb/Acadl/Mdh1/Gcdh/Ephx1/Cd1d1/Nsdhl/Suclg2/Acot8/Aldh9a1/Hibch/Hadh/Echs1/Sdha/Vnn1/Acads/Ywhah/Acot2/Ccdc58/Sucla2/Acadvl/Elovl5/Pdha1/S100a10/Acaa2/Ech1/Adipor2/Aldoa/Hsd17b10/Car2/Idh3g/Glul
HALLMARK_KRAS_SIGNALING_UP	HALLMARK_KRAS_SIGNALING_UP	134	-0.330532	-1.16872	0.13806	0.386131	0.34955	1681	tags=19%	list=13%	signal=17%	Laptm5/Etv1/Satb1/Mmd/Map3k1/Vwa5a/Trib1/Ank/Emp1/Galnt3/Mall/Csf2ra/Wdr33/Ephb2/Jup/Klf4/Map7/Ikzf1/Zfp277/Tmem158/Crot/Cxcr4/Kcnn4/Car2/Fcer1g/Adgrl4
HALLMARK_PI3K_AKT_MTOR_SIGNALING	HALLMARK_PI3K_AKT_MTOR_SIGNALING	91	-0.352806	-1.16718	0.179577	0.386131	0.34955	1214	tags=20%	list=9%	signal=18%	Raf1/Cdk1/Tnfrsf1a/Trib3/Hsp90b1/Sla/Rac1/Ptpn11/Vav3/Dapp1/Actr3/Smad2/Prkaa2/Cfl1/Cxcr4/Ap2m1/Calr/Map2k6
HALLMARK_APICAL_JUNCTION	HALLMARK_APICAL_JUNCTION	137	-0.320302	-1.14338	0.16	0.386131	0.34955	1039	tags=15%	list=8%	signal=14%	Pten/Adam9/Hadh/Dlg1/Skap2/Jup/Akt3/Ywhah/Tial1/Lima1/Mapk14/Ctnnd1/Cap1/Sympk/Ctnna1/Vasp/Slit2/Ptprc/Actg1/Arpc2/Cd34
HALLMARK_ESTROGEN_RESPONSE_LATE	HALLMARK_ESTROGEN_RESPONSE_LATE	137	-0.318958	-1.13858	0.16	0.386131	0.34955	1508	tags=16%	list=11%	signal=14%	Amfr/Tpd52l1/Dusp2/Slc29a1/Jak2/Pdcd4/Slc1a4/Atp2b4/Nrip1/Klf4/Bcl2/Elovl5/Add3/Dnajc1/Pgr/Xbp1/Prkar2b/Mettl3/Ptpn6/Etfb/Car2/Cd44
HALLMARK_UNFOLDED_PROTEIN_RESPONSE	HALLMARK_UNFOLDED_PROTEIN_RESPONSE	107	-0.331234	-1.12861	0.207143	0.386131	0.34955	2232	tags=31%	list=17%	signal=26%	Edc4/Srprb/Cnot6/Exosc4/Cnot2/Spcs3/Eif4a2/Arfgap1/Bag3/Imp3/Hyou1/Gosr2/Hspa9/Exosc9/Slc30a5/Xpot/Ddx10/Slc1a4/Iars/Eef2/Eif4a1/Eif2ak3/Hsp90b1/Eif2s1/Ern1/Tubb2a/Mthfd2/Dkc1/Xbp1/Npm1/Eif4ebp1/Pdia6/Calr
HALLMARK_IL2_STAT5_SIGNALING	HALLMARK_IL2_STAT5_SIGNALING	171	-0.304869	-1.11067	0.208511	0.386131	0.34955	1303	tags=15%	list=10%	signal=14%	Galm/Dcps/Sell/Emp1/Prkch/Pdcd2l/Lrrc8c/Anxa4/Rnh1/Nfil3/Bcl2l1/Bcl2/Tgm2/Ahcy/P4ha1/Xbp1/Itga6/Umps/Plec/St3gal4/Ptger2/Car2/Cd81/Ifngr1/Plin2/Cd44
HALLMARK_EPITHELIAL_MESENCHYMAL_TRANSITION	HALLMARK_EPITHELIAL_MESENCHYMAL_TRANSITION	118	-0.32087	-1.11031	0.202847	0.386131	0.34955	1007	tags=13%	list=8%	signal=12%	Edil3/Sat1/Vegfc/Gpx7/Tgm2/Timp3/Emp3/Glipr1/Sdc1/Slit2/Il15/Itgb5/Thbs1/Vim/Cd44
HALLMARK_MITOTIC_SPINDLE	HALLMARK_MITOTIC_SPINDLE	191	-0.292658	-1.07429	0.286364	0.465802	0.421673	2174	tags=27%	list=16%	signal=23%	Stau1/Pcgf5/Abi1/Rock1/Lmnb1/Csnk1d/Arl8a/Myh9/Vcl/Pcm1/Tubgcp3/Katnb1/Mark4/Ccdc88a/Dst/Cntrob/Pdlim5/Flna/Rictor/Kif1b/Cdk1/Cenpf/Hook3/Dlg1/Smc3/Ccnb2/Uxt/Bin1/Cttn/Arhgef12/Cd2ap/Map1s/Incenp/Clip1/Arfgef1/Arf6/Sptbn1/Itsn1/Epb41/Lrpprc/Ssh2/Cep57/Cdc42/Palld/Wasf2/Dync1h1/Ralbp1/Arhgef3/Ppp4r2/Capzb/Fgd4
HALLMARK_OXIDATIVE_PHOSPHORYLATION	HALLMARK_OXIDATIVE_PHOSPHORYLATION	196	-0.279991	-1.0269	0.372642	0.465802	0.421673	1704	tags=21%	list=13%	signal=18%	Hspa9/Suclg1/Pdhb/Mdh1/Acat1/Casp7/Uqcrfs1/Cox15/Oxa1l/Cox17/Echs1/Sdha/Mrps30/Atp5a1/Tomm70a/Cox7b/Atp5b/Ogdh/Ndufv2/Lrpprc/Sucla2/Acadvl/Pdk4/Mrpl35/Atp6v1c1/Vdac3/Pdha1/Atp5c1/Uqcrc1/Cox11/Cox7a2l/Acaa2/Prdx3/Ech1/Mgst3/Etfb/Ndufa4/Hsd17b10/Idh3g/Cyb5a/Uqcrc2
HALLMARK_MTORC1_SIGNALING	HALLMARK_MTORC1_SIGNALING	193	-0.273525	-1.00591	0.418182	0.497835	0.450672	1704	tags=21%	list=13%	signal=18%	Hspa9/Cth/Psma3/Slc7a11/Hspd1/Tpi1/Nupr1/Ppia/Slc6a6/Eif2s2/Hspa4/Trib3/Qdpr/Fkbp2/Pitpnb/Psmc2/Skap2/Slc1a4/Nfil3/Cfp/Hsp90b1/Sytl2/Ctsc/Sla/Elovl5/Coro1a/Add3/Mthfd2/P4ha1/Acly/Ifrd1/Dapp1/Xbp1/Actr3/Psmd14/Cxcr4/Adipor2/Aldoa/Calr/Phgdh
HALLMARK_XENOBIOTIC_METABOLISM	HALLMARK_XENOBIOTIC_METABOLISM	148	-0.278965	-1.00067	0.40856	0.497835	0.450672	1490	tags=20%	list=11%	signal=18%	Slc46a3/Sar1b/Cyfip2/Ephx1/Pdlim5/Slc6a6/Aldh9a1/Nfs1/Mthfd1/Vnn1/Cyp2e1/Tnfrsf1a/Ptgr1/Jup/Pink1/Ssr3/Slc12a4/Pdk4/Elovl5/Ahcy/Lpin2/Gcnt2/Ech1/Aldh2/Crot/F10/Man1a/Car2/Cyb5a/Gch1
HALLMARK_GLYCOLYSIS	HALLMARK_GLYCOLYSIS	165	-0.268868	-0.976832	0.502058	0.583788	0.528482	1699	tags=16%	list=13%	signal=14%	Cth/Copb2/Cacna1h/Mdh1/Gys1/Taldo1/Tpi1/Gne/Abcb6/Pkp2/Ppia/Nsdhl/Rbck1/Aldh9a1/Cdk1/Zfp292/Mxi1/Rars/Ier3/Aldh7a1/P4ha1/Cxcr4/Sdc1/Aldoa/Cyb5a/Cenpa/Cd44
HALLMARK_HEME_METABOLISM	HALLMARK_HEME_METABOLISM	166	-0.263588	-0.960387	0.555102	0.630798	0.571038	1675	tags=18%	list=13%	signal=16%	Gapvd1/Slc7a11/Foxo3/Icam4/Adipor1/Abcb6/Klf3/Sdcbp/Hdgf/Btrc/Endod1/Cir1/Mxi1/Arhgef12/Fbxo34/Agpat4/Mfhas1/Epb41/Pigq/Mark3/Vezf1/Lpin2/Trak2/Daam1/Mgst3/Slc22a4/Nfe2/Lmo2/Car2/Bach1
HALLMARK_PANCREAS_BETA_CELLS	HALLMARK_PANCREAS_BETA_CELLS	16	-0.347568	-0.826987	0.6875	0.747283	0.676487	814	tags=19%	list=6%	signal=18%	Akt3/Foxo1/Lmo2
HALLMARK_DNA_REPAIR	HALLMARK_DNA_REPAIR	143	-0.237957	-0.852456	0.833333	0.833333	0.754386	1261	tags=15%	list=10%	signal=13%	Hcls1/Sdcbp/Impdh2/Cox17/Polr2j/Tk2/Ncbp2/Polr2e/Dgcr8/Pcna/Ercc5/Npr2/Nme3/Eif1b/Cetn2/Pola2/Polr2h/Nudt21/Umps/Bcap31/Polr1d

## Sheet: hallmark_GSEA-c3
ID	Description	setSize	enrichmentScore	NES	pvalue	p.adjust	qvalues	rank	leading_edge	core_enrichment
HALLMARK_INTERFERON_ALPHA_RESPONSE	HALLMARK_INTERFERON_ALPHA_RESPONSE	96	0.574125	2.03911	0.0182556	0.0829799	0.0541553	1484	tags=29%	list=11%	signal=26%	Ifitm3/H2-Q7/B2m/H2-T23/Batf2/Tap1/Ifitm1/Uba7/Parp14/Cd74/Epsti1/Psmb9/Parp9/Ifi27/Sp110/Stat2/H2-D1/Gbp2/Tmem140/Il7/Ddx60/Lgals3bp/Txnip/Irf1/Gmpr/Oas1a/Ogfr/Adar
HALLMARK_INTERFERON_GAMMA_RESPONSE	HALLMARK_INTERFERON_GAMMA_RESPONSE	182	0.465772	1.80104	0.0275424	0.105932	0.0691347	1631	tags=24%	list=12%	signal=21%	Ifitm3/Tnfaip2/Mt2/H2-Q7/B2m/H2-T23/H2-Eb1/H2-Aa/Stat3/Batf2/Tnfaip3/Tap1/Nlrc5/Parp14/Ncoa3/Gbp9/Cd74/Epsti1/Psmb9/Ifi27/Sp110/Itgb7/Stat2/Cdkn1a/H2-D1/Sppl2a/Il18bp/Il7/Cmklr1/Ddx60/Lgals3bp/Txnip/Irf1/Stat1/Ccl5/Nfkbia/Cd40/Il6/Psmb10/Ogfr/Adar/Tapbp/Stat4
HALLMARK_ALLOGRAFT_REJECTION	HALLMARK_ALLOGRAFT_REJECTION	162	0.425899	1.6179	0.0344828	0.109238	0.0712925	1631	tags=24%	list=12%	signal=22%	Rpl39/Pf4/H2-Q7/B2m/H2-T23/Ccnd3/H2-DMb1/Galnt1/H2-Aa/Tap1/Bcl3/Ccr2/Akt1/Cd74/Tgfb1/Eif4g3/Dyrk3/Abce1/H2-D1/Gbp2/Ache/Cxcr3/Il7/Fyb/H2-Oa/Cdkn2a/Gzmb/Stat1/Cd7/Ccl5/Itgb2/Cd40/Il6/Hdac9/Psmb10/Brca1/Ifngr2/Tapbp/Stat4
HALLMARK_TGF_BETA_SIGNALING	HALLMARK_TGF_BETA_SIGNALING	50	0.479582	1.547	0.0381526	0.109238	0.0712925	2045	tags=36%	list=15%	signal=31%	Id3/Klf10/Id1/Bmpr1a/Cdkn1c/Tgfb1/Ppm1a/Wwtr1/Hipk2/Cdk9/Ppp1ca/Smurf1/Ifngr2/Map3k7/Apc/Serpine1/Furin/Id2
HALLMARK_COAGULATION	HALLMARK_COAGULATION	90	0.362065	1.2625	0.132632	0.28833	0.188173	2267	tags=24%	list=16%	signal=21%	Pf4/Gda/Lamp2/Clu/F2rl2/Vwf/Sh2b2/Ctse/Gp1ba/Pdgfb/Itgb3/Crip2/Sirt2/Plek/Pros1/Serpine1/Klf7/Mmp14/Furin/C3/F8/P2ry1
HALLMARK_UV_RESPONSE_DN	HALLMARK_UV_RESPONSE_DN	122	0.318019	1.15942	0.173448	0.361349	0.235828	1097	tags=11%	list=8%	signal=11%	Mt1/Sdc2/Ythdc1/Id1/Inpp4b/Bmpr1a/Prkca/Mgmt/Dyrk1a/Magi2/Itgb3/Vldlr/Atrn/Prkce
HALLMARK_ANDROGEN_RESPONSE	HALLMARK_ANDROGEN_RESPONSE	87	0.33049	1.14875	0.198758	0.367156	0.239618	1200	tags=17%	list=9%	signal=16%	B2m/Ccnd3/Maf/Inpp4b/Cdk6/Appbp2/Akt1/Fads1/Ank/Elk4/Adamts1/Scd1/Hsd17b14/Ube2i/Srf
HALLMARK_MYOGENESIS	HALLMARK_MYOGENESIS	134	0.308749	1.14406	0.192797	0.367156	0.239618	3665	tags=34%	list=26%	signal=26%	Clu/Ocel1/Ablim1/Agl/Itgb1/Tgfb1/Ncam1/Ckb/Wwtr1/Cdkn1a/Klf5/Ache/Scd1/Ctf1/Mef2a/Ckm/Col4a2/Sh2b1/Erbb3/Plxnb2/Csrp3/Sirt2/Hspb2/Gpx3/Sorbs3/Ak1/Fdps/Tnnt1/Eno3/Itga7/Dtna/Nqo1/Mef2c/Vipr1/Sparc/Ptp4a3/Gadd45b/Mylpf/Gaa/Myh9/Atp2a1/Ephb3/Des/Tpm3/Hbegf/Prnp
HALLMARK_HEME_METABOLISM	HALLMARK_HEME_METABOLISM	177	0.28541	1.10181	0.217204	0.37449	0.244404	3106	tags=30%	list=22%	signal=24%	Ackr1/Ccnd3/Lamp2/Gata1/Tmem9b/Cpox/Foxj2/Epor/Ctse/Adipor1/Gclm/Picalm/Klf1/Trim58/Glrx5/Endod1/Slc30a1/Ank1/Top1/Fn3k/Tfdp2/Rnf19a/Fech/Hmbs/Gmps/Ppp2r5b/Hbb-bt/Rbm38/Arhgef12/Dcun1d1/Lpin2/E2f2/C3/Bcam/Rhag/Isca1/Hagh/Rbm5/Gapvd1/Psmd9/Nr3c1/Epb41/Nfe2/H1f0/Add2/Dcaf11/Urod/Btg2/Dcaf10/Tfrc/Ccdc28a/Xpo7/Sptb
HALLMARK_HEDGEHOG_SIGNALING	HALLMARK_HEDGEHOG_SIGNALING	28	0.396085	1.12874	0.281633	0.440051	0.287191	2550	tags=39%	list=18%	signal=32%	Cdk6/Celsr1/Tle3/Ache/Vldlr/Gli1/Ptch1/Dpysl2/Adgrg1/Ophn1/Thy1
HALLMARK_IL6_JAK_STAT3_SIGNALING	HALLMARK_IL6_JAK_STAT3_SIGNALING	70	0.306655	1.03527	0.352083	0.523058	0.341364	1704	tags=20%	list=12%	signal=18%	Pf4/Stat3/Tgfb1/Itga4/Stat2/Itgb3/Il7/Ptpn11/Irf1/Stat1/Il6/Acvr1b/Ifngr2/Lepr
HALLMARK_UV_RESPONSE_UP	HALLMARK_UV_RESPONSE_UP	139	0.255195	0.949111	0.485961	0.674946	0.440491	1393	tags=17%	list=10%	signal=15%	H2-Q7/H2-T23/Ccnd3/Tap1/Atf3/Cdkn2b/Cdkn1c/Polr2h/Ccne1/Nptxr/Pdap1/Arrb2/Nat2/H2-D1/Mrpl23/Klhdc3/Sult1a1/Ppif/Irf1/Nfkbia/Mark2/Hspa2/Il6
HALLMARK_ESTROGEN_RESPONSE_EARLY	HALLMARK_ESTROGEN_RESPONSE_EARLY	161	0.242138	0.917561	0.592191	0.779199	0.50853	1723	tags=17%	list=12%	signal=15%	Nadsyn1/Klf10/Podxl/Ablim1/Isg20l2/Celsr1/Cbfa2t3/Hes1/Chpt1/Slc24a3/Rara/Endod1/Syngr1/Rps6ka2/Ppif/Slc7a2/Nxt1/Slc39a6/Amfr/Ugcg/Unc119/Cant1/Asb13/Cldn7/Papss2/Elovl2/Ar
HALLMARK_ANGIOGENESIS	HALLMARK_ANGIOGENESIS	25	0.322041	0.884864	0.630021	0.807719	0.527143	17	tags=4%	list=0%	signal=4%	Pf4
HALLMARK_NOTCH_SIGNALING	HALLMARK_NOTCH_SIGNALING	30	0.283988	0.828193	0.69574	0.848464	0.553734	2405	tags=23%	list=17%	signal=19%	Prkca/Hes1/St3gal6/Psenen/Arrb1/Ppard/Dll1
HALLMARK_KRAS_SIGNALING_DN	HALLMARK_KRAS_SIGNALING_DN	90	0.195078	0.680226	0.964211	0.983888	0.642117	3568	tags=30%	list=26%	signal=22%	Prodh/Gp1ba/Tgm1/Stag3/Brdt/Ckm/Vpreb1/Sphk2/Zbtb16/Kcnd1/Synpo/Thnsl2/Celsr2/Vps50/Kmt2d/Btg2/Snn/Lfng/Arhgdig/Klhdc8a/Cpeb3/Egf/Gprc5c/Rgs11/Arpp21/Mefv/Kcnmb1
HALLMARK_MYC_TARGETS_V1	HALLMARK_MYC_TARGETS_V1	199	-0.430252	-1.74364	0.00181818	0.0307503	0.0200686	1729	tags=28%	list=12%	signal=25%	Psma2/Rfc4/Snrpb2/Cbx3/Eif4e/Cul1/Tardbp/Pa2g4/G3bp1/Srsf1/Mcm7/Hspe1/Cdc20/Mad2l1/Ruvbl2/U2af1/Trim28/Psmc6/Snrpd3/Cdk4/Eif4g2/Cdk2/Mcm2/Psmd14/Impdh2/Psma1/Ran/Glo1/Ywhae/Srpk1/Dhx15/Erh/Psmc4/Mcm6/Pold2/Cct2/Rsl1d1/Cct4/Cct3/Eif2s1/Vbp1/Gnl3/Pabpc1/Vdac1/Hnrnpa2b1/Ube2e1/Ppia/Hnrnpu/Hspd1/Pcna/Hprt/Rps2/Ywhaq/Tyms/Eif4a1
HALLMARK_MTORC1_SIGNALING	HALLMARK_MTORC1_SIGNALING	194	-0.413133	-1.66525	0.00183824	0.0307503	0.0200686	1813	tags=23%	list=13%	signal=20%	Mcm4/Ak4/Sec11a/Psmd13/Mthfd2/Stip1/Pno1/Ccng1/Cfp/Ppp1r15a/Pfkl/Hspe1/Uchl5/Plk1/Eef1e1/Psmc6/Acly/Pdk1/Mcm2/Prdx1/Cacybp/Psmd14/Hspa9/Srd5a1/Gpi1/Sdf2l1/Psmc2/Ube2d3/Psmc4/Serp1/Phgdh/Slc7a11/Slc2a1/Cxcr4/Ppia/Hspd1/Pgm1/Hprt/Tpi1/Hsp90b1/Psph/Coro1a/Hspa5/Calr
HALLMARK_OXIDATIVE_PHOSPHORYLATION	HALLMARK_OXIDATIVE_PHOSPHORYLATION	196	-0.396948	-1.6015	0.00184502	0.0307503	0.0200686	1660	tags=19%	list=12%	signal=17%	Tcirg1/Atp6v1c1/Atp6v1h/Ndufs1/Ndufb4/Ldhb/Tomm22/Uqcrc2/Pmpca/Atp5d/Pdha1/Bckdha/Atp5a1/Vdac2/Timm9/Glud1/Sdhb/Iscu/Surf1/Hspa9/Cyb5a/Gpi1/Atp6v1f/Ndufa1/Idh3g/Cycs/Acaa2/Idh2/Nqo2/Atp6v0b/Etfb/Vdac1/Atp5c1/Suclg1/Mrps22/Mdh1/Ndufa4
HALLMARK_FATTY_ACID_METABOLISM	HALLMARK_FATTY_ACID_METABOLISM	131	-0.409271	-1.54857	0.00380952	0.0401284	0.0261891	2016	tags=23%	list=14%	signal=20%	Ywhah/Serinc1/Ech1/Mlycd/Hadh/Bckdhb/Hsd17b7/Bphl/Erp29/Cbr3/Cbr1/Pdha1/Slc22a5/Pcbd1/Trp53inp2/Cd36/Lgals1/Maoa/Idh3g/Acads/Acaa2/Aldh9a1/Sms/D2hgdh/Suclg1/S100a10/Glul/Vnn1/Hsp90aa1/Mdh1
HALLMARK_E2F_TARGETS	HALLMARK_E2F_TARGETS	195	-0.38091	-1.53771	0.00549451	0.0401284	0.0261891	2429	tags=27%	list=17%	signal=22%	Gins4/Kif4/Ung/Tipin/Ube2t/Nop56/Paics/Phf5a/Spag5/Cdkn3/Psip1/Suv39h1/Mcm4/Exosc8/Mthfd2/Diaph3/Pa2g4/Slbp/Ppp1r8/Srsf1/Cks2/Mcm7/Donson/Cdc20/Mms22l/Dck/Mad2l1/Rpa2/Plk1/Mxd3/Asf1a/Cdk4/Hmmr/Mcm2/Ube2s/Rfc3/Dscc1/Nasp/Ran/Mcm6/Pold2/Ezh2/Eif2s1/Depdc1a/Tmpo/Dlgap5/Rbbp7/Stmn1/Wdr90/Pcna/Chek1/Lig1
HALLMARK_DNA_REPAIR	HALLMARK_DNA_REPAIR	143	-0.390459	-1.51184	0.00558659	0.0401284	0.0261891	1987	tags=24%	list=14%	signal=21%	Taf12/Adrm1/Supt5/Nt5c/Tmed2/Nt5c3/Rfc4/Sdcbp/Prim1/Dguok/Rbx1/Usp11/Xpc/Rpa2/Rnmt/Gtf2b/Dad1/Zwint/Surf1/Rfc3/Impdh2/Polr2e/Gtf2f1/Pde4b/Dgcr8/Alyref/Polr1d/Polr1c/Poll/Pcna/Supt4a/Lig1/Hprt/Tyms/Polh
HALLMARK_ADIPOGENESIS	HALLMARK_ADIPOGENESIS	183	-0.360319	-1.43397	0.00561798	0.0401284	0.0261891	2057	tags=21%	list=15%	signal=18%	Atp1b3/Ghitm/Nabp1/Dhrs7b/Ptger3/Ech1/Fzd4/Tob1/Hadh/Gadd45a/Cat/Samm50/Apoe/Tank/Pfkl/Bckdha/Ubc/Acly/Cd36/Bcl6/Sdhb/Idh3g/Acads/Ptcd3/Vegfb/Rreb1/Acaa2/Itsn1/Dbt/Tkt/Tst/Etfb/Slc25a10/Plin2/Dnajb9/Suclg1/Pgm1/Taldo1/Ifngr1
HALLMARK_UNFOLDED_PROTEIN_RESPONSE	HALLMARK_UNFOLDED_PROTEIN_RESPONSE	108	-0.390684	-1.43979	0.0132075	0.0660377	0.0430983	2516	tags=27%	list=18%	signal=22%	Exosc10/Npm1/Slc1a4/Pdia5/Nop56/Lsm1/Nabp1/Spcs3/Eif4a2/Dcp2/Sec11a/Mthfd2/Eif4e/Cxxc1/Atp6v0d1/Pop4/Ern1/Tatdn2/Hspa9/Atf4/Pdia6/Eif2s1/Serp1/Dnajb9/Tubb2a/Hsp90b1/Eif4a1/Hspa5/Calr
HALLMARK_KRAS_SIGNALING_UP	HALLMARK_KRAS_SIGNALING_UP	144	-0.365577	-1.41485	0.0132075	0.0660377	0.0430983	2135	tags=24%	list=15%	signal=21%	Tnnt2/Etv1/Plat/Ikzf1/Plek2/Igfbp3/Mtmr10/Rbm4/Rbp4/Galnt3/Il1b/Tmem176a/Dnmbp/Cd37/Ppp1r15a/Tmem176b/Birc3/Tspan7/Map4k1/Klf4/Csf2ra/Tmem158/Rgs16/Plaur/Ephb2/Evi5/Fbxo4/Nrp1/Fcer1g/Peg3/Satb1/Cxcr4/Emp1/Lcp1/Adgrl4
HALLMARK_GLYCOLYSIS	HALLMARK_GLYCOLYSIS	170	-0.355731	-1.39667	0.0114504	0.0660377	0.0430983	2063	tags=21%	list=15%	signal=18%	Hdlbp/Slc37a4/Tgfbi/Arpp19/Igfbp3/Ak4/Ppfia4/Rars/Sdc1/Lhpp/Gpc3/Pdk3/Galk2/Ext2/P4ha2/Ang/Aldh7a1/Zfp292/Hmmr/Fkbp4/Cyb5a/Nasp/Psmc4/Cd44/Depdc1a/Slc25a10/Aldh9a1/Cxcr4/Stmn1/Ppia/Taldo1/Tpi1/Pgam1/Hspa5/Mdh1
HALLMARK_XENOBIOTIC_METABOLISM	HALLMARK_XENOBIOTIC_METABOLISM	149	-0.349519	-1.35597	0.0262172	0.105932	0.0691347	1969	tags=22%	list=14%	signal=19%	Arpp19/Igfbp4/Ech1/Csad/Gstm4/Gsr/Slc12a4/Atoh8/Rbp4/Comt/Pink1/Cat/Bphl/Apoe/Cbr1/Arg2/Abhd6/Tmem176b/Esr1/Sar1b/Cd36/Ptgr1/Fbp1/Nfs1/Cyb5a/Maoa/Adh5/Gcnt2/Tkfc/Aldh9a1/Hprt/Vnn1/Gch1
HALLMARK_APOPTOSIS	HALLMARK_APOPTOSIS	144	-0.346725	-1.34189	0.0377358	0.109238	0.0712925	1694	tags=19%	list=12%	signal=17%	Gadd45a/Lmna/Rnasel/Il1b/Casp9/Sod2/Vdac2/Dap/Birc3/Aifm3/Rock1/Cdk2/Casp8/Sat1/Egr3/Cav1/Ctnnb1/Cd44/Lgals3/Satb1/Emp1/Ptk2/Dnaja1/Anxa1/Gpx1/Cd14/Ifngr1/Gch1
HALLMARK_G2M_CHECKPOINT	HALLMARK_G2M_CHECKPOINT	187	-0.327484	-1.30814	0.0393258	0.109238	0.0712925	2094	tags=21%	list=15%	signal=18%	Hif1a/Atrx/Notch2/Cdkn3/Ccna2/Suv39h1/Dtymk/Troap/Katna1/Cul1/Sfpq/Dr1/Kif20b/G3bp1/Srsf1/Cks2/Kif23/Cdc20/Mad2l1/Rpa2/Tpx2/Plk1/Cdk4/Incenp/Tnpo2/Hmmr/Mcm2/Ube2s/Nasp/Mcm6/Ezh2/Tmpo/Ewsr1/Stmn1/Gins2/Hnrnpu/Chek1/Meis1/Hspa8
HALLMARK_TNFA_SIGNALING_VIA_NFKB	HALLMARK_TNFA_SIGNALING_VIA_NFKB	178	-0.325861	-1.29567	0.0393258	0.109238	0.0712925	1400	tags=17%	list=10%	signal=15%	Il1b/B4galt5/Nr4a2/Slc2a6/Nr4a1/Sod2/Ppp1r15a/Tank/Ccl4/Klf2/Birc3/Bcl6/Klf4/Cd83/Tnfaip8/Btg1/Tnfaip6/Sat1/Plaur/Pde4b/Egr3/Cxcl5/Cd44/Tubb2a/Efna1/Ccnl1/Pnrc1/Eif1/Gch1/Plk2
HALLMARK_PI3K_AKT_MTOR_SIGNALING	HALLMARK_PI3K_AKT_MTOR_SIGNALING	94	-0.373666	-1.33357	0.0492126	0.129507	0.0845203	1900	tags=20%	list=14%	signal=18%	Pak4/Raf1/Mapk8/Eif4e/Smad2/Nod1/Arf1/Tiam1/Cdk4/Pdk1/Cdk2/Prkag1/Ube2d3/Slc2a1/Cxcr4/Vav3/Pten/Hsp90b1/Calr
HALLMARK_ESTROGEN_RESPONSE_LATE	HALLMARK_ESTROGEN_RESPONSE_LATE	154	-0.317674	-1.23632	0.0802239	0.20056	0.130892	2774	tags=27%	list=20%	signal=22%	Cxcl12/Hmgcs2/Gale/Myof/Slc9a3r1/Dynlt3/Slc1a4/Jak1/Cdc6/Igfbp4/Ptger3/Slc29a1/Tob1/Ass1/Emp2/Bag1/Arl3/Gal/Ovol2/Fabp5/Slc22a5/Cdc20/Fdft1/Pgr/Anxa9/Slc16a1/Ascl1/Tfap2c/Dlg5/Tiam1/Klf4/Impa2/Fkbp4/Egr3/Cav1/Idh2/Tst/Etfb/Cd44/Gins2/Hprt
HALLMARK_APICAL_JUNCTION	HALLMARK_APICAL_JUNCTION	141	-0.32134	-1.2389	0.0856611	0.203955	0.133107	2342	tags=24%	list=17%	signal=20%	Jam3/Cap1/Pik3r3/Cldn19/Cdk8/Tgfbi/Ywhah/Arpc2/Adam9/Cldn4/Exoc4/Sgce/Hadh/Col16a1/Ptprc/Akt3/Nrap/Vasp/Epb41l2/Nexn/Actn2/Actg1/Gamt/Ctnna1/Gtf2f1/Tro/Adam15/Cd86/Ptk2/Cdh15/Pten/Slit2/Rac2/Cd34
HALLMARK_REACTIVE_OXYGEN_SPECIES_PATHWAY	HALLMARK_REACTIVE_OXYGEN_SPECIES_PATHWAY	47	-0.417697	-1.32188	0.109533	0.24894	0.162466	2046	tags=26%	list=15%	signal=22%	Pfkp/Txn1/Txnrd1/Gsr/Cat/Ndufb4/Sod2/Stk25/Prdx1/Prdx2/Ftl1/Mpo
HALLMARK_INFLAMMATORY_RESPONSE	HALLMARK_INFLAMMATORY_RESPONSE	146	-0.296913	-1.15489	0.193309	0.367156	0.239618	782	tags=11%	list=6%	signal=10%	Ptger2/Tnfaip6/Rgs16/Plaur/Pde4b/Sell/Lpar1/Atp2c1/Cxcl5/Emp3/Rgs1/Nlrp3/Csf3r/Calcrl/Cd14/Gch1
HALLMARK_HYPOXIA	HALLMARK_HYPOXIA	167	-0.287301	-1.1306	0.205607	0.367156	0.239618	2063	tags=22%	list=15%	signal=19%	Hdlbp/Slc37a4/Tgfbi/Prdx5/Igfbp3/Ak4/Ppfia4/Csrp2/Gpc3/Pdk3/Rora/S100a4/Wsb1/Ppp1r15a/Pfkl/P4ha2/Fbp1/Pdk1/Zfp292/Btg1/Plaur/Gpi1/Gcnt2/Hoxb9/Edn2/Cav1/Anxa2/Slc2a1/Cxcr4/Plin2/Pgm1/Ppargc1a/Efna1/Tpi1/Pnrc1/Hspa5
HALLMARK_MYC_TARGETS_V2	HALLMARK_MYC_TARGETS_V2	58	-0.347919	-1.16865	0.228963	0.381605	0.249047	2530	tags=29%	list=18%	signal=24%	Prmt3/Wdr43/Npm1/Ung/Aimp2/Nop56/Nip7/Mcm4/Cbx3/Pa2g4/Hspe1/Plk1/Cdk4/Tfb2m/Farsa/Gnl3/Hspd1
HALLMARK_CHOLESTEROL_HOMEOSTASIS	HALLMARK_CHOLESTEROL_HOMEOSTASIS	67	-0.331145	-1.13958	0.246654	0.397829	0.259636	2714	tags=31%	list=19%	signal=25%	Ebp/Gnai1/Stx5a/Ldlr/Trib3/Atf5/Ech1/Hsd17b7/Pmvk/Atxn2/Pdk3/Abca2/Fabp5/Fdft1/S100a11/Actg1/Plaur/Ctnnb1/Lgals3/Ethe1/Pnrc1
HALLMARK_IL2_STAT5_SIGNALING	HALLMARK_IL2_STAT5_SIGNALING	181	-0.264694	-1.05428	0.35568	0.523058	0.341364	1824	tags=17%	list=13%	signal=15%	Spred2/Igf2r/Ckap4/Bmpr2/Sh3bgrl2/Swap70/Rora/Phtf2/Serpinb6a/Il13/Coch/Tiam1/Ptger2/Cd83/Rgs16/Sell/Lclat1/Anxa4/Irf6/Nrp1/Plpp1/Cd44/Rnh1/Cd86/Emp1/Tnfrsf4/Plin2/Slc39a8/Cd81/Ifngr1
HALLMARK_P53_PATHWAY	HALLMARK_P53_PATHWAY	184	-0.256409	-1.02313	0.417132	0.595903	0.388905	1694	tags=16%	list=12%	signal=14%	Gadd45a/Prkab1/Sdc1/Nol8/Ldhb/Slc3a2/Plk3/Ccng1/Tm4sf1/S100a4/Ctsd/Ppp1r15a/Notch1/Xpc/Cebpa/Ip6k2/Klf4/Iscu/Btg1/Rgs16/Sat1/Rchy1/Ctsf/Slc7a11/Cd81/S100a10/Pcna/Plk2/Polh
HALLMARK_PANCREAS_BETA_CELLS	HALLMARK_PANCREAS_BETA_CELLS	19	-0.369034	-0.959265	0.505725	0.683412	0.446017	1766	tags=26%	list=13%	signal=23%	Sec11a/Akt3/Insm1/Dpp4/Lmo2
HALLMARK_COMPLEMENT	HALLMARK_COMPLEMENT	150	-0.233146	-0.906537	0.682156	0.848464	0.553734	2848	tags=26%	list=20%	signal=21%	Dusp5/Casp3/Zeb1/Lipa/Lap3/Prdm4/Spock2/Dgkg/Pik3cg/Rasgrp1/Plat/Serpinc1/Pik3r5/Raf1/Ehd1/Cblb/Adam9/Rnf4/Casp9/Sirt6/Ctsl/Lcp2/Ctsd/Was/Calm3/Ctsb/S100a13/Actn2/Ang/Cd36/Calm1/Csrp1/Dpp4/Plaur/Cpq/Dgkh/Fcer1g/Lgals3/Hspa5
HALLMARK_EPITHELIAL_MESENCHYMAL_TRANSITION	HALLMARK_EPITHELIAL_MESENCHYMAL_TRANSITION	141	-0.228401	-0.880581	0.72067	0.857941	0.559919	2490	tags=21%	list=18%	signal=18%	Pcolce2/Plod3/Gem/Gja1/Comp/Mgp/Tgfbi/Notch2/Capg/Igfbp4/Igfbp3/Gadd45a/Col16a1/Sdc1/Mcm7/Gpx7/Col5a3/Glipr1/Sgcb/Tpm2/Lgals1/Sat1/Plaur/Cxcl5/Copa/Cap2/Emp3/Cd44/Vim/Slit2
HALLMARK_APICAL_SURFACE	HALLMARK_APICAL_SURFACE	29	-0.27726	-0.787641	0.785288	0.913126	0.595935	1692	tags=14%	list=12%	signal=12%	Akap7/Lypd3/Plaur/Mdga1
HALLMARK_MITOTIC_SPINDLE	HALLMARK_MITOTIC_SPINDLE	195	-0.209548	-0.845935	0.842491	0.915751	0.597648	2477	tags=17%	list=18%	signal=15%	Cenpj/Lrpprc/Nedd9/Kif4/Cep192/Sass6/Notch2/Pcm1/Arfip2/Llgl1/Arhgef3/Katna1/Palld/Arf6/Kif20b/Pif1/Kif23/Ranbp9/Epb41l2/Tpx2/Plk1/Rock1/Sptbn1/Tiam1/Incenp/Fgd4/Cdk5rap2/Sorbs2/Ywhae/Itsn1/Ccdc88a/Ezr/Dlgap5/Mid1
HALLMARK_BILE_ACID_METABOLISM	HALLMARK_BILE_ACID_METABOLISM	83	-0.231917	-0.819326	0.807692	0.915751	0.597648	2039	tags=20%	list=15%	signal=18%	Prdx5/Pex13/Slc29a1/Bcar3/Mlycd/Cat/Cyp7b1/Abcd3/Abca2/Nudt12/Cyp46a1/Gnpat/Pex26/Idh2/Aldh9a1/Lonp2/Nedd4
HALLMARK_WNT_BETA_CATENIN_SIGNALING	HALLMARK_WNT_BETA_CATENIN_SIGNALING	39	-0.250135	-0.765003	0.836812	0.915751	0.597648	2714	tags=23%	list=19%	signal=19%	Gnai1/Dvl2/Wnt5b/Skp2/Maml1/Cul1/Notch1/Wnt6/Ctnnb1
HALLMARK_PROTEIN_SECRETION	HALLMARK_PROTEIN_SECRETION	91	-0.218581	-0.779722	0.879079	0.93519	0.610335	3084	tags=29%	list=22%	signal=22%	Dnm1l/Uso1/Kif1b/Gla/Tspan8/Ap3s1/Ap3b1/Rer1/Copb1/Napg/Rab2a/Gbf1/Sgms1/Tmed2/Igf2r/Rab5a/Napa/Galc/Atp6v1h/Stam/Clta/Arf1/Vps45/Cln5/Cd63/Cav2
HALLMARK_PEROXISOME	HALLMARK_PEROXISOME	87	-0.214583	-0.760826	0.921002	0.959377	0.62612	2683	tags=32%	list=19%	signal=26%	Ctps/Hsd17b11/Tspo/Abcb9/Hsd3b7/Acox1/Eci2/Cnbp/Ercc3/Bcl10/Acot8/Dlg4/Prdx5/Ywhah/Pex13/Ech1/Mlycd/Cat/Abcd3/Sod2/Siah1a/Cacna1b/Gnpat/Prdx1/Idh2/Pabpc1/Aldh9a1/Lonp2
HALLMARK_SPERMATOGENESIS	HALLMARK_SPERMATOGENESIS	78	-0.173379	-0.60624	0.998092	0.998092	0.651386	2493	tags=17%	list=18%	signal=14%	Zc3h14/Zpbp/Csnk2a2/Dmc1/Jam3/Pacrg/Cdkn3/Rfc4/Strbp/Pebp1/Ezh2/Ddx4/Taldo1

## Sheet: hallmark_GSEA-c4
ID	Description	setSize	enrichmentScore	NES	pvalue	p.adjust	qvalues	rank	leading_edge	core_enrichment
HALLMARK_INTERFERON_ALPHA_RESPONSE	HALLMARK_INTERFERON_ALPHA_RESPONSE	95	0.650204	2.1709	0.0100143	0.100143	0.0780062	323	tags=18%	list=2%	signal=18%	Psmb8/B2m/H2-D1/H2-Q7/Psmb9/Txnip/Tap1/Ifitm3/H2-T23/Ifi27/Lgals3bp/Psme1/Irf1/Uba7/Casp1/Ifitm2/Psme2
HALLMARK_INTERFERON_GAMMA_RESPONSE	HALLMARK_INTERFERON_GAMMA_RESPONSE	174	0.581248	2.07915	0.00831025	0.100143	0.0780062	1099	tags=21%	list=8%	signal=19%	Mt2/Psmb8/B2m/H2-D1/H2-Q7/Psmb9/Txnip/Tap1/Ifitm3/H2-Eb1/H2-T23/Ifi27/Lgals3bp/Psme1/Irf1/H2-Aa/Tapbp/Vamp8/Casp1/Psmb10/Selp/Ifitm2/Psme2/Nlrc5/H2-DMa/Cd74/Casp4/Socs1/Casp7/Tnfaip2/Nfkbia/Stat1/Irf9/Gbp3/Cd38/H2-M3
HALLMARK_OXIDATIVE_PHOSPHORYLATION	HALLMARK_OXIDATIVE_PHOSPHORYLATION	196	0.513905	1.86036	0.0147651	0.102041	0.0794844	1958	tags=31%	list=15%	signal=27%	Atp5l/Cox6c/Cox5a/Uqcr11/Ndufa1/Cox8a/Cox7c/Ndufa4/Ndufa3/Cox7a2/Uqcr10/Ndufa7/Atp5h/Atp5e/Ndufc1/Cox17/Rhot2/Uqcrb/Atp5k/Atp5g2/Ndufs7/Tomm22/Atp5j/Ndufc2/Polr2f/Casp7/Cox5b/Timm13/Gpx4/Ndufa5/Ndufb5/Mrpl15/Atp5g3/Mpc1/Atp5g1/Ldha/Ndufb4/Atp6v1d/Timm10/Mtrr/Slc25a5/Ndufa2/Uqcrq/Phyh/Slc25a20/Cox6b1/Ndufb8/Mrps11/Mrps30/Hadhb/Atp5j2/Ndufb3/Slc25a11/Ndufab1/Oat/Retsat/Cycs/Sdhb/Got2/Ndufs6/Bax
HALLMARK_E2F_TARGETS	HALLMARK_E2F_TARGETS	194	0.506332	1.82445	0.0163265	0.102041	0.0794844	2527	tags=37%	list=19%	signal=30%	Tipin/Hells/Ung/Tubg1/Lyar/Nme1/Rfc1/Rrm2/Lbr/Psmc3ip/Ranbp1/E2f8/Dctpp1/Rpa2/Dut/Cbx5/Rfc2/Tk1/Orc6/Tbrg4/Usp1/Snrpb/Prps1/Hmga1/Pold2/Cdk4/Mcm5/Kpna2/Nop56/Gins4/Naa38/Syncrip/Nap1l1/Ak2/Cdca8/Top2a/Aurkb/Cdc20/Cenpe/Cdkn3/Mcm3/Nolc1/Rad51ap1/Anp32e/Gins1/Cdkn2a/Xrcc6/Mcm6/Hmgb2/Rpa1/Ran/Mlh1/Donson/Cdkn1a/Timeless/Hus1/Mcm4/Mms22l/Ccp110/Cenpm/Ctcf/Ssrp1/Brca2/Pcna/Aurka/Tacc3/Tfrc/Dnmt1/Pole/…
HALLMARK_MYC_TARGETS_V1	HALLMARK_MYC_TARGETS_V1	199	0.446206	1.61177	0.0202156	0.112309	0.0874829	2097	tags=32%	list=16%	signal=27%	Rplp0/Pgk1/Cox5a/Snrpg/Srsf7/Lsm7/Nme1/Rrp9/Lsm2/Etf1/Erh/Ranbp1/Ppm1g/Pole3/Snrpd2/Rpl34/Dut/Tfdp1/Hddc2/Phb/C1qbp/Snrpd3/Usp1/Mrpl23/Rpl14/Pold2/Cdk4/Ldha/Mcm5/Kpna2/Eif4h/Rfc4/Mrps18b/Nop56/Ddx21/Syncrip/Kars/Nhp2/Nap1l1/Tyms/Cad/Eif3j1/Cdc20/Cdc45/Nolc1/Bub3/Psmd8/Psma7/Hnrnpa3/Xrcc6/Snrpd1/Ilf2/Mcm6/Ruvbl2/Ndufab1/Trim28/Ran/Got2/Snrpb2/Mcm4/Serbp1/Rpl18/Cbx3/Srm
HALLMARK_UV_RESPONSE_UP	HALLMARK_UV_RESPONSE_UP	136	0.432483	1.49832	0.0341394	0.161893	0.126106	3252	tags=36%	list=25%	signal=27%	H2-D1/H2-Q7/Tap1/H2-T23/Irf1/Cyb5b/Pole3/Tchh/Ppat/Cdkn1c/Mrpl23/Ykt6/Nfkbia/Cdc34/Mmp14/Rfc4/Ddx21/Sigmar1/H2-M3/Ap2s1/Bsg/Il6/Fkbp4/Fen1/Rxrb/Cdc5l/Klhdc3/H2-Q10/Ppif/Fgf18/Gpx3/Lhx2/Tfrc/Tgfbrap1/Epcam/Ccnd3/Fosb/Amd1/Psmc3/Sod2/Nat2/Ccne1/Pdap1/Ppt1/Grina/Bmp2/Btg2/Kcnh2/Tuba4a
HALLMARK_MTORC1_SIGNALING	HALLMARK_MTORC1_SIGNALING	193	0.405135	1.46115	0.0356164	0.161893	0.126106	3252	tags=38%	list=25%	signal=29%	Pgk1/Ung/Uchl5/Tubg1/Gapdh/Mthfd2l/Rrp9/Cyb5b/Rrm2/Etf1/Fdxr/Mllt11/Vldlr/Gga2/Ssr1/Acaca/Dhcr7/Arpc5l/Gsr/Lgmn/Ykt6/Hmgcr/Bub1/Hmgcs1/Fkbp2/Atp5g1/Ldha/Tmem97/Rdh11/Atp6v1d/Ppa1/Pitpnb/Gtf2h1/Egln3/Hmbs/Psmg1/Pno1/Eno1/Nupr1/Tomm40/Dhfr/Abcf2/Rpa1/Cdkn1a/Shmt2/Scd2/Mcm4/Idi1/Rit1/Fads1/Fads2/Psmb5/Ufm1/Ifi30/Aurka/Tfrc/Cdc25a/Hk2/Slc7a5/Polr3g/Psph/Cacybp/Psmc2/Slc2a1/Pdk1/Hspa5/Hsp90b1/Scd1/Pda…
HALLMARK_MYC_TARGETS_V2	HALLMARK_MYC_TARGETS_V2	58	0.483269	1.49866	0.0479134	0.17017	0.132554	2884	tags=50%	list=22%	signal=39%	Ung/Rrp9/Dctpp1/Phb/Tbrg4/Exosc5/Slc19a1/Mrto4/Cdk4/Mcm5/Ndufaf4/Tmem97/Nop56/Dusp2/Noc4l/Wdr74/Nolc1/Pus1/Grwd1/Nip7/Mcm4/Cbx3/Srm/Aimp2/Hk2/Tcof1/Mphosph10/Rabepk/Ppan
HALLMARK_BILE_ACID_METABOLISM	HALLMARK_BILE_ACID_METABOLISM	75	0.461675	1.47858	0.0510511	0.17017	0.132554	2732	tags=32%	list=21%	signal=25%	Aldh1a1/Fdxr/Klf1/Hacl1/Ephx2/Slc23a2/Phyh/Lck/Acsl5/Pex11a/Prdx5/Pex11g/Abca4/Retsat/Idi1/Fads1/Pex7/Sult2b1/Efhc1/Fads2/Slc35b2/Slc29a1/Amacr/Nudt12
HALLMARK_HYPOXIA	HALLMARK_HYPOXIA	159	0.402951	1.4288	0.0456432	0.17017	0.132554	2160	tags=20%	list=16%	signal=17%	Mt1/Mt2/Pgk1/Mif/Plac8/Ppfia4/Gapdh/Irs2/Vldlr/Tgm2/Nagk/Cdkn1c/Slc25a1/Ldha/Prkca/Angptl4/Galk1/Tpbg/Eno1/Il6/Efna3/Pdk3/Sdc4/Prdx5/Cited2/Pgm2/Cdkn1a/Sdc2/Vhl/Hdlbp/Dtna/Sult2b1
HALLMARK_ALLOGRAFT_REJECTION	HALLMARK_ALLOGRAFT_REJECTION	149	0.406832	1.42312	0.0507757	0.17017	0.132554	1565	tags=18%	list=12%	signal=16%	B2m/H2-D1/H2-Q7/Tap1/Eif5a/H2-T23/Pf4/Nme1/H2-Aa/Tapbp/Psmb10/H2-DMa/Elane/Cd74/Rpl39/Socs1/Csk/Cd7/Stat1/H2-M3/Il2rg/Eif3j1/Lck/Il6/St8sia4/Mrpl3/Cdkn2a
HALLMARK_GLYCOLYSIS	HALLMARK_GLYCOLYSIS	167	0.359837	1.27711	0.111732	0.253936	0.197803	2628	tags=26%	list=20%	signal=21%	Pgk1/Mif/Ppfia4/Irs2/Vldlr/Ndufv3/Prps1/Ldha/Xylt2/Angptl4/Egln3/Chpf/Galk1/Tpbg/Gnpda1/Eno1/Fkbp4/Efna3/Abcb6/Polr3k/Pkm/Arpp19/Ndst3/Me2/Pdk3/Slc35a3/Rbck1/Qsox1/Cited2/Pgm2/Chpf2/Got2/Sdc2/Pygb/Hdlbp/Cacna1h/B4galt4/Adora2b/Aurka/Lhpp/Hk2/Phka2/B3galt6/Cln6
HALLMARK_DNA_REPAIR	HALLMARK_DNA_REPAIR	143	0.36037	1.25821	0.108146	0.253936	0.197803	1525	tags=21%	list=12%	signal=19%	Bola2/Nme1/Polr2j/Adcy6/Rfc5/Guk1/Rpa2/Dut/Cox17/Rfc2/Polr2i/Taf6/Taf12/Polr2c/Polr2f/Prim1/Taf1c/Gpx4/Dad1/Smad5/Rfc4/Tyms/Gtf2h1/Ercc2/Nudt9/Mrpl40/Tmed2/Sf3a3/Fen1/Ada
HALLMARK_PEROXISOME	HALLMARK_PEROXISOME	84	0.376483	1.23651	0.155096	0.323117	0.251691	2628	tags=25%	list=20%	signal=20%	Aldh1a1/Nudt19/Dhrs3/Itgb1bp1/Ephx2/Rdh11/Slc23a2/Top2a/Acsl5/Pex11a/Prdx5/Retsat/Idi1/Fads1/Hsd11b2/Sult2b1/Pex14/Slc35b2/Abcb4/Ide/Cln6
HALLMARK_NOTCH_SIGNALING	HALLMARK_NOTCH_SIGNALING	27	0.435518	1.17366	0.241379	0.415329	0.323519	1164	tags=26%	list=9%	signal=24%	Hes1/St3gal6/Dll1/Ccnd1/Prkca/Dtx2/Heyl
HALLMARK_REACTIVE_OXYGEN_SPECIES_PATHWAY	HALLMARK_REACTIVE_OXYGEN_SPECIES_PATHWAY	46	0.377681	1.12561	0.257504	0.415329	0.323519	3067	tags=37%	list=23%	signal=28%	Lsp1/Hhex/Atox1/Gsr/Gpx4/Ndufb4/Sbno2/Ercc2/Egln2/Gpx3/Abcc1/Glrx2/Prdx4/Prdx6/Prnp/Sod2/Srxn1
HALLMARK_XENOBIOTIC_METABOLISM	HALLMARK_XENOBIOTIC_METABOLISM	143	0.32114	1.12124	0.240169	0.415329	0.323519	2137	tags=20%	list=16%	signal=17%	Mt2/Hgfac/Dhrs7/Psmb10/Gsr/Abhd6/Hacl1/Esr1/Gsto1/Gstm4/Igfbp4/Spint2/Tmem97/Kars/Ccl25/Ets2/Arpp19/Fbln1/Pgrmc1/Il1r1/Dhrs1/Mthfd1/Retsat/Slc35b1/Shmt2/Hes6/Cyp26a1/Cyp2s1
HALLMARK_ANDROGEN_RESPONSE	HALLMARK_ANDROGEN_RESPONSE	86	0.334572	1.10064	0.282318	0.441122	0.343611	2066	tags=20%	list=16%	signal=17%	B2m/Fkbp5/Maf/Ube2i/Gsr/Hmgcr/Ccnd1/Hmgcs1/Xrcc5/Srp19/Camkk2/Inpp4b/Xrcc6/Spcs3/Scd2/Idi1/Fads1
HALLMARK_UV_RESPONSE_DN	HALLMARK_UV_RESPONSE_DN	112	0.311674	1.06445	0.312147	0.45904	0.357568	1376	tags=12%	list=10%	signal=11%	Mt1/Id1/Bmpr1a/Vldlr/Itgb3/Mrps31/Mgll/Prkca/Tgfbr3/Tjp1/Plcb4/Sfmbt1/Ythdc1/Map1b
HALLMARK_ESTROGEN_RESPONSE_LATE	HALLMARK_ESTROGEN_RESPONSE_LATE	141	0.298517	1.04015	0.331927	0.474181	0.369362	2210	tags=21%	list=17%	signal=18%	Cox6c/Mocs2/Fkbp5/Fabp5/Ckb/Nbl1/Dhcr7/Ovol2/Gins2/Igfbp4/Ccnd1/Xrcc3/Aldh3a2/Dusp2/Cdc6/Anxa9/Pkp3/Top2a/Tpbg/Cdc20/Fkbp4/Itpk1/Cxcl12/Celsr2/Fgfr3/Slc16a1/Lsr/Ppif/Sult2b1/Plxnb1
HALLMARK_SPERMATOGENESIS	HALLMARK_SPERMATOGENESIS	73	0.323278	1.03141	0.35982	0.486243	0.378758	2873	tags=33%	list=22%	signal=26%	Mlf1/Tsn/Gmcl1/Crisp2/Bub1/Rfc4/Ift88/Psmg1/Phkg2/Cdkn3/Prkar2a/Agfg1/Gfi1/Camk4/Gsg1/Aurka/Sirt1/Pomc/Ide/Topbp1/Pias2/Pebp1/Ip6k1/Pcsk4
HALLMARK_IL6_JAK_STAT3_SIGNALING	HALLMARK_IL6_JAK_STAT3_SIGNALING	65	0.316644	0.994618	0.417047	0.534676	0.416484	1681	tags=23%	list=13%	signal=20%	Acvr1b/Pf4/Irf1/Il18r1/Itgb3/Socs1/Map3k8/Stat1/Irf9/Cd38/Stat3/Il2rg/Il6/Il1r2/Il1r1
HALLMARK_MYOGENESIS	HALLMARK_MYOGENESIS	125	0.281361	0.96924	0.46875	0.585938	0.456414	3465	tags=34%	list=26%	signal=25%	Lsp1/Ppfia4/Ckb/Mylpf/Col4a2/App/Sptan1/Clu/Camk2b/Sparc/Efs/Itgb1/Svil/Cdkn1a/Sh2b1/Adcy9/Scd2/Rit1/Ncam1/Dtna/Reep1/Gpx3/Cacna1h/Bdkrb2/Ablim1/Ocel1/Cox7a1/Prnp/Gsn/Scd1/Gaa/Pfkm/Tnni2/Kcnh2/Ckm/Wwtr1/Vipr1/Tpm3/Speg/Gadd45b/Tnnt1/Mapre3
HALLMARK_G2M_CHECKPOINT	HALLMARK_G2M_CHECKPOINT	186	0.266816	0.957744	0.515906	0.614174	0.478409	2696	tags=26%	list=21%	signal=21%	Mt2/Lbr/Cdc7/Rpa2/Tfdp1/Rbl1/Orc6/Gins2/Traip/Hmga1/Cbx1/Bub1/Ccnd1/Cdk4/Mcm5/Kpna2/Syncrip/Cdc6/Top2a/Aurkb/Cdc20/Ythdc1/Casp8ap2/Cenpe/Cdc45/Dtymk/Cdkn3/Mcm3/Nolc1/Bub3/Snrpd1/Mcm6/Rbm14/Hus1/Ncl/Hira/Bcl3/Ctcf/Hoxc10/Brca2/Aurka/Tacc3/Ccna2/Pole/Cdc25a/Slc7a5/Uck2/Dkc1/Prc1
HALLMARK_P53_PATHWAY	HALLMARK_P53_PATHWAY	179	0.265896	0.953824	0.513103	0.614174	0.478409	683	tags=9%	list=5%	signal=9%	Txnip/Rpl36/Tap1/Acvr1b/Cdkn2aip/Hint1/Rps27l/Vamp8/Casp1/Fdxr/Steap3/Tchh/Rrp8/Aen/Fuca1/Socs1/App
HALLMARK_FATTY_ACID_METABOLISM	HALLMARK_FATTY_ACID_METABOLISM	127	0.267838	0.922742	0.572246	0.657158	0.511892	1107	tags=9%	list=8%	signal=8%	Aldh1a1/Mif/Psme1/Alad/Hmgcs1/Mgll/Aldh3a2/Ldha/Rdh11/Gcdh/Ltc4s
HALLMARK_ADIPOGENESIS	HALLMARK_ADIPOGENESIS	176	0.253094	0.906473	0.617729	0.657158	0.511892	1855	tags=18%	list=14%	signal=16%	Uqcr11/Cox8a/Adcy6/Dhrs7/Uqcr10/Dhcr7/Preb/Esrra/Slc25a1/Cyp4b1/Slc19a1/Gpx4/Ndufa5/Mrpl15/Mgll/G3bp2/Ephx2/Angptl4/Ltc4s/Ak2/Coq3/Dhrs7b/Uqcrq/Phyh/Nkiras1/Samm50/Itih5/Agpat3/Ndufab1/Retsat/Sdhb/Baz2a
HALLMARK_HEDGEHOG_SIGNALING	HALLMARK_HEDGEHOG_SIGNALING	23	0.34059	0.885192	0.60596	0.657158	0.511892	2949	tags=30%	list=22%	signal=24%	Vldlr/Ophn1/Ets2/Cdk5r1/Nrp1/Nf1/Rasa1
HALLMARK_ESTROGEN_RESPONSE_EARLY	HALLMARK_ESTROGEN_RESPONSE_EARLY	152	0.250079	0.877677	0.668539	0.682183	0.531385	2187	tags=20%	list=17%	signal=17%	Fkbp5/Dhrs3/Hes1/Deptor/Syngr1/Tgm2/Nbl1/Dhcr7/Ovol2/Igfbp4/Ccnd1/Calb2/Muc1/Cbfa2t3/Anxa9/Slc39a6/Akap1/Tpbg/Fkbp4/Itpk1/Cxcl12/Pex11a/Svil/Celsr2/Rhod/Adcy9/Slc16a1/Ppif/Sult2b1/Reep1
HALLMARK_PROTEIN_SECRETION	HALLMARK_PROTEIN_SECRETION	91	-0.466679	-1.74916	0.0030303	0.100143	0.0780062	2254	tags=30%	list=17%	signal=25%	Stx12/Golga4/Uso1/Tspan8/Arfip1/Rab9/Copb2/Ap1g1/Gbf1/Sgms1/Copb1/Bet1/Tom1l1/Scamp1/Arf1/Rab14/Mon2/Atp6v1h/Sec31a/Clta/Ap2m1/Atp7a/Kif1b/Gnas/Rab5a/Vps45/Mapk1
HALLMARK_APICAL_JUNCTION	HALLMARK_APICAL_JUNCTION	134	-0.385134	-1.5297	0.00675676	0.100143	0.0780062	1798	tags=20%	list=14%	signal=18%	Sirpa/Cd276/Lima1/Skap2/Dhx16/Nrap/Cnn2/Exoc4/Ywhah/Crat/Ctnnd1/Pecam1/Zyx/Lamc2/Gnai1/B4galt1/Actb/Ctnna1/Sgce/Sympk/Fscn1/Cx3cl1/Arpc2/Vasp/Slit2/Gnai2/Actg1
HALLMARK_TNFA_SIGNALING_VIA_NFKB	HALLMARK_TNFA_SIGNALING_VIA_NFKB	170	-0.372366	-1.52542	0.00711744	0.100143	0.0780062	1836	tags=27%	list=14%	signal=24%	Rhob/Nr4a2/Bhlhe40/Birc2/Nfil3/Inhba/Fos/Klf4/Ppp1r15a/Cd44/Bcl6/Mcl1/Tubb2a/Trib1/Ccrl2/Plaur/Marcks/Atp2b1/Zbtb10/Rnf19b/Eif1/Ier2/Dennd5a/Serpine1/Myc/Ier3/Klf6/B4galt1/Plk2/Pmepa1/Ehd1/Tnfaip8/Plek/Ccnl1/Tnf/Mxd1/Nfe2l2/Klf2/Tnip1/Sik1/Hbegf/Pde4b/Nr4a1/Gch1/Pnrc1/Pdlim5
HALLMARK_PI3K_AKT_MTOR_SIGNALING	HALLMARK_PI3K_AKT_MTOR_SIGNALING	93	-0.381425	-1.42641	0.015873	0.102041	0.0794844	2140	tags=26%	list=16%	signal=22%	Rptor/Cab39/Ddit3/Actr3/Ppp2r1b/Rac1/Cxcr4/Map2k6/Cfl1/Trib3/Prkag1/Tbk1/Arf1/Calr/Itpr2/Ptpn11/Cdkn1b/Prkaa2/Arpc3/Ap2m1/Tsc2/Ube2d3/Gsk3b/Mapk1
HALLMARK_INFLAMMATORY_RESPONSE	HALLMARK_INFLAMMATORY_RESPONSE	133	-0.315218	-1.25128	0.08	0.25	0.194737	1869	tags=25%	list=14%	signal=21%	Ifnar1/Pcdh7/Rhog/C3ar1/Lyn/Inhba/Atp2a2/Osm/Cmklr1/Gpr132/Rnf144b/Gabbr1/Ccrl2/Plaur/Sri/Atp2b1/Abi1/Serpine1/Stab1/Slamf1/Myc/Klf6/Emp3/Mxd1/Ptger2/Hbegf/Kif1b/Pde4b/Cx3cl1/Cd48/Rgs1/Cd14/Gch1
HALLMARK_TGF_BETA_SIGNALING	HALLMARK_TGF_BETA_SIGNALING	51	-0.390024	-1.31076	0.0926966	0.253936	0.197803	814	tags=27%	list=6%	signal=26%	Sptbn1/Ppp1r15a/Furin/Ctnnb1/Serpine1/Pmepa1/Slc20a1/Bmpr2/Ube2d3/Rhoa/Tgfbr1/Tgfb1/Smad7/Thbs1
HALLMARK_COMPLEMENT	HALLMARK_COMPLEMENT	139	-0.301546	-1.20838	0.100671	0.253936	0.197803	1952	tags=23%	list=15%	signal=20%	Gca/Pcsk9/Car2/Rhog/Xpnpep1/Lyn/Me1/Was/Jak2/Dgkh/Dock10/Kcnip3/Sh2b3/S100a13/Irf2/Plaur/Prdm4/Kif2a/Prkcd/Serpine1/Dpp4/Ehd1/Plek/Fcer1g/Usp15/Lta4h/Dusp6/Usp8/F5/Gnai2/Lgals3/Gnb4
HALLMARK_EPITHELIAL_MESENCHYMAL_TRANSITION	HALLMARK_EPITHELIAL_MESENCHYMAL_TRANSITION	126	-0.308571	-1.20708	0.0942761	0.253936	0.197803	2129	tags=24%	list=16%	signal=20%	Notch2/Aplp1/Postn/Jun/Sfrp1/Plod3/Rhob/Inhba/Calu/Cd44/Tpm1/Anpep/Spp1/Lgals1/Vegfc/Plaur/Serpine1/Lamc2/Emp3/Mylk/Sgcb/Pmepa1/Gas1/Fstl1/Glipr1/Fbn2/Slit2/Tgfb1/Thbs1/Vim
HALLMARK_HEME_METABOLISM	HALLMARK_HEME_METABOLISM	172	-0.290914	-1.19109	0.106007	0.253936	0.197803	2186	tags=26%	list=17%	signal=22%	Vezf1/Mospd1/Slc7a11/Spta1/Add2/Eif2ak1/Snca/Car2/E2f2/Sdcbp/Gypa/Mpp1/Nudt4/Tns1/Minpp1/Hebp1/Aldh6a1/Sidt2/Htra2/Klf3/Fbxo7/Gclm/Kdm7a/Btrc/Uros/Htatip2/Ccdc28a/Riok3/Acp5/Tspo2/Bach1/Arhgef12/Lmo2/Slc25a37/Usp15/Synj1/Foxo3/Pigq/Fbxo34/Narf/Lpin2/Daam1/Kat2b/Car1/Rcl1
HALLMARK_IL2_STAT5_SIGNALING	HALLMARK_IL2_STAT5_SIGNALING	167	-0.284578	-1.16427	0.122378	0.266038	0.20723	2083	tags=23%	list=16%	signal=20%	Tnfsf11/Aplp1/Itga6/Galm/Bcl2/Car2/Rhob/Smpdl3a/Cd81/Bhlhe40/Nfil3/Nfkbiz/Furin/Cd44/Tnfrsf21/Ndrg1/Spp1/F2rl2/Emp1/Dennd5a/Phtf2/Rabgap1l/Myc/Cyfip1/Ahnak/Klf6/Ncoa3/Ckap4/Mxd1/Bmpr2/Ptger2/Anxa4/Ahcy/Rhoh/Cd48/Pou2f1/Xbp1/Plec/Ifngr1
HALLMARK_CHOLESTEROL_HOMEOSTASIS	HALLMARK_CHOLESTEROL_HOMEOSTASIS	67	-0.330785	-1.18011	0.190616	0.360839	0.281074	1667	tags=18%	list=13%	signal=16%	Nfil3/Cd9/S100a11/Cpeb2/Trib3/Plaur/Ctnnb1/Gnai1/Pnrc1/Lgals3/Lpl/Actg1
HALLMARK_KRAS_SIGNALING_UP	HALLMARK_KRAS_SIGNALING_UP	129	-0.286177	-1.13071	0.188742	0.360839	0.281074	1906	tags=23%	list=15%	signal=20%	Ammecr1/Car2/Cd37/C3ar1/Inhba/Klf4/Ppp1r15a/Cxcr4/Cmklr1/Spp1/Adam17/Trib1/Plaur/Pecam1/Spry2/Emp1/Rabgap1l/Zfp277/Map7/Map3k1/Trib2/Kcnn4/Fcer1g/Ikzf1/Dock2/Tmem158/Hbegf/Plek2/Dusp6/Adgrl4
HALLMARK_MITOTIC_SPINDLE	HALLMARK_MITOTIC_SPINDLE	193	-0.265397	-1.10099	0.194853	0.360839	0.281074	2892	tags=28%	list=22%	signal=22%	Trio/Cdc27/Myh9/Kif4/Vcl/Plekhg2/Epb41l2/Kptn/Cep192/Dync1h1/Tbcd/Hdac6/Clasp1/Akap13/Katna1/Ezr/Mark4/Cep250/Notch2/Sorbs2/Kif3b/Ppp4r2/Incenp/Capzb/Prex1/Ssh2/Cenpj/Wasf2/Sptbn1/Bin1/Tlk1/Smc4/Kif22/Smc1a/Ranbp9/Arf6/Marcks/Numa1/Anln/Pxn/Abi1/Arap3/Arhgef12/Pkd2/Cdc42/Rapgef6/Klc1/Pcm1/Dock2/Kif1b/Rock1/Fscn1/Kif5b/Pdlim5
HALLMARK_APOPTOSIS	HALLMARK_APOPTOSIS	140	-0.269853	-1.07855	0.255102	0.415329	0.323519	931	tags=14%	list=7%	signal=13%	Dffa/Rara/Emp1/Ctnnb1/Ier3/Bcap31/Cth/Cdkn1b/Slc20a1/Tnf/Rock1/Cd14/Lmna/Anxa1/Smad7/Gch1/Gpx1/Lgals3/Ifngr1
HALLMARK_ANGIOGENESIS	HALLMARK_ANGIOGENESIS	24	-0.386194	-1.09838	0.297436	0.45066	0.351041	1454	tags=29%	list=11%	signal=26%	S100a4/Tnfrsf21/Spp1/Lrpap1/Jag2/Fstl1/Lpl
HALLMARK_APICAL_SURFACE	HALLMARK_APICAL_SURFACE	25	-0.366079	-1.06543	0.35101	0.486243	0.378758	2483	tags=36%	list=19%	signal=29%	Adam10/Ncoa6/Pcsk9/Lyn/Ephb4/Plaur/B4galt1/Gas1/Cx3cl1
HALLMARK_COAGULATION	HALLMARK_COAGULATION	83	-0.282422	-1.03606	0.376147	0.49493	0.385524	1479	tags=20%	list=11%	signal=18%	Wdr1/Cd9/Rac1/Msrb2/Furin/Gng12/S100a13/Pecam1/F2rl2/Serpine1/Dpp4/Plek/Lta4h/Dusp6/Anxa1/Capn2/Thbs1
HALLMARK_UNFOLDED_PROTEIN_RESPONSE	HALLMARK_UNFOLDED_PROTEIN_RESPONSE	106	-0.247223	-0.941625	0.586093	0.657158	0.511892	1540	tags=18%	list=12%	signal=16%	Iars/Ddx10/Yif1a/Atp6v0d1/Stc2/Tubb2a/Ddit4/Eif4a2/Calr/Ern1/Srpr/Slc30a5/Arfgap1/Lsm1/Sec31a/Eif4ebp1/Herpud1/Kif5b/Xbp1
HALLMARK_WNT_BETA_CATENIN_SIGNALING	HALLMARK_WNT_BETA_CATENIN_SIGNALING	37	-0.288687	-0.906299	0.608355	0.657158	0.511892	2614	tags=32%	list=20%	signal=26%	Ccnd2/Dvl2/Axin1/Ptch1/Rbpj/Hdac5/Adam17/Numb/Ctnnb1/Gnai1/Myc/Jag2
HALLMARK_PANCREAS_BETA_CELLS	HALLMARK_PANCREAS_BETA_CELLS	15	-0.319944	-0.828476	0.661017	0.682183	0.531385	1433	tags=20%	list=11%	signal=18%	Elp4/Dpp4/Lmo2
HALLMARK_KRAS_SIGNALING_DN	HALLMARK_KRAS_SIGNALING_DN	75	-0.192176	-0.699657	0.970238	0.970238	0.755764	3180	tags=32%	list=24%	signal=24%	Tfcp2l1/Sphk2/Brdt/Vpreb1/Ptprj/Pdcd1/Gpr19/Slc29a3/Skil/Gamt/Cpa2/Gtf3c5/Egf/Kcnd1/Tgfb2/Mfsd6/Nr4a2/Thnsl2/Kmt2d/Msh5/Plag1/Copz2/Rgs11/Lfng

## Sheet: hallmark_GSEA-c5
ID	Description	setSize	enrichmentScore	NES	pvalue	p.adjust	qvalues	rank	leading_edge	core_enrichment
HALLMARK_INTERFERON_ALPHA_RESPONSE	HALLMARK_INTERFERON_ALPHA_RESPONSE	96	0.618318	2.37224	0.00214592	0.03885	0.0286263	791	tags=27%	list=6%	signal=26%	H2-D1/B2m/H2-Q7/Irf7/Ifitm1/Tap1/Psme2/Psmb8/Psma3/Psmb9/Ifi35/Oas1a/Irf1/Uba7/Pnpt1/H2-T23/Ube2l6/Oas1g/H2-M3/Samd9l/Cd74/H2-Q10/Ifi27/Oasl1/Mov10/Ifitm3
HALLMARK_E2F_TARGETS	HALLMARK_E2F_TARGETS	195	0.422497	1.80702	0.002331	0.03885	0.0286263	2524	tags=37%	list=19%	signal=31%	Kif4/Eed/Hmgb3/Cdca3/Lyar/Ccnb2/Spag5/Exosc8/Nme1/Ezh2/Hmga1/Pms2/Rrm2/Anp32e/Ncapd2/Ppp1r8/Cdc20/Dek/Spc25/Tfrc/Gins1/Chek1/Ctps/Depdc1a/Cbx5/Racgap1/Hmmr/Timeless/Birc5/Kif18b/Rnaseh2a/Ranbp1/Pttg1/Kif2c/Phf5a/Dut/Melk/Naa38/Mybl2/Rad51c/Pold1/Cdkn2c/Hmgb2/Cdc25a/Brca2/Pop7/Aurkb/Spc24/Mki67/Dnmt1/Hus1/Tubg1/Cks1b/Zw10/Ak2/Pa2g4/Smc6/Nop56/Cdkn2a/Trip13/Espl1/Rfc1/Rfc3/Cenpm/Cdca8/Chek2/Ubr7/Po…
HALLMARK_UV_RESPONSE_UP	HALLMARK_UV_RESPONSE_UP	138	0.405542	1.64525	0.015873	0.0900206	0.066331	857	tags=15%	list=6%	signal=14%	H2-D1/H2-Q7/Tap1/Btg2/Irf1/H2-T23/Hspa13/H2-M3/Asns/Cltb/Ppt1/H2-Q10/Nupl1/Tfrc/Sigmar1/Tuba4a/Prpf3/Rfc4/Creg1/Dgat1/Ppp1r2
HALLMARK_INTERFERON_GAMMA_RESPONSE	HALLMARK_INTERFERON_GAMMA_RESPONSE	182	0.381049	1.62032	0.0162037	0.0900206	0.066331	1129	tags=18%	list=8%	signal=16%	H2-D1/B2m/H2-Q7/Irf7/Tap1/Psme2/Tnfsf10/Psmb8/Psma3/Psmb9/Mt2/Ifi35/Irf1/Vamp5/Pnpt1/H2-T23/Ube2l6/H2-M3/Samd9l/Cd74/H2-Q10/Ifi27/H2-Eb1/Oasl1/Ifitm3/Psma2/Pla2g4a/Nlrc5/Lgals3bp/Rnf213/Casp7/Upp1
HALLMARK_G2M_CHECKPOINT	HALLMARK_G2M_CHECKPOINT	185	0.366382	1.55742	0.0208333	0.10193	0.0751062	1790	tags=25%	list=13%	signal=22%	Chaf1a/Kif4/Hmgb3/E2f4/Nusap1/Cdc7/Mt2/Troap/Ccnb2/Fbxo5/Dtymk/Ezh2/Hmga1/Cdc20/Chek1/Rps6ka5/Hmgn2/Abl1/Wrn/Racgap1/Hmmr/Ube2c/Mapk14/Pbk/Birc5/Bcl3/Pttg1/Ccna2/Kif2c/Kif15/Odf2/Mybl2/Exo1/Slc7a5/Cdc45/Cdkn2c/Cdc25a/Brca2/Bub1/Dkc1/Aurkb/Slc7a1/Cdc6/Mki67/Hus1/Tpx2/Cks1b
HALLMARK_ALLOGRAFT_REJECTION	HALLMARK_ALLOGRAFT_REJECTION	160	0.366795	1.52458	0.0247748	0.10193	0.0751062	897	tags=12%	list=7%	signal=11%	H2-D1/B2m/H2-Q7/Rpl39/Irf7/Tap1/Fcgr2b/Nme1/H2-T23/Pf4/Dyrk3/H2-M3/Srgn/Cd74/H2-Q10/Tpd52/Elane/Ltb/Bcl3
HALLMARK_OXIDATIVE_PHOSPHORYLATION	HALLMARK_OXIDATIVE_PHOSPHORYLATION	195	0.345229	1.47654	0.025641	0.10193	0.0751062	2070	tags=28%	list=15%	signal=24%	Cox8a/Ndufc1/Atp5l/Uqcr11/Mrps22/Mpc1/Cox6c/Ogdh/Pmpca/Ndufc2/Uqcr10/Timm9/Mrps11/Ndufa7/Ndufa1/Atp5j2/Atp5g1/Nnt/Acaa2/Uqcrq/Ndufa3/Atp5g2/Cox7c/Tomm22/Bckdha/Uqcrfs1/Atp5e/Casp7/Atp6v0c/Ndufs6/Cox5a/Timm8b/Cox17/Ndufb8/Cpt1a/Ndufb3/Ndufa2/Retsat/Idh3a/Ndufs7/Got2/Hadhb/Hspa9/Etfb/Htra2/Cox7a2/Ldha/Iscu/Atp5c1/Acadvl/Fxn/Ndufb2/Atp5j/Pdhb/Timm13
HALLMARK_SPERMATOGENESIS	HALLMARK_SPERMATOGENESIS	75	0.392835	1.4388	0.0369565	0.124902	0.0920334	1994	tags=27%	list=15%	signal=23%	Nefh/Gfi1/Phf7/Ccnb2/Ezh2/Phkg2/Crisp2/Gstm5/Zc3h14/Rfc4/Pomc/Kif2c/Clpb/Tsn/Topbp1/Prkar2a/Bub1/Pcsk4/Tcp11/Elovl3
HALLMARK_MYC_TARGETS_V1	HALLMARK_MYC_TARGETS_V1	199	0.314013	1.3452	0.0374707	0.124902	0.0920334	2503	tags=26%	list=19%	signal=21%	Rplp0/Pgk1/Rpl34/Snrpg/Phb/Exosc7/Nme1/Rpl18/Lsm7/Psma6/Cdc20/Dek/Ctps/Eif4g2/Rfc4/Psma4/Psma2/Ranbp1/Ccna2/Dut/Pole3/Cox5a/Cdc45/Xpot/Cct7/Hnrnpa3/Kars/Got2/Rps10/Hspd1/Ldha/Iars/Eif2s2/Snrpd2/Psma7/Pa2g4/Fam120a/Nop56/Srsf7/Psmb2/Ube2l3/Rpl14/Psmd8/Ndufab1/Psmb3/Eif3j1/Serbp1/Eif3b/Acp1/Tfdp1/Pwp1
HALLMARK_GLYCOLYSIS	HALLMARK_GLYCOLYSIS	165	0.296715	1.24253	0.0839002	0.246765	0.181827	3058	tags=33%	list=23%	signal=26%	Pgk1/Adora2b/Eno1/Pgls/Tpst1/Galk2/Kif20a/Ndufv3/Pmm2/Spag4/Ak4/Arpp19/Depdc1a/Hmmr/Aldh7a1/Txn1/Gpc1/Gale/B4galt7/Pfkfb1/Kif2a/Pkm/Plod2/Vcan/Galk1/Sdc2/Got2/Rbck1/Pdk3/Ldha/Rars/Hs6st2/Bik/Mif/Slc37a4/Pgm2/Chst12/Hk2/Fam162a/Pam/Paxip1/Hs2st1/Me1/Nol3/Efna3/Tgfa/Chst2/Stc2/Vegfa/Ier3/Gmppb/Me2/G6pdx/Tpi1/Chpf2
HALLMARK_BILE_ACID_METABOLISM	HALLMARK_BILE_ACID_METABOLISM	83	0.310732	1.15791	0.182213	0.455531	0.335655	1848	tags=22%	list=14%	signal=19%	Gstk1/Pex7/Soat2/Pecr/Fads1/Abca2/Fdxr/Pex11g/Acsl1/Nr0b2/Lck/Mlycd/Hsd3b7/Fads2/Retsat/Apoa1/Nudt12/Aldh1a1
HALLMARK_ANDROGEN_RESPONSE	HALLMARK_ANDROGEN_RESPONSE	86	0.294321	1.10985	0.2537	0.551521	0.406384	1140	tags=12%	list=8%	signal=11%	B2m/Dbi/Rps6ka3/Fads1/Cenpn/Sgk1/Tpd52/Sec24d/Pgm3/H1f0
HALLMARK_MTORC1_SIGNALING	HALLMARK_MTORC1_SIGNALING	193	0.244356	1.04566	0.331066	0.662132	0.487886	1773	tags=19%	list=13%	signal=17%	Pgk1/Uchl5/Btg2/Psma3/Eno1/Slc1a4/Gapdh/Asns/Fads1/Rrm2/Fdxr/Tfrc/Nfil3/Sc5d/Ak4/Tuba4a/Psma4/Tcea1/Atp5g1/Tomm40/Gtf2h1/Slc7a5/Fads2/Plod2/Slc2a1/Cdc25a/Nupr1/Bub1/Mllt11/Gmps/Hspa9/Abcf2/Tubg1/Hspd1/Ldha/Serp1/Eif2s2
HALLMARK_DNA_REPAIR	HALLMARK_DNA_REPAIR	144	0.251253	1.02556	0.371298	0.68759	0.506645	1317	tags=16%	list=10%	signal=15%	Polr3c/Gtf2h3/Bola2/Nme1/Taf10/Xpc/Ak1/Polr2j/Nelfcd/Polr2k/Rad51/Rfc4/Polr2c/Dut/Rrm2b/Gtf2h1/Rae1/Ercc1/Ada/Cox17/Vps37b/Pold1/Nelfe
HALLMARK_ANGIOGENESIS	HALLMARK_ANGIOGENESIS	25	0.334475	0.984781	0.450431	0.74533	0.549191	1487	tags=20%	list=11%	signal=18%	Pglyrp1/Pf4/Ptk2/Jag1/Vcan
HALLMARK_XENOBIOTIC_METABOLISM	HALLMARK_XENOBIOTIC_METABOLISM	140	0.236148	0.960749	0.525	0.74533	0.549191	1710	tags=17%	list=13%	signal=15%	Fbp1/Asl/Spint2/Mt2/Entpd5/Tpst1/Nqo1/Gstm4/Slc35b1/Ptgr1/Arpp19/Ndrg2/Dhrs1/Ahcy/Upp1/Angptl3/Ppard/Retsat/Fah/Psmb10/Kars/Acp2/Lonp1/Pgrmc1
HALLMARK_APICAL_SURFACE	HALLMARK_APICAL_SURFACE	25	0.306397	0.902113	0.536638	0.74533	0.549191	1056	tags=16%	list=8%	signal=15%	Mdga1/Gstm5/Dcbld2/Crocc
HALLMARK_PROTEIN_SECRETION	HALLMARK_PROTEIN_SECRETION	91	0.2323	0.883357	0.706522	0.865633	0.637835	1014	tags=15%	list=8%	signal=14%	Rps6ka3/Snap23/Ppt1/Anp32e/Napg/Arfgap3/Stam/Tpd52/Krt18/Bet1/Rab22a/Arfgef2/Tmx1/Sec24d
HALLMARK_UNFOLDED_PROTEIN_RESPONSE	HALLMARK_UNFOLDED_PROTEIN_RESPONSE	108	0.220426	0.862311	0.740175	0.865633	0.637835	1936	tags=21%	list=14%	signal=18%	Exosc9/Slc1a4/Asns/Eif4g1/Yif1a/Dcp2/Lsm1/Exosc5/Arfgap1/Sdad1/Slc7a5/Lsm4/Gosr2/Xpot/Edc4/Dkc1/Hspa9/Preb/Iars/Serp1/Cks1b/Aldh18a1/Nop56
HALLMARK_KRAS_SIGNALING_DN	HALLMARK_KRAS_SIGNALING_DN	78	0.229851	0.848974	0.742981	0.865633	0.637835	1976	tags=19%	list=15%	signal=16%	Atp4a/Btg2/Asb7/Sgk1/Zfp112/Tex15/Ckm/Prodh/Vpreb1/Stag3/Lgals7/Lfng/Fgfr3/Egf/Cpa2
HALLMARK_PEROXISOME	HALLMARK_PEROXISOME	86	0.217068	0.818537	0.805497	0.91423	0.673643	1358	tags=14%	list=10%	signal=13%	Gstk1/Fads1/Pex11b/Ctps/Acsl1/Dhrs3/Mlycd/Ercc1/Hsd3b7/Siah1a/Acot8/Retsat
HALLMARK_NOTCH_SIGNALING	HALLMARK_NOTCH_SIGNALING	28	0.226781	0.682201	0.902655	0.929664	0.685016	3229	tags=32%	list=24%	signal=24%	Tcf7l2/Fzd7/Jag1/Ppard/Lfng/Fzd5/Dtx4/Hes1/Psen2
HALLMARK_KRAS_SIGNALING_UP	HALLMARK_KRAS_SIGNALING_UP	133	-0.433993	-1.74039	0.00174825	0.03885	0.0286263	3138	tags=40%	list=23%	signal=31%	Sdccag8/Gfpt2/Adam17/Slpi/Clec4a3/Cmklr1/Mall/Flt4/Adgra2/Ly96/Hbegf/Scn1b/Rabgap1l/Cab39l/Lat2/Nrp1/Btbd3/Zfp277/Itgb2/Tor1aip2/Tmem176b/Adam8/Atg10/Ikzf1/Ammecr1/Strn/Angptl4/Zfp639/Akt2/Ank/Hsd11b1/Yrdc/Adgrl4/Ctss/Hdac9/Glrx/Trib1/Nin/Plaur/Mtmr10/Bpgm/Tfpi/F13a1/Jup/Galnt3/Irf8/Lcp1/Laptm5/Emp1/Cxcr4/Kcnn4/Fcer1g/Map3k1
HALLMARK_UV_RESPONSE_DN	HALLMARK_UV_RESPONSE_DN	112	-0.375799	-1.45687	0.00742115	0.0742115	0.0546822	2794	tags=39%	list=21%	signal=31%	Ptprm/Irs1/Fzd2/Atrn/Dab2/Atrx/Pten/Scaf8/Inpp4b/Rnd3/Mgmt/Atp2b4/Tgfbr2/Rbpms/Sfmbt1/Tgfbr3/Nrp1/Mrps31/Abcc1/Pdlim5/Lpar1/Ptpn21/Sipa1l1/Atxn1/Phf3/Cav1/Akt3/Celf2/Adgrl2/Cdk13/Gcnt1/Cdkn1b/Runx1/Dlg1/Tfpi/Cited2/Notch2/Add3/Insig1/Smad7/Cdc42bpa/Atp2b1/Spop/Anxa2
HALLMARK_EPITHELIAL_MESENCHYMAL_TRANSITION	HALLMARK_EPITHELIAL_MESENCHYMAL_TRANSITION	120	-0.365612	-1.44241	0.00722022	0.0742115	0.0546822	2980	tags=31%	list=22%	signal=24%	Fermt2/Nid2/Oxtr/Timp1/Sparc/Ecm2/Fbn2/Anpep/Sntb1/Dab2/Tgfb1/Wipf1/Qsox1/Dst/Tgfbi/Tpm1/Fas/Tgfbr3/Capg/Emp3/Eno2/Flna/Mylk/Tnfrsf12a/Thbs1/Serpinh1/Lgals1/Col7a1/Itgb5/Plaur/Tpm4/Copa/Notch2/Rhob/Glipr1/Cd44/Vim
HALLMARK_TNFA_SIGNALING_VIA_NFKB	HALLMARK_TNFA_SIGNALING_VIA_NFKB	178	-0.334752	-1.3954	0.0154905	0.0900206	0.066331	2479	tags=26%	list=18%	signal=21%	Hbegf/B4galt5/Cflar/Phlda1/Ripk2/Per1/Klf6/Nampt/Junb/Tank/Sqstm1/Gpr183/Pdlim5/Ptpre/Nr4a2/Tubb2a/Tiparp/Plk2/Il18/Dusp5/Ddx58/Pnrc1/Gch1/Yrdc/Dnajb4/Serpinb8/Icam1/Ccnl1/Rela/Tnip1/Klf2/Trib1/Nfat5/Plaur/Trip10/Zfp36/Phlda2/Map2k3/Dennd5a/Nfe2l2/Rhob/Btg1/Atp2b1/Marcks/Mcl1/Cd44
HALLMARK_MITOTIC_SPINDLE	HALLMARK_MITOTIC_SPINDLE	192	-0.322114	-1.34779	0.0160142	0.0900206	0.066331	2299	tags=28%	list=17%	signal=24%	Rapgef6/Abi1/Arhgap4/Clip1/Tlk1/Sptan1/Hook3/Flna/Pdlim5/Fgd4/Kif1b/Ophn1/Alms1/Arhgef7/Ralbp1/Wasf2/Tubgcp5/Mark4/Cdc42/Cep131/Kifap3/Rabgap1/Wasl/Pcnt/Rasal2/Bin1/Rictor/Ssh2/Rab3gap1/Nck2/Akap13/Sptbn1/Stau1/Ppp4r2/Myo9b/Pcgf5/Nin/Clasp1/Atg4b/Bcr/Cdc27/Smc3/Ccdc88a/Arhgap29/Arhgef2/Dlg1/Arf6/Notch2/Cep250/Kif5b/Sass6/Cdc42bpa/Net1/Marcks
HALLMARK_IL2_STAT5_SIGNALING	HALLMARK_IL2_STAT5_SIGNALING	172	-0.322239	-1.33064	0.0265018	0.10193	0.0751062	2480	tags=23%	list=18%	signal=19%	Flt3l/Cish/Phlda1/Rabgap1l/Ckap4/Capg/Klf6/Nrp1/Rora/P4ha1/Lrrc8c/Itga6/P2rx4/Bcl2/Pdcd2l/Hopx/Furin/Tlr7/Cdcp1/Plagl1/Cd81/Gbp3/Cd86/Xbp1/Ncoa3/Swap70/Ahnak/Slc1a5/Bmpr2/Plin2/Cdc42se2/Dennd5a/Rhob/Irf8/Ccne1/Emp1/Plec/Pou2f1/Cd44/Ptger2
HALLMARK_APICAL_JUNCTION	HALLMARK_APICAL_JUNCTION	132	-0.317448	-1.26996	0.0757042	0.236576	0.174319	1505	tags=17%	list=11%	signal=16%	Wasl/Actg1/Baiap2/Ctnnd1/Akt2/Cx3cl1/Rras/Akt3/Cnn2/Ctnna1/Atp1a3/Cd86/Adam15/Icam1/Lima1/Gnai2/Cdk8/Ptprc/Dlg1/Jup/Insig1/Arpc2/Vasp
HALLMARK_PI3K_AKT_MTOR_SIGNALING	HALLMARK_PI3K_AKT_MTOR_SIGNALING	91	-0.337988	-1.26853	0.103321	0.271897	0.200345	4419	tags=48%	list=33%	signal=33%	Them4/Tnfrsf1a/Rac1/Mapk1/Actr3/Hsp90b1/Ptpn11/Mapk9/Grb2/Cdk2/Nck1/Acaca/Actr2/Smad2/Cdk4/Trib3/Ripk1/Cab39/Ywhab/Raf1/Pak4/Pten/Rit1/Tbk1/Ralb/Cab39l/Vav3/Myd88/Arf1/Sqstm1/Csnk2b/Gsk3b/Cfl1/Mapk8/Eif4e/Map2k6/Cdkn1b/Sla/Ap2m1/Ube2d3/Nfkbib/Map2k3/Map3k7/Cxcr4
HALLMARK_APOPTOSIS	HALLMARK_APOPTOSIS	140	-0.306216	-1.23194	0.0996441	0.271897	0.200345	2460	tags=26%	list=18%	signal=22%	Cflar/Mgmt/Ctnnb1/Fas/Tgfbr3/Rnasel/Pmaip1/Sptan1/Eno2/Sqstm1/Cyld/Wee1/F2r/Txnip/Pdcd4/Tnfrsf12a/Il18/Ebp/Ank/Lmna/Cav1/Gch1/Cdkn1b/Rela/Add1/Hgf/Bax/Casp8/Rara/Cd14/Rhob/Dffa/Smad7/Lgals3/Emp1/Mcl1/Cd44
HALLMARK_ESTROGEN_RESPONSE_EARLY	HALLMARK_ESTROGEN_RESPONSE_EARLY	149	-0.283231	-1.14626	0.199275	0.474465	0.349606	1576	tags=16%	list=12%	signal=14%	Siah2/Sh3bp5/Bcl2/Tiparp/Mpped2/Rhobtb3/Ugcg/Slc16a1/Rrp12/Sec14l2/Pgr/Scarb1/Xbp1/Jak2/Wwc1/Med13l/Abca3/Kdm4b/Olfml3/Add3/Fdft1/Rara/Elf1/Cd44
HALLMARK_PANCREAS_BETA_CELLS	HALLMARK_PANCREAS_BETA_CELLS	17	-0.443861	-1.1975	0.230624	0.524145	0.386212	2793	tags=47%	list=21%	signal=37%	Syt13/Slc2a2/Gck/Srprb/Lmo2/Spcs1/Akt3/Dpp4
HALLMARK_HEME_METABOLISM	HALLMARK_HEME_METABOLISM	169	-0.262752	-1.08118	0.281139	0.585706	0.431573	2113	tags=20%	list=16%	signal=17%	Lmo2/Minpp1/Mxi1/Foxj2/Sdcbp/Slc30a1/Isca1/Agpat4/Tmem9b/Lamp2/Fbxo7/Smox/Lpin2/Selenbp1/Gde1/Mkrn1/Riok3/Lrp10/E2f2/Add1/Cdc27/Bpgm/Ypel5/Ell2/Ezh1/Map2k3/Klf3/Tspan5/Tns1/Eif2ak1/Usp15/Btrc/Arl2bp/Cpox
HALLMARK_COMPLEMENT	HALLMARK_COMPLEMENT	151	-0.257034	-1.04404	0.358289	0.68759	0.506645	2815	tags=23%	list=21%	signal=19%	Cpm/Timp1/Irf2/F8/Raf1/Rbsn/Calm1/Prdm4/Ppp2cb/Cd55/F5/Lyn/Lamp2/Anxa5/Itgam/Prcp/Rhog/Ctsc/Gng2/Sh2b3/Dusp5/Ctss/Dpp4/Ctsh/Jak2/Prep/Plaur/Gnai2/Dyrk2/Dock10/Gngt2/Gmfb/Usp15/Lgals3/Fcer1g
HALLMARK_INFLAMMATORY_RESPONSE	HALLMARK_INFLAMMATORY_RESPONSE	150	-0.249856	-1.01322	0.415468	0.741906	0.546668	3003	tags=30%	list=22%	signal=24%	Nmi/Edn1/Hrh1/Prok2/Timp1/Cmklr1/Tlr1/Raf1/Hbegf/Ripk2/Cd55/Scn1b/Abi1/Atp2a2/Klf6/Nampt/Gpc3/Lyn/Emp3/Gpr183/Cybb/Lpar1/Eif2ak2/Ptpre/Kif1b/P2rx4/Rhog/Gabbr1/Ifnar1/Il18/Ly6e/Hif1a/Cx3cl1/Gch1/Gpr132/Icam1/Rela/Plaur/Ebi3/Slc31a2/Cd14/Rtp4/Mefv/Atp2b1/Ptger2
HALLMARK_TGF_BETA_SIGNALING	HALLMARK_TGF_BETA_SIGNALING	51	-0.288859	-0.994271	0.471014	0.74533	0.549191	1323	tags=18%	list=10%	signal=16%	Smad6/Furin/Thbs1/Sptbn1/Ube2d3/Hdac1/Bmpr2/Map3k7/Smad7
HALLMARK_CHOLESTEROL_HOMEOSTASIS	HALLMARK_CHOLESTEROL_HOMEOSTASIS	66	-0.272291	-0.973815	0.508257	0.74533	0.549191	3988	tags=44%	list=30%	signal=31%	Ldlr/Fdps/Stard4/Atxn2/Hsd17b7/Hmgcr/Trp53inp1/Hmgcs1/Trib3/Chka/Atf5/Gnai1/Aldoc/Lpl/Ctnnb1/Acss2/Anxa5/Actg1/Tnfrsf12a/Ebp/Pnrc1/Srebf2/Errfi1/Plaur/Cyp51/Antxr2/Nsdhl/Fdft1/Lgals3
HALLMARK_REACTIVE_OXYGEN_SPECIES_PATHWAY	HALLMARK_REACTIVE_OXYGEN_SPECIES_PATHWAY	47	-0.287286	-0.973707	0.514599	0.74533	0.549191	2020	tags=28%	list=15%	signal=24%	Prdx2/Scaf4/Junb/Abcc1/Txnrd1/Fes/Prdx4/Mgst1/Glrx/Lsp1/Pfkp/Ftl1/Stk25
HALLMARK_HYPOXIA	HALLMARK_HYPOXIA	154	-0.238974	-0.971873	0.517179	0.74533	0.549191	2110	tags=22%	list=16%	signal=19%	Klf6/Gpc3/Klf7/Mxi1/Eno2/Rora/P4ha1/Lxn/Siah2/Bcl2/Tiparp/Nedd4l/Angptl4/Selenbp1/Pnrc1/Cav1/Scarb1/Zfp292/Cdkn1b/Hexa/Jmjd6/Glrx/Errfi1/Plaur/Zfp36/Pfkp/Cited2/Plin2/Wsb1/S100a4/Btg1/Cxcr4/Anxa2/Map3k1
HALLMARK_HEDGEHOG_SIGNALING	HALLMARK_HEDGEHOG_SIGNALING	24	-0.321026	-0.955466	0.51476	0.74533	0.549191	2100	tags=33%	list=16%	signal=28%	Pml/Dpysl2/Amot/Nrp1/Tle3/Ophn1/Cdk6/L1cam
HALLMARK_ESTROGEN_RESPONSE_LATE	HALLMARK_ESTROGEN_RESPONSE_LATE	141	-0.230099	-0.927062	0.619217	0.83678	0.616575	1576	tags=13%	list=12%	signal=12%	Siah2/Bcl2/Ass1/Ptpn6/Pdcd4/Slc16a1/Dnajc1/Cav1/Pgr/Scarb1/Xbp1/Jak2/Abca3/Zfp36/Add3/Fdft1/Nab2/Stil/Cd44
HALLMARK_MYOGENESIS	HALLMARK_MYOGENESIS	117	-0.230066	-0.901085	0.64652	0.850684	0.62682	3579	tags=28%	list=27%	signal=21%	Prnp/Csrp3/Ifrd1/Gabarapl2/Igfbp7/Gsn/Bhlhe40/Tnnt3/Fst/Sparc/Tgfb1/Eif4a2/Hbegf/Rit1/Notch1/Sptan1/Tpm3/Plxnb2/Hdac5/Mef2d/Mylk/Myl6b/Flii/Bin1/Akt2/Cnn3/Atp6ap1/Itgb5/Fkbp1b/Mef2a/Lsp1/Ptp4a3/Mef2c
HALLMARK_ADIPOGENESIS	HALLMARK_ADIPOGENESIS	177	-0.213561	-0.88927	0.738676	0.865633	0.637835	2509	tags=22%	list=19%	signal=18%	Cd151/Aplp2/Fzd4/G3bp2/Prdx3/Baz2a/Nmt1/Map4k3/Tank/Cmpk1/Slc25a10/Ubc/Aldh2/Agpat3/Mylk/Mccc1/Adipor2/Chuk/Angptl4/Pdcd4/Araf/Phldb1/Esyt1/Hibch/Ubqln1/Scarb1/Stom/Nkiras1/Riok3/Gphn/Ppm1b/Phyh/Atp1b3/Slc1a5/Atl2/Dnajb9/Plin2/Acly/Ptcd3
HALLMARK_COAGULATION	HALLMARK_COAGULATION	93	-0.228	-0.85782	0.744444	0.865633	0.637835	1668	tags=11%	list=12%	signal=9%	Lamp2/Thbd/Furin/Thbs1/Dpp4/Ctsh/Prep/Arf4/Capn2/Gng12
HALLMARK_P53_PATHWAY	HALLMARK_P53_PATHWAY	182	-0.205997	-0.857864	0.822807	0.91423	0.673643	2563	tags=21%	list=19%	signal=18%	Tgfb1/Pmm1/Mxd4/Hbegf/Rchy1/Fas/Notch1/Csrnp2/Triap1/Plxnb2/Rap2b/Zbtb16/Cyfip2/F2r/Ptpre/Jag2/Rps12/Ralgds/Txnip/Baiap2/Plk2/Mdm2/Cd81/Stom/Cdkn2aip/Ccp110/Sesn1/Tspyl2/Zfp36l1/Aen/Tax1bp3/Tprkb/Sertad3/Bax/Ccng1/S100a4/Rrad/Btg1/S100a10
HALLMARK_FATTY_ACID_METABOLISM	HALLMARK_FATTY_ACID_METABOLISM	123	-0.206663	-0.818533	0.864286	0.929664	0.685016	2410	tags=17%	list=18%	signal=14%	Apex1/Hsd17b10/Hsd17b11/Etfdh/Dlst/Eci1/Eno2/Rap1gds1/Hsp90aa1/Adipor2/Hibch/Pdha1/Hsph1/Acsl4/Lgals1/Nsdhl/Hccs/Sucla2/Serinc1/S100a10/Cpox
HALLMARK_MYC_TARGETS_V2	HALLMARK_MYC_TARGETS_V2	58	-0.209046	-0.736984	0.911071	0.929664	0.685016	1537	tags=12%	list=11%	signal=11%	Rrp9/Rrp12/Wdr43/Mphosph10/Grwd1/Tbrg4/Tfb2m
HALLMARK_WNT_BETA_CATENIN_SIGNALING	HALLMARK_WNT_BETA_CATENIN_SIGNALING	38	-0.219004	-0.717202	0.899281	0.929664	0.685016	3902	tags=37%	list=29%	signal=26%	Csnk1e/Numb/Axin2/Adam17/Gnai1/Dll1/Hdac2/Ctnnb1/Notch1/Hdac5/Wnt6/Jag2/Wnt5b/Ncstn
HALLMARK_IL6_JAK_STAT3_SIGNALING	HALLMARK_IL6_JAK_STAT3_SIGNALING	70	-0.182783	-0.660415	0.981308	0.981308	0.723069	512	tags=31%	list=4%	signal=30%	Ptpn11/Ifngr1/Grb2/Bak1/Tnf/Il10rb/Tyk2/Il6st/Csf2rb2/Il3ra/Il7/Tgfb1/Fas/Myd88/Itga4/Stat3/Ifnar1/Tnfrsf12a/Stam2/Ebi3/Cd14/Cd44

## Sheet: hallmark_GSEA-c7
ID	Description	setSize	enrichmentScore	NES	pvalue	p.adjust	qvalues	rank	leading_edge	core_enrichment
HALLMARK_CHOLESTEROL_HOMEOSTASIS	HALLMARK_CHOLESTEROL_HOMEOSTASIS	63	0.436726	1.75781	0.00377358	0.188679	0.186693	1285	tags=25%	list=11%	signal=23%	Fbxo6/Cd9/Fabp5/Cpeb2/Stard4/Abca2/Aldoc/Trp53inp1/Plscr1/Scd2/Gstm7/Alcam/Mvd/Lss/Idi1/Tnfrsf12a
HALLMARK_IL6_JAK_STAT3_SIGNALING	HALLMARK_IL6_JAK_STAT3_SIGNALING	64	0.393269	1.5909	0.0113208	0.283019	0.28004	1907	tags=33%	list=17%	signal=27%	Ltbr/Map3k8/Cd9/Grb2/Stam2/Stat3/Tlr2/Crlf2/Ifngr2/Fas/Il6st/Il18r1/Il17ra/Tnfrsf1a/Tnfrsf12a/Stat1/Socs3/Cd44/Dntt/Cxcl10/Itgb3
HALLMARK_NOTCH_SIGNALING	HALLMARK_NOTCH_SIGNALING	25	0.40986	1.36991	0.0918919	0.625521	0.618937	942	tags=24%	list=8%	signal=22%	Lfng/Kat2a/Hes1/Dll1/Prkca/Ppard
HALLMARK_OXIDATIVE_PHOSPHORYLATION	HALLMARK_OXIDATIVE_PHOSPHORYLATION	193	0.25505	1.26099	0.0432099	0.625521	0.618937	1712	tags=23%	list=15%	signal=20%	Timm13/Gpx4/Ndufs4/Ndufs8/Mrps15/Uqcrq/Uqcr11/Pdhb/Prdx3/Pdha1/Uqcrc1/Oat/Tomm70a/Ndufb6/Cox6a1/Cox7b/Ndufa3/Immt/Ndufb3/Timm9/Ndufs7/Isca1/Acadm/Acat1/Rhot2/Mgst3/Mtrf1/Mrps22/Timm8b/Slc25a11/Atp5c1/Timm10/Atp5e/Mdh2/Mdh1/Atp5g2/Atp5j2/Slc25a3/Cox7a2/Ndufc1/Ndufa6/Pdp1/Retsat/Idh1
HALLMARK_UV_RESPONSE_DN	HALLMARK_UV_RESPONSE_DN	101	0.261386	1.17881	0.124481	0.625521	0.618937	1928	tags=25%	list=17%	signal=21%	Nr3c1/Smad7/Mapk14/Bhlhe40/Nr1d2/Mta1/Nipbl/Syne1/Runx1/Cited2/Insig1/Prkca/Sdc2/Lamc1/Ptpn21/Dusp1/Atp2c1/Rbpms/Nfkb1/Id1/Rnd3/Map1b/Bmpr1a/Itgb3/Pdgfrb
HALLMARK_MYC_TARGETS_V1	HALLMARK_MYC_TARGETS_V1	196	0.237356	1.16697	0.09375	0.625521	0.618937	1586	tags=19%	list=14%	signal=17%	Iars/Clns1a/Pcna/Trim28/Lsm2/Snrpd1/Ube2e1/Prdx3/Ube2l3/Mad2l1/Tomm70a/Psmd14/Pwp1/Hnrnpr/Gspt1/Mrpl23/Psmb3/Mrps18b/Apex1/Eif2s2/Cct4/Ncbp2/Eif4g2/Srsf1/Tardbp/Acp1/Hnrnpd/C1qbp/Tufm/Snrpd2/Pold2/Snrpg/Nme1/Ppm1g/Srsf7/Eif3d/Slc25a3
HALLMARK_HYPOXIA	HALLMARK_HYPOXIA	138	0.24649	1.14392	0.17	0.708333	0.700877	1508	tags=21%	list=13%	signal=18%	Nr3c1/Slc2a3/Bhlhe40/Selenbp1/Tes/Bnip3l/S100a4/Aldoc/Ndst2/Cxcr4/Bgn/Efna3/Sdc4/Cited2/Prkca/Sdc2/Pgm2/Pam/Isg20/Efna1/Tgm2/Dusp1/Grhpr/Fosl2/Btg1/Ier3/Mt2/Rbpj/Bcl2
HALLMARK_ANDROGEN_RESPONSE	HALLMARK_ANDROGEN_RESPONSE	83	0.260073	1.11749	0.210317	0.730333	0.722645	1238	tags=19%	list=11%	signal=17%	B2m/Elk4/Dnajb9/Tmem50a/Scd2/Krt8/Xrcc5/Ube2i/Insig1/Rps6ka3/Ank/Maf/Adamts1/Ptpn21/Myl12a/Idi1
HALLMARK_ALLOGRAFT_REJECTION	HALLMARK_ALLOGRAFT_REJECTION	131	0.227557	1.06019	0.322115	0.738382	0.730609	2085	tags=25%	list=18%	signal=21%	Bcl3/B2m/Eif4g3/Gbp2/Abi1/Csk/H2-Q7/H2-D1/Spi1/Tap2/Tlr2/Lyn/Icosl/Ifngr2/H2-Aa/Fas/Itgb2/Cfp/Stat1/Galnt1/Ripk2/H2-DMa/Ccnd3/Nme1/Eif3d/Lif/Ly75/Irf4/Brca1/Il18rap/Glmn/Mrpl3/Rps19
HALLMARK_ADIPOGENESIS	HALLMARK_ADIPOGENESIS	169	0.214293	1.04403	0.359375	0.738382	0.730609	2791	tags=31%	list=25%	signal=24%	G3bp2/Acads/Gpx4/Uqcrq/Dnajb9/Uqcr11/Reep5/Prdx3/Uqcrc1/Dhrs7/Slc27a1/Cox6a1/Cox7b/Samm50/Immt/Cd151/Acadm/Chchd10/Mgst3/Coq3/Vegfb/Qdpr/Taldo1/Ak2/Cat/Mdh2/Uck1/Ucp2/Retsat/Idh1/Slc25a10/Angptl4/Coq9/Hspb8/Fzd4/Slc25a1/Dnajc15/Slc19a1/Stat5a/Pfkl/Ech1/Gbe1/Tank/Lipe/Arl4a/Cdkn2c/Dhrs7b/Sdhb/Cs/Slc1a5/Ndufb7/Agpat3/Nkiras1
HALLMARK_WNT_BETA_CATENIN_SIGNALING	HALLMARK_WNT_BETA_CATENIN_SIGNALING	35	0.275728	0.992768	0.439628	0.778012	0.769822	1487	tags=23%	list=13%	signal=20%	Csnk1e/Hey1/Adam17/Kat2a/Dll1/Ppard/Ncor2/Rbpj
HALLMARK_ESTROGEN_RESPONSE_LATE	HALLMARK_ESTROGEN_RESPONSE_LATE	114	0.215277	0.978525	0.504505	0.778012	0.769822	1999	tags=24%	list=18%	signal=20%	Cd9/Fabp5/Ppif/Chpt1/Xrcc3/Amfr/Ckb/Tspan13/Llgl2/Slc2a8/Isg20/Gale/Il6st/Lsr/Myof/Nxt1/Ncor2/Car2/Id2/Bcl2/Cd44/Fam102a/Tpbg/Pgr/Cyp26b1/Abca3/Hspb8
HALLMARK_KRAS_SIGNALING_DN	HALLMARK_KRAS_SIGNALING_DN	57	0.239943	0.953828	0.547794	0.782563	0.774326	3848	tags=54%	list=34%	signal=36%	Lfng/Entpd7/Vps50/Mthfr/Zbtb16/Cdkal1/Mast3/Mfsd6/Btg2/Nudt10/Ypel1/Lgals7/Gtf3c5/Kcnn1/Rgs11/Synpo/Fggy/Gpr3/Tfcp2l1/Thrb/Sox10/Stag3/Slc16a7/Arhgdig/Htr1b/Nr6a1/Tex15/Nudt11/Tcf7l1/Thnsl2/Tnni3
HALLMARK_ANGIOGENESIS	HALLMARK_ANGIOGENESIS	20	0.284387	0.894472	0.623037	0.823834	0.815162	2179	tags=30%	list=19%	signal=24%	S100a4/Ptk2/Fgfr1/Pglyrp1/Spp1/Itgav
HALLMARK_PANCREAS_BETA_CELLS	HALLMARK_PANCREAS_BETA_CELLS	12	0.322121	0.881437	0.596618	0.823834	0.815162	2144	tags=33%	list=19%	signal=27%	Vdr/Srprb/Sec11a/Dpp4
HALLMARK_INTERFERON_ALPHA_RESPONSE	HALLMARK_INTERFERON_ALPHA_RESPONSE	94	0.206168	0.908808	0.693277	0.82533	0.816642	1474	tags=17%	list=13%	signal=15%	B2m/Mvb12a/Gbp2/H2-Q7/H2-D1/Trafd1/Plscr1/Psmb8/Ifitm1/Lgals3bp/Isg20/Tmem140/Procr/Lap3/Eif2ak2/Ripk2
HALLMARK_ESTROGEN_RESPONSE_EARLY	HALLMARK_ESTROGEN_RESPONSE_EARLY	123	0.193915	0.890083	0.736111	0.828437	0.819717	2171	tags=25%	list=19%	signal=21%	Bhlhe40/Ppif/Tmem164/Adcy9/Syngr1/Chpt1/Rhobtb3/Hes1/Amfr/Krt8/Deptor/Kdm4b/Klf10/Il6st/Myof/Nxt1/Tgm2/Ncor2/Bcl2/Cd44/Fam102a/Tpbg/Pgr/Cldn7/Cyp26b1/Abca3/Hspb8/Greb1/Med24/Isg20l2/Mybbp1a
HALLMARK_APOPTOSIS	HALLMARK_APOPTOSIS	128	0.191022	0.888996	0.75814	0.828437	0.819717	1552	tags=17%	list=14%	signal=15%	Gpx4/Smad7/Bnip3l/Nefh/Bgn/Gna15/Ank/Ptk2/Rhot2/Fas/Isg20/Nedd9/Bcl2l1/Ppp2r5b/Rock1/Tnfrsf12a/Ier3/Dap/Ppt1/Hspb1/Cd44/Btg2
HALLMARK_BILE_ACID_METABOLISM	HALLMARK_BILE_ACID_METABOLISM	68	-0.356978	-1.29457	0.110215	0.625521	0.618937	1010	tags=18%	list=9%	signal=16%	Bcar3/Cyp7b1/Phyh/Slc23a2/Pfkm/Scp2/Npc1/Sod1/Pex13/Aldh9a1/Nudt12/Pnpla8
HALLMARK_COAGULATION	HALLMARK_COAGULATION	68	-0.353506	-1.28198	0.114247	0.625521	0.618937	2024	tags=37%	list=18%	signal=30%	Dusp6/Klf7/Lgmn/C8g/P2ry1/Clu/Adam9/Msrb2/Rabif/Fyn/Wdr1/Maff/Capn2/S100a1/F2rl2/Mst1/Mmp9/Plau/C3/Itga2/Usp11/Mmp2/Ctsh/Iscu/Capn5
HALLMARK_PI3K_AKT_MTOR_SIGNALING	HALLMARK_PI3K_AKT_MTOR_SIGNALING	91	-0.340139	-1.27906	0.105125	0.625521	0.618937	2411	tags=29%	list=21%	signal=23%	Ddit3/Tiam1/Pikfyve/Ppp1ca/Raf1/Ripk1/Ppp2r1b/Cltc/Slc2a1/Nck1/Mapk9/Eif4e/Ap2m1/Dusp3/Ralb/Map3k7/Traf2/Gsk3b/Gna14/Nod1/Map2k6/Rit1/Arf1/Nfkbib/Calr/Cab39
HALLMARK_INFLAMMATORY_RESPONSE	HALLMARK_INFLAMMATORY_RESPONSE	119	-0.320134	-1.24578	0.12532	0.625521	0.618937	1894	tags=24%	list=17%	signal=20%	Myc/Ifnar1/Mxd1/Gch1/Cd82/Ptpre/Sema4d/Dcbld2/Met/Kcnj2/Ptafr/Rasgrp1/Csf3/Stab1/Rgs1/Slc7a1/Lcp2/Itga5/Klf6/Il15/Pde4b/Icam1/Fzd5/Adrm1/Scarf1/Hbegf/Nampt/Atp2a2
HALLMARK_EPITHELIAL_MESENCHYMAL_TRANSITION	HALLMARK_EPITHELIAL_MESENCHYMAL_TRANSITION	100	-0.325147	-1.23703	0.137615	0.625521	0.618937	1812	tags=26%	list=16%	signal=22%	Slit2/Cxcl1/Tgfb1/Igfbp4/Col4a2/Capg/Cdh2/Fstl3/Magee1/Anpep/Fstl1/Lox/Postn/Nid2/Tnfrsf11b/Plod2/Itga2/Sdc1/Tnfaip3/Mmp2/Itga5/Flna/Il15/Col16a1/Colgalt1/Copa
HALLMARK_PROTEIN_SECRETION	HALLMARK_PROTEIN_SECRETION	90	-0.308137	-1.15622	0.223545	0.730333	0.722645	2419	tags=27%	list=21%	signal=21%	Zw10/Ergic3/Vamp7/Uso1/Stam/Rab22a/Napg/Cltc/Sec31a/Rab9/Ap2m1/Vamp3/Rab2a/Gnas/Bnip3/Ap3s1/Scrn1/Rer1/M6pr/Vamp4/Tom1l1/Sod1/Arf1/Sec22b
HALLMARK_GLYCOLYSIS	HALLMARK_GLYCOLYSIS	146	-0.286825	-1.1446	0.2057	0.730333	0.722645	2217	tags=21%	list=20%	signal=17%	Vegfa/Cln6/Kif2a/Rars/Fam162a/Ecd/Pkm/B4galt7/Gclc/Ndufv3/Galk2/Chpf/Met/Plod2/Sdc1/Gusb/P4ha1/Ak4/Hdlbp/Fut8/Eno1/Polr3k/Sod1/Dld/Zfp292/Aldh9a1/Mxi1/Gne/Capn5/Egln3
HALLMARK_PEROXISOME	HALLMARK_PEROXISOME	79	-0.308571	-1.13506	0.248313	0.730333	0.722645	836	tags=23%	list=7%	signal=21%	Nudt19/Eci2/Atxn1/Msh2/Cdk7/Abcb9/Slc23a2/Crat/Abcb4/Rdh11/Acaa1a/Bcl10/Scp2/Sod1/Pex13/Aldh9a1/Acot8/Siah1a
HALLMARK_MTORC1_SIGNALING	HALLMARK_MTORC1_SIGNALING	186	-0.270914	-1.11016	0.246675	0.730333	0.722645	2436	tags=23%	list=22%	signal=18%	Hspa5/Cacybp/Ddit3/Sdf2l1/Gsr/Uso1/Shmt2/Elovl6/Slc2a1/Fdxr/Phgdh/Hspa9/Ssr1/Gclc/Hmgcs1/Gpi1/Rrp9/Ebp/Psmg1/Psma3/Gsk3b/Nmt1/Plod2/Wars/Slc7a5/P4ha1/Nup205/Ak4/Rdh11/Rit1/Psme3/Gmps/M6pr/Eno1/Ppp1r15a/Tmem97/Nfkbib/Calr/Nampt/Adipor2/Psph/Egln3/Atp2a2
HALLMARK_MYOGENESIS	HALLMARK_MYOGENESIS	93	-0.283479	-1.07074	0.336828	0.738382	0.730609	3238	tags=37%	list=29%	signal=26%	Lpin1/Akt2/Cdkn1a/Myom1/Eno3/Foxo4/Clu/Agrn/Ak1/Scd1/Fhl1/Mras/Mapk12/Bag1/Svil/Eif4a2/Syngr2/Tgfb1/Sh2b1/Mef2c/Col4a2/Myl4/Prnp/Tpd52l1/Flii/Pfkm/Smtn/Crat/Rit1/Sptan1/Hbegf/Hdac5/Tnni2/Bin1
HALLMARK_APICAL_JUNCTION	HALLMARK_APICAL_JUNCTION	114	-0.271001	-1.05227	0.367949	0.738382	0.730609	1198	tags=13%	list=11%	signal=12%	Mmp9/Tnfrsf11b/Itga2/Gtf2f1/Crat/Mmp2/Epb41l2/Inppl1/Stx4a/Akt3/Cdk8/Icam1/Col16a1/Ctnnd1/Layn
HALLMARK_P53_PATHWAY	HALLMARK_P53_PATHWAY	165	-0.261224	-1.05033	0.360697	0.738382	0.730609	2121	tags=23%	list=19%	signal=19%	Rab40c/Fam162a/Fdxr/Pitpnc1/Ccnk/Foxo3/Plk2/Hexim1/Ctsd/Mxd1/Tgfb1/Pmm1/Bax/Ndrg1/Cd82/Ptpre/Sp1/Epha2/Gls2/Ptpn14/Sdc1/Tpd52l1/Slc3a2/Ip6k2/Rad9a/S100a10/Fos/Bak1/Tob1/Fbxw7/Ldhb/Ppp1r15a/Pvt1/Ddb2/Hbegf/Iscu/Ankra2/Sertad3
HALLMARK_HEDGEHOG_SIGNALING	HALLMARK_HEDGEHOG_SIGNALING	19	-0.377511	-1.04727	0.396104	0.738382	0.730609	637	tags=16%	list=6%	signal=15%	Tle1/Pml/Ptch1
HALLMARK_HEME_METABOLISM	HALLMARK_HEME_METABOLISM	154	-0.260164	-1.04124	0.37995	0.738382	0.730609	2302	tags=24%	list=20%	signal=19%	Gapvd1/Gypc/Gclm/Arl2bp/Ranbp10/Slc2a1/Usp15/Ubac1/Foxo3/Gclc/Epb41/Nudt4/Smox/Riok3/Sdcbp/H1f0/Trak2/Slc22a4/Trim58/Mfhas1/Bcam/Myl4/C3/Kdm7a/Mark3/Urod/Gmps/Xk/Cir1/Synj1/Tal1/Mxi1/Atp6v0a1/Rnf19a/Nfe2l1/Htra2/Cast
HALLMARK_MITOTIC_SPINDLE	HALLMARK_MITOTIC_SPINDLE	176	-0.254855	-1.03873	0.390987	0.738382	0.730609	2258	tags=23%	list=20%	signal=18%	Akap13/Pkd2/Abr/Itsn1/Ranbp9/Wasf2/Cenpe/Cep250/Sos1/Pdlim5/Nck1/Pcnt/Clip1/Epb41/Arhgef2/Dock2/Arhgef7/Cdk5rap2/Map3k11/Ttk/Myo1e/Tubgcp6/Tubd1/Cntrob/Dlgap5/Kif3b/Epb41l2/Flna/Smc3/Sptan1/Net1/Kifap3/Stau1/Tlk1/Cttn/Ralbp1/Arap3/Hook3/Bin1/Mid1
HALLMARK_FATTY_ACID_METABOLISM	HALLMARK_FATTY_ACID_METABOLISM	118	-0.266223	-1.03753	0.389313	0.738382	0.730609	1913	tags=21%	list=17%	signal=18%	Eci2/Hccs/Hadhb/Hmgcs1/Fh1/Etfdh/Aco2/Sdhd/Cidea/Slc22a5/Ube2l6/Glul/Crat/Rdh11/Ltc4s/Acaa1a/Sucla2/Urod/S100a10/Pts/Hsd17b10/Dld/Aldh9a1/Acot8/Adipor2
HALLMARK_XENOBIOTIC_METABOLISM	HALLMARK_XENOBIOTIC_METABOLISM	120	-0.26353	-1.02849	0.398726	0.738382	0.730609	2346	tags=25%	list=21%	signal=20%	Pink1/Dhrs1/Gsr/Lonp1/Shmt2/Acox3/Pdlim5/Gclc/Smox/Gch1/Pmm1/Etfdh/Ccl25/Aco2/Ddah2/Igfbp4/Pgd/Nmt1/Gsta3/Epha2/Arg2/Sar1b/Ddt/Gss/Npc1/Pts/Comt/Tmem97/Aldh9a1/Atp2a2
HALLMARK_IL2_STAT5_SIGNALING	HALLMARK_IL2_STAT5_SIGNALING	163	-0.246823	-0.9932	0.478908	0.778012	0.769822	2451	tags=28%	list=22%	signal=22%	Hipk2/Tiam1/Casp3/Glipr2/Ifngr1/Igf1r/Wls/St3gal4/Nop2/Ckap4/Maff/Myc/Twsg1/Rnh1/Ikzf2/Syngr2/Cdc42se2/Ncoa3/Mxd1/Fam126b/Ahnak/Ndrg1/Phlda1/Smpdl3a/S100a1/Capg/F2rl2/Capn3/Tnfsf11/Myo1e/Csf2/Prnp/Lclat1/Uck2/Rabgap1l/Cdcp1/P4ha1/Praf2/Klf6/Cyfip1/Rora/Nfkbiz/Ptch1/Tnfrsf18/Mapkapk2/Pou2f1
HALLMARK_SPERMATOGENESIS	HALLMARK_SPERMATOGENESIS	62	-0.278969	-0.993091	0.460598	0.778012	0.769822	2544	tags=31%	list=23%	signal=24%	Gmcl1/Strbp/Chfr/Phkg2/Parp2/Agfg1/Ip6k1/Vdac3/Tle4/Psmg1/Clpb/Mllt10/Ttk/Ddx25/Phf7/Topbp1/Coil/Ift88/Pomc
HALLMARK_KRAS_SIGNALING_UP	HALLMARK_KRAS_SIGNALING_UP	115	-0.252409	-0.983406	0.48659	0.778012	0.769822	2780	tags=31%	list=25%	signal=24%	Ctss/Emp1/Abcb1a/Mafb/Akap12/Vwa5a/Csf2ra/Gfpt2/Fuca1/Gypc/Adgrl4/Fcer1g/Trib1/Plaur/Dock2/Tor1aip2/Cbl/Dcbld2/Cidea/Dnmbp/Mmp9/Plau/Csf2/Btc/Itga2/Tnfaip3/Rabgap1l/Cdadc1/Cbx8/Tfpi/Avl9/Map3k1/Ppp1r15a/Hbegf/Mycn/Plek2
HALLMARK_COMPLEMENT	HALLMARK_COMPLEMENT	123	-0.249826	-0.976715	0.519084	0.778012	0.769822	2505	tags=26%	list=22%	signal=20%	Gnai3/Was/Hspa5/Gnb4/Casp3/Usp14/Rhog/Raf1/Calm1/Gng2/Vcpip1/Kif2a/Fcer1g/Plaur/Usp15/Rabif/Fyn/Maff/Ctsd/Cxcl1/Col4a2/Pik3cg/C3/Rasgrp1/Tnfaip3/Ctsh/Lcp2/Gmfb/Stx4a/Msrb1/Rnf4/Akap10
HALLMARK_G2M_CHECKPOINT	HALLMARK_G2M_CHECKPOINT	161	-0.241981	-0.973345	0.529048	0.778012	0.769822	2754	tags=27%	list=24%	signal=21%	Tacc3/Hmmr/Brca2/Chmp1a/Notch2/Mtf2/Hif1a/Slc38a1/Hus1/E2f4/Pola2/Cdc7/Rad23b/Cenpe/Dkc1/Cul3/Tmpo/Myc/Rad21/Upf1/Tgfb1/Cbx1/Lbr/Ss18/Pds5b/Stag1/Ttk/Aurkb/Uck2/Slc7a5/Fancc/Nup98/Slc7a1/Chek1/Kpnb1/Sfpq/Pml/Ctcf/Lig3/Cks2/Ilf3/Chaf1a/Prim2/Meis1
HALLMARK_DNA_REPAIR	HALLMARK_DNA_REPAIR	139	-0.232343	-0.92121	0.64259	0.823834	0.815162	1033	tags=18%	list=9%	signal=17%	Nelfe/Cox17/Polr2d/Sdcbp/Arl6ip1/Bcam/Npr2/Gtf2f1/Usp11/Nelfcd/Dgcr8/Zfp707/Ercc2/Vps37b/Gtf2b/Dut/Pde4b/Nudt9/Polr2g/Taf10/Adrm1/Rrm2b/Ddb2/Nt5c3/Clp1
HALLMARK_UNFOLDED_PROTEIN_RESPONSE	HALLMARK_UNFOLDED_PROTEIN_RESPONSE	102	-0.239382	-0.911963	0.634941	0.823834	0.815162	2439	tags=28%	list=22%	signal=22%	Tubb2a/Asns/Xpot/Hspa5/Cnot6/Ttc37/Spcs3/Vegfa/Sec31a/Imp3/Dkc1/Npm1/Hspa9/Ssr1/Eif4a2/Exosc1/Lsm1/Eif4e/Cebpg/Pop4/Rrp9/Eef2/Slc7a5/Dcp1a/Pdia6/Nfyb/Sdad1/Calr/Eif4g1
HALLMARK_TGF_BETA_SIGNALING	HALLMARK_TGF_BETA_SIGNALING	48	-0.261333	-0.880631	0.662774	0.82533	0.816642	2695	tags=29%	list=24%	signal=22%	Acvr1/Tgif1/Hipk2/Ppp1ca/Ski/Tgfb1/Trim33/Map3k7/Bcar3/Tgfbr1/Slc20a1/Ppp1r15a/Ppm1a/Fnta
HALLMARK_REACTIVE_OXYGEN_SPECIES_PATHWAY	HALLMARK_REACTIVE_OXYGEN_SPECIES_PATHWAY	45	-0.26006	-0.868502	0.681548	0.82533	0.816642	2272	tags=27%	list=20%	signal=21%	Gsr/Gclm/Gclc/Prdx4/Mpo/Prnp/Scaf4/Ercc2/Ndufb4/Glrx2/Hhex/Sod1
HALLMARK_INTERFERON_GAMMA_RESPONSE	HALLMARK_INTERFERON_GAMMA_RESPONSE	169	-0.220181	-0.888703	0.730864	0.828437	0.819717	1819	tags=17%	list=16%	signal=14%	Ncoa3/Rnf31/Gch1/Trim25/Slc25a28/Psma3/Ifnar2/Oas3/Nup93/Ube2l6/Wars/Tnfaip3/Trim21/Nod1/Ddx60/Nlrc5/Lcp2/Il15/Pml/Irf9/Pde4b/Icam1/H2-M3/Ddx58/St3gal5/Tdrd7/Nampt/Ptpn6
HALLMARK_TNFA_SIGNALING_VIA_NFKB	HALLMARK_TNFA_SIGNALING_VIA_NFKB	166	-0.214666	-0.863426	0.781095	0.828437	0.819717	2217	tags=23%	list=20%	signal=19%	Vegfa/Ifih1/Jag1/Klf2/Trib1/Plaur/Pdlim5/Plk2/Maff/Myc/Mxd1/Cxcl1/Gch1/Phlda1/Pfkfb3/Ptpre/Zc3h12a/Nr4a1/Plau/Csf2/Ccnl1/Tnfaip3/Panx1/Rcan1/Cflar/Klf9/Klf6/Fos/Ier2/Pde4b/Icam1/Fosb/Ddx58/Per1/Ppp1r15a/Hbegf/Fut4/Nampt
HALLMARK_E2F_TARGETS	HALLMARK_E2F_TARGETS	172	-0.207853	-0.841942	0.811576	0.828437	0.819717	2754	tags=26%	list=24%	signal=20%	Tacc3/Hmmr/Spc24/Prkdc/Brca2/Ppp1r8/Asf1a/Chek2/Zw10/Hus1/Rbbp7/Pola2/Nudt21/Pole4/Cenpe/Usp1/Tmpo/Myc/Rad21/Prdx4/Tbrg4/Msh2/Psmc3ip/Exosc8/Lbr/Pds5b/Mms22l/Stag1/Cenpm/E2f8/Aurkb/Nup205/Dlgap5/Chek1/Psip1/Smc3/Rnaseh2a/Dut/Ctcf/Cks2/Cit/Nup107/Ilf3/Xrcc6/Prim2
HALLMARK_UV_RESPONSE_UP	HALLMARK_UV_RESPONSE_UP	126	-0.210552	-0.826729	0.811869	0.828437	0.819717	2356	tags=21%	list=21%	signal=17%	Tgfbrap1/Casp3/Parp2/Arrb2/Fen1/Polg2/Gls/Psmc3/Atp6v1f/Cxcl1/Gch1/Cebpg/Nr4a1/Rasgrp1/E2f5/Acaa1a/Urod/Grpel1/Fos/Bak1/Prpf3/Icam1/Fosb/H2-M3/Mgat1/Atp6v1c1
HALLMARK_MYC_TARGETS_V2	HALLMARK_MYC_TARGETS_V2	56	-0.232701	-0.816314	0.769444	0.828437	0.819717	2440	tags=23%	list=22%	signal=18%	Farsa/Bysl/Srm/Nop2/Npm1/Nip7/Myc/Rrp9/Tbrg4/Las1l/Mphosph10/Tmem97/Tcof1
HALLMARK_APICAL_SURFACE	HALLMARK_APICAL_SURFACE	22	-0.213138	-0.605523	0.943639	0.943639	0.933706	3163	tags=36%	list=28%	signal=26%	Il2rg/Crocc/Slc34a3/Cx3cl1/B4galt1/Plaur/Dcbld2/Adipor2

## Sheet: KEGG_GSEA-c0
ID	Description	setSize	enrichmentScore	NES	pvalue	p.adjust	qvalues	rank	leading_edge	core_enrichment
KEGG_RIBOSOME	KEGG_RIBOSOME	82	0.620979	2.33276	0.00215517	0.224348	0.200458	651	tags=20%	list=5%	signal=19%	Uba52/Rpl35/Rpl29/Rpl37/Rpl36/Rpl3/Rps15a/Rpl22l1/Rpl24/Rpl19/Rps21/Rpl10a/Rpl39/Rps19/Rpl15/Rps29
KEGG_CELL_ADHESION_MOLECULES_CAMS	KEGG_CELL_ADHESION_MOLECULES_CAMS	68	0.532082	1.94165	0.0106157	0.224348	0.200458	2936	tags=44%	list=23%	signal=34%	H2-T23/H2-Eb1/Selp/F11r/H2-D1/H2-Aa/H2-Q7/H2-Ab1/Jam2/Sell/Cldn4/Itga6/Sdc4/Mpzl1/Ctla4/H2-DMb1/H2-Oa/H2-DMa/Alcam/Esam/Cldn20/Pdcd1lg2/Cntnap2/Itgam/H2-Q2/Pdcd1/Icam2/Itga4/Icosl/Selplg
KEGG_TYPE_I_DIABETES_MELLITUS	KEGG_TYPE_I_DIABETES_MELLITUS	24	0.636661	1.90176	0.00847458	0.224348	0.200458	1972	tags=50%	list=16%	signal=42%	H2-T23/H2-Eb1/H2-D1/H2-Aa/H2-Q7/H2-Ab1/Ptprn/H2-DMb1/H2-Oa/H2-DMa/Il1b/Tnf
KEGG_AUTOIMMUNE_THYROID_DISEASE	KEGG_AUTOIMMUNE_THYROID_DISEASE	20	0.656952	1.89106	0.00622407	0.224348	0.200458	1442	tags=50%	list=11%	signal=44%	H2-T23/H2-Eb1/H2-D1/H2-Aa/H2-Q7/H2-Ab1/Ctla4/H2-DMb1/H2-Oa/H2-DMa
KEGG_GRAFT_VERSUS_HOST_DISEASE	KEGG_GRAFT_VERSUS_HOST_DISEASE	19	0.658564	1.87405	0.00826446	0.224348	0.200458	1972	tags=58%	list=16%	signal=49%	H2-T23/H2-Eb1/H2-D1/H2-Aa/H2-Q7/H2-Ab1/H2-DMb1/H2-Oa/H2-DMa/Il1b/Tnf
KEGG_ANTIGEN_PROCESSING_AND_PRESENTATION	KEGG_ANTIGEN_PROCESSING_AND_PRESENTATION	44	0.547389	1.85437	0.0127119	0.224348	0.200458	1114	tags=32%	list=9%	signal=29%	H2-T23/H2-Eb1/H2-D1/H2-Aa/H2-Q7/H2-Ab1/Hspa1b/Cd74/Tap1/Creb1/B2m/H2-DMb1/Hspa2/H2-Oa
KEGG_VIRAL_MYOCARDITIS	KEGG_VIRAL_MYOCARDITIS	41	0.541389	1.81324	0.0125786	0.224348	0.200458	1727	tags=37%	list=14%	signal=32%	H2-T23/H2-Eb1/H2-D1/H2-Aa/H2-Q7/H2-Ab1/Dmd/Abl2/Myh14/H2-DMb1/H2-Oa/H2-DMa/Casp9/Ccnd1/Cd55
KEGG_ALLOGRAFT_REJECTION	KEGG_ALLOGRAFT_REJECTION	21	0.619552	1.79781	0.0145228	0.224348	0.200458	1442	tags=43%	list=11%	signal=38%	H2-T23/H2-Eb1/H2-D1/H2-Aa/H2-Q7/H2-Ab1/H2-DMb1/H2-Oa/H2-DMa
KEGG_INTESTINAL_IMMUNE_NETWORK_FOR_IGA_PRODUCTION	KEGG_INTESTINAL_IMMUNE_NETWORK_FOR_IGA_PRODUCTION	26	0.557793	1.70647	0.0195652	0.224348	0.200458	3025	tags=54%	list=24%	signal=41%	H2-Eb1/H2-Aa/H2-Ab1/Ccl27a/H2-DMb1/H2-Oa/Tgfb1/H2-DMa/Tnfrsf13c/Il10/Itga4/Icosl/Ccl25/Il15ra
KEGG_SYSTEMIC_LUPUS_ERYTHEMATOSUS	KEGG_SYSTEMIC_LUPUS_ERYTHEMATOSUS	26	0.549016	1.67962	0.0195652	0.224348	0.200458	1442	tags=38%	list=11%	signal=34%	C4b/H2-Eb1/Ctsg/H2-Aa/H2-Ab1/Elane/H2-DMb1/H2-Oa/Ssb/H2-DMa
KEGG_ADIPOCYTOKINE_SIGNALING_PATHWAY	KEGG_ADIPOCYTOKINE_SIGNALING_PATHWAY	49	0.442093	1.54482	0.0243408	0.246271	0.220047	2987	tags=39%	list=24%	signal=30%	Mapk9/Stat3/Pomc/Nfkbia/Tnfrsf1a/Socs3/Acsl3/Slc2a1/Prkaa2/Camkk2/Prkag1/Cd36/Tnf/Cpt1c/Prkcq/Nfkbib/Prkab1/Ikbkb/Prkaa1
KEGG_ASTHMA	KEGG_ASTHMA	12	0.63025	1.5774	0.0440252	0.323044	0.288644	2338	tags=75%	list=18%	signal=61%	H2-Eb1/H2-Aa/H2-Ab1/H2-DMb1/H2-Oa/H2-DMa/Tnf/Il10/Il13
KEGG_PORPHYRIN_AND_CHLOROPHYLL_METABOLISM	KEGG_PORPHYRIN_AND_CHLOROPHYLL_METABOLISM	20	0.538182	1.54918	0.0456432	0.323044	0.288644	1724	tags=25%	list=14%	signal=22%	Fth1/Alas1/Blvra/Ears2/Alad
KEGG_TGF_BETA_SIGNALING_PATHWAY	KEGG_TGF_BETA_SIGNALING_PATHWAY	57	0.407425	1.44835	0.041841	0.323044	0.288644	904	tags=14%	list=7%	signal=13%	Id1/Id3/Id2/Bmpr1a/Bmp4/Smad7/Fst/Acvrl1
KEGG_RIG_I_LIKE_RECEPTOR_SIGNALING_PATHWAY	KEGG_RIG_I_LIKE_RECEPTOR_SIGNALING_PATHWAY	46	0.416745	1.43499	0.0475207	0.323044	0.288644	1302	tags=17%	list=10%	signal=16%	Fadd/Mapk9/Nlrx1/Nfkbia/Isg15/Tank/Otud5/Irf3
KEGG_LEISHMANIA_INFECTION	KEGG_LEISHMANIA_INFECTION	53	0.405684	1.4096	0.0488323	0.323044	0.288644	2250	tags=34%	list=18%	signal=28%	H2-Eb1/H2-Aa/Jun/H2-Ab1/Ncf4/Nfkbia/Fos/Jak1/H2-DMb1/H2-Oa/Tgfb1/H2-DMa/Irak1/Il1b/Tnf/Fcgr3/Il10/Itgam
KEGG_CIRCADIAN_RHYTHM_MAMMAL	KEGG_CIRCADIAN_RHYTHM_MAMMAL	12	0.570887	1.42882	0.102725	0.433978	0.387765	3163	tags=58%	list=25%	signal=44%	Bhlhe40/Per3/Cry2/Nr1d1/Bhlhe41/Arntl/Per1
KEGG_BIOSYNTHESIS_OF_UNSATURATED_FATTY_ACIDS	KEGG_BIOSYNTHESIS_OF_UNSATURATED_FATTY_ACIDS	19	0.483775	1.37666	0.0971074	0.433978	0.387765	1730	tags=21%	list=14%	signal=18%	Scd2/Acox3/Hadha/Pecr
KEGG_CYTOKINE_CYTOKINE_RECEPTOR_INTERACTION	KEGG_CYTOKINE_CYTOKINE_RECEPTOR_INTERACTION	112	0.328521	1.29664	0.0820734	0.433978	0.387765	3025	tags=38%	list=24%	signal=29%	Ccl9/Bmpr1a/Osm/Il11/Il4ra/Ccl27a/Ccr2/Il7/Tnfrsf1a/Il18r1/Il10ra/Acvrl1/Il12rb2/Cxcr2/Il12rb1/Tnfsf10/Ifnar1/Tslp/Tgfb1/Plekho2/Il2rg/Tnfrsf13c/Bmpr2/Il17ra/Il1b/Tnf/Tnfrsf10b/Ccr5/Il18rap/Cxcl2/Il10/Tnfsf8/Il13/Il9r/Ppbp/Ccl2/Clcf1/Pdgfa/Acvr1b/Ccl25/Csf3r/Tnfrsf21/Il15ra
KEGG_JAK_STAT_SIGNALING_PATHWAY	KEGG_JAK_STAT_SIGNALING_PATHWAY	89	0.337048	1.28667	0.0976139	0.433978	0.387765	1912	tags=27%	list=15%	signal=23%	Osm/Stat3/Il11/Cish/Pias1/Pim1/Il4ra/Il7/Socs1/Socs3/Jak1/Stat5b/Il10ra/Il12rb2/Il12rb1/Ifnar1/Tyk2/Tslp/Il2rg/Spred1/Ccnd1/Cbl/Spry1/Pik3r5
KEGG_PROTEIN_EXPORT	KEGG_PROTEIN_EXPORT	22	0.458906	1.34994	0.119342	0.448888	0.401087	1617	tags=27%	list=13%	signal=24%	Sec61a1/Sec61g/Spcs1/Sec61b/Srp14/Srp9
KEGG_HEMATOPOIETIC_CELL_LINEAGE	KEGG_HEMATOPOIETIC_CELL_LINEAGE	45	0.378398	1.29455	0.122661	0.448888	0.401087	2983	tags=38%	list=24%	signal=29%	H2-Eb1/Il11/Il4ra/Il7/Itgb3/Itga6/Cd55/Cd36/Il1b/Tnf/Itgam/Il9r/Cd37/Tfrc/Itga4/Gp1bb/Csf3r
KEGG_MISMATCH_REPAIR	KEGG_MISMATCH_REPAIR	20	0.434613	1.25105	0.151452	0.508589	0.454431	1722	tags=25%	list=14%	signal=22%	Pms2/Mlh1/Rpa1/Pold2/Rfc1
KEGG_HYPERTROPHIC_CARDIOMYOPATHY_HCM	KEGG_HYPERTROPHIC_CARDIOMYOPATHY_HCM	41	0.360308	1.20676	0.186583	0.51589	0.460954	2987	tags=44%	list=24%	signal=34%	Cacnb2/Itgb3/Dmd/Itga6/Tnni3/Prkaa2/Tpm4/Tgfb1/Prkag1/Tnf/Mybpc3/Cacna2d1/Cacna2d4/Ace/Itga4/Tpm1/Prkab1/Prkaa1
KEGG_COLORECTAL_CANCER	KEGG_COLORECTAL_CANCER	53	0.34328	1.19277	0.18896	0.51589	0.460954	1688	tags=26%	list=13%	signal=23%	Bad/Mapk9/Apc/Jun/Bcl2/Mlh1/Fos/Appl1/Bax/Tgfb1/Casp9/Braf/Ccnd1/Tcf7l1
KEGG_LYSOSOME	KEGG_LYSOSOME	107	0.298779	1.17307	0.186441	0.51589	0.460954	567	tags=9%	list=4%	signal=9%	Napsa/Manba/Cd63/Ctsg/Hyal1/Lamp2/Ap1g1/Pla2g15/M6pr/Gla
KEGG_APOPTOSIS	KEGG_APOPTOSIS	73	0.310267	1.14168	0.20524	0.543097	0.485264	1973	tags=22%	list=16%	signal=19%	Fadd/Bad/Bcl2/Nfkbia/Birc3/Tnfrsf1a/Tnfsf10/Casp6/Bax/Ppp3cb/Casp9/Irak1/Pik3r5/Il1b/Tnf/Tnfrsf10b
KEGG_METABOLISM_OF_XENOBIOTICS_BY_CYTOCHROME_P450	KEGG_METABOLISM_OF_XENOBIOTICS_BY_CYTOCHROME_P450	22	0.390954	1.15005	0.261317	0.637243	0.569385	2331	tags=50%	list=18%	signal=41%	Dhdh/Gstm2/Gstm7/Gsto1/Adh5/Gstt2/Gstm5/Aldh3a1/Gstp2/Adh1/Cyp2s1
KEGG_NEUROACTIVE_LIGAND_RECEPTOR_INTERACTION	KEGG_NEUROACTIVE_LIGAND_RECEPTOR_INTERACTION	61	0.315304	1.1263	0.263048	0.637243	0.569385	2209	tags=31%	list=17%	signal=26%	Ctsg/S1pr2/Nr3c1/Adora1/F2rl3/S1pr1/Oprl1/C3ar1/Tspo/Gria3/Gabbr1/Kiss1r/Ptger2/F2r/Avpr2/Chrm3/Gabra4/Cnr1/Htr2a
KEGG_TASTE_TRANSDUCTION	KEGG_TASTE_TRANSDUCTION	14	0.441948	1.15171	0.282744	0.641791	0.573449	2978	tags=43%	list=24%	signal=33%	Gnb1/Tas1r1/Itpr3/Gng3/Cacna1b/Cacna1a
KEGG_ENDOCYTOSIS	KEGG_ENDOCYTOSIS	144	0.257243	1.05059	0.319196	0.669534	0.598237	1213	tags=13%	list=10%	signal=12%	H2-T23/Arap2/H2-D1/H2-Q7/Vps4b/Sh3glb1/Acap3/Dnajc6/Hspa1b/Prkcz/Pip5k1a/Sh3gl1/Ldlrap1/Psd/Pld1/Cxcr2/Hspa2/Vps37b/Vps36
KEGG_PPAR_SIGNALING_PATHWAY	KEGG_PPAR_SIGNALING_PATHWAY	37	0.321832	1.04965	0.348548	0.697095	0.622864	1920	tags=27%	list=15%	signal=23%	Scd2/Acox3/Acsl3/Slc27a6/Acadl/Gk/Dbi/Lpl/Acox2/Cd36
KEGG_STEROID_BIOSYNTHESIS	KEGG_STEROID_BIOSYNTHESIS	15	0.407155	1.08433	0.372917	0.709431	0.633886	1483	tags=20%	list=12%	signal=18%	Dhcr7/Soat1/Msmo1
KEGG_GLYCOSAMINOGLYCAN_BIOSYNTHESIS_CHONDROITIN_SULFATE	KEGG_GLYCOSAMINOGLYCAN_BIOSYNTHESIS_CHONDROITIN_SULFATE	19	0.370748	1.05502	0.380165	0.709431	0.633886	2582	tags=37%	list=20%	signal=29%	Chpf/B3gat2/B3galt6/Xylt2/Chst13/Chst14/Chsy3
KEGG_NOD_LIKE_RECEPTOR_SIGNALING_PATHWAY	KEGG_NOD_LIKE_RECEPTOR_SIGNALING_PATHWAY	41	0.311674	1.04387	0.371069	0.709431	0.633886	3193	tags=29%	list=25%	signal=22%	Tnfaip3/Mapk9/Nfkbia/Birc3/Casp4/Il1b/Tnf/Cxcl2/Ccl2/Nfkbib/Ikbkb/Ripk2
KEGG_EPITHELIAL_CELL_SIGNALING_IN_HELICOBACTER_PYLORI_INFECTION	KEGG_EPITHELIAL_CELL_SIGNALING_IN_HELICOBACTER_PYLORI_INFECTION	53	0.290846	1.01058	0.41189	0.713406	0.637438	461	tags=9%	list=4%	signal=9%	F11r/Mapk9/Jun/Jam2/Nfkbia
KEGG_FRUCTOSE_AND_MANNOSE_METABOLISM	KEGG_FRUCTOSE_AND_MANNOSE_METABOLISM	27	0.328844	1.00724	0.404348	0.713406	0.637438	1744	tags=22%	list=14%	signal=19%	Pfkfb2/Fbp1/Aldoc/Pfkp/Pfkm/Gmppa
KEGG_RETINOL_METABOLISM	KEGG_RETINOL_METABOLISM	13	0.372965	0.95477	0.514957	0.756316	0.675778	2202	tags=31%	list=17%	signal=25%	Aldh1a1/Dhrs3/Adh5/Adh1
KEGG_SMALL_CELL_LUNG_CANCER	KEGG_SMALL_CELL_LUNG_CANCER	71	0.257132	0.945472	0.54818	0.763193	0.681923	2125	tags=18%	list=17%	signal=15%	Bcl2/Pias1/Nfkbia/Birc3/Rb1/Itga6/Lama5/Casp9/Pten/Ccnd1/Traf1/Pik3r5/Ccne2
KEGG_DILATED_CARDIOMYOPATHY	KEGG_DILATED_CARDIOMYOPATHY	43	0.273184	0.925822	0.550209	0.763193	0.681923	2239	tags=26%	list=18%	signal=21%	Cacnb2/Itgb3/Dmd/Itga6/Tnni3/Tpm4/Tgfb1/Tnf/Mybpc3/Cacna2d1/Cacna2d4
KEGG_COMPLEMENT_AND_COAGULATION_CASCADES	KEGG_COMPLEMENT_AND_COAGULATION_CASCADES	20	0.323468	0.931116	0.558091	0.767934	0.686159	873	tags=15%	list=7%	signal=14%	C4b/Plat/C3ar1
KEGG_ETHER_LIPID_METABOLISM	KEGG_ETHER_LIPID_METABOLISM	18	0.325035	0.914622	0.586777	0.788481	0.704518	1205	tags=22%	list=10%	signal=20%	Pla2g4a/Pld1/Lpcat2/Pafah2
KEGG_PYRIMIDINE_METABOLISM	KEGG_PYRIMIDINE_METABOLISM	81	0.24352	0.907119	0.616408	0.791216	0.706961	1822	tags=17%	list=14%	signal=15%	Nme2/Polr2a/Dtymk/Ctps/Pole3/Rrm2b/Cmpk1/Pola1/Rrm1/Ctps2/Pold2/Nt5c2/Cad/Polr3k
KEGG_DNA_REPLICATION	KEGG_DNA_REPLICATION	35	0.2823	0.904384	0.603004	0.791216	0.706961	1722	tags=23%	list=14%	signal=20%	Rnaseh1/Rpa1/Mcm5/Pole3/Rnaseh2c/Pola1/Pold2/Rfc1
KEGG_GLYCOSAMINOGLYCAN_BIOSYNTHESIS_HEPARAN_SULFATE	KEGG_GLYCOSAMINOGLYCAN_BIOSYNTHESIS_HEPARAN_SULFATE	19	0.31325	0.891404	0.632231	0.794775	0.710141	2146	tags=37%	list=17%	signal=31%	Glce/B3gat2/Ndst1/Extl3/B3galt6/Xylt2/Extl1
KEGG_BASAL_CELL_CARCINOMA	KEGG_BASAL_CELL_CARCINOMA	32	0.283314	0.889592	0.633047	0.794775	0.710141	2101	tags=25%	list=17%	signal=21%	Bmp4/Apc/Fzd3/Smo/Wnt10b/Tcf7l1/Gli1/Fzd2
KEGG_TOLL_LIKE_RECEPTOR_SIGNALING_PATHWAY	KEGG_TOLL_LIKE_RECEPTOR_SIGNALING_PATHWAY	69	0.241569	0.888702	0.646444	0.805712	0.719914	2212	tags=20%	list=17%	signal=17%	Fadd/Mapk9/Jun/Irf5/Nfkbia/Fos/Ifnar1/Irf3/Irak1/Pik3r5/Il1b/Tnf/Tlr3/Ticam2
KEGG_BASE_EXCISION_REPAIR	KEGG_BASE_EXCISION_REPAIR	33	0.280507	0.882321	0.651416	0.806069	0.720233	2021	tags=18%	list=16%	signal=15%	Apex1/Neil2/Pole3/Parp2/Pold2/Neil3
KEGG_PENTOSE_PHOSPHATE_PATHWAY	KEGG_PENTOSE_PHOSPHATE_PATHWAY	21	0.29126	0.845176	0.695021	0.847827	0.757544	1527	tags=24%	list=12%	signal=21%	Fbp1/Aldoc/Pfkp/Pfkm/Rpe
KEGG_REGULATION_OF_AUTOPHAGY	KEGG_REGULATION_OF_AUTOPHAGY	19	0.283495	0.806731	0.719008	0.864821	0.772729	3444	tags=37%	list=27%	signal=27%	Gabarapl2/Prkaa2/Atg4d/Prkaa1/Atg5/Atg3/Pik3r4
KEGG_MAPK_SIGNALING_PATHWAY	KEGG_MAPK_SIGNALING_PATHWAY	185	0.20556	0.873852	0.746067	0.884648	0.790445	1988	tags=20%	list=16%	signal=17%	Map4k4/Mapk9/Nf1/Jun/Pla2g4a/Cacnb2/Rasa1/Crkl/Mapk7/Hspa1b/Gng12/Dusp16/Fos/Gadd45b/Tnfrsf1a/Map3k2/Map3k12/Rras/Dusp4/Hspa2/Dusp6/Rras2/Fgf3/Ppp3cb/Tgfb1/Gadd45g/Mapk8ip3/Dusp3/Dusp5/Braf/Map4k3/Jund/Rasgrp2/Ntrk2/Il1b/Tnf/Pla2g5
KEGG_CYTOSOLIC_DNA_SENSING_PATHWAY	KEGG_CYTOSOLIC_DNA_SENSING_PATHWAY	34	0.255888	0.812009	0.786492	0.914032	0.816699	4435	tags=41%	list=35%	signal=27%	Nfkbia/Irf3/Polr3k/Il1b/Nfkbib/Ikbkb/Ikbke/Ccl4/Irf7/Polr3d/Ikbkg/Polr3f/Aim2/Casp1
KEGG_INSULIN_SIGNALING_PATHWAY	KEGG_INSULIN_SIGNALING_PATHWAY	111	0.209209	0.824681	0.803879	0.926959	0.828249	620	tags=8%	list=5%	signal=8%	Rhoq/Bad/Mapk9/Crkl/Tsc2/Fbp1/Socs1/Prkcz/Socs3
KEGG_GLYCOSPHINGOLIPID_BIOSYNTHESIS_LACTO_AND_NEOLACTO_SERIES	KEGG_GLYCOSPHINGOLIPID_BIOSYNTHESIS_LACTO_AND_NEOLACTO_SERIES	10	0.319059	0.736357	0.820346	0.934434	0.834929	2878	tags=40%	list=23%	signal=31%	B3galt1/Fut7/B3gnt5/St3gal4
KEGG_ARRHYTHMOGENIC_RIGHT_VENTRICULAR_CARDIOMYOPATHY_ARVC	KEGG_ARRHYTHMOGENIC_RIGHT_VENTRICULAR_CARDIOMYOPATHY_ARVC	39	0.229853	0.75814	0.852321	0.951943	0.850573	2506	tags=26%	list=20%	signal=21%	Cacnb2/Itgb3/Dmd/Itga6/Pkp2/Tcf7l1/Cacna2d1/Cacna2d4/Dsc2/Dsg2
KEGG_CARDIAC_MUSCLE_CONTRACTION	KEGG_CARDIAC_MUSCLE_CONTRACTION	46	0.214879	0.739901	0.880165	0.962999	0.860452	2907	tags=30%	list=23%	signal=24%	Cacnb2/Uqcr11/Cox7a1/Tnni3/Cox7b/Cox5a/Tpm4/mt-Co1/Slc9a1/Cacna2d1/Cacna2d4/Fxyd2/Cox8a/Tpm1
KEGG_TIGHT_JUNCTION	KEGG_TIGHT_JUNCTION	86	0.19923	0.755302	0.92161	0.9785	0.874302	1567	tags=17%	list=12%	signal=15%	F11r/Jam2/Cldn4/Prkcz/Rras/Cask/Myh14/Tjp3/Rras2/Llgl2/Yes1/Gnai2/Vapa/Pten/Crb3
KEGG_ERBB_SIGNALING_PATHWAY	KEGG_ERBB_SIGNALING_PATHWAY	75	0.195205	0.721753	0.921053	0.9785	0.874302	1080	tags=11%	list=9%	signal=10%	Bad/Mapk9/Jun/Crkl/Abl2/Stat5b/Areg/Camk2d
KEGG_VASOPRESSIN_REGULATED_WATER_REABSORPTION	KEGG_VASOPRESSIN_REGULATED_WATER_REABSORPTION	37	0.199183	0.649635	0.948133	0.982403	0.877789	1431	tags=11%	list=11%	signal=10%	Dynll1/Creb1/Nsf/Dync1li1
KEGG_ONE_CARBON_POOL_BY_FOLATE	KEGG_ONE_CARBON_POOL_BY_FOLATE	15	0.220149	0.586302	0.954167	0.982735	0.878086	1708	tags=20%	list=14%	signal=17%	Mtr/Atic/Mtfmt
KEGG_LEUKOCYTE_TRANSENDOTHELIAL_MIGRATION	KEGG_LEUKOCYTE_TRANSENDOTHELIAL_MIGRATION	80	0.153348	0.570479	1	1	0.893513	652	tags=6%	list=5%	signal=6%	F11r/Jam2/Cldn4/Ncf4/Rhoh
KEGG_PROGESTERONE_MEDIATED_OOCYTE_MATURATION	KEGG_PROGESTERONE_MEDIATED_OOCYTE_MATURATION	66	-0.415103	-1.51191	0.0131579	0.224348	0.200458	1997	tags=26%	list=16%	signal=22%	Pde3a/Pde3b/Cdc25a/Anapc11/Mapk14/Mad2l2/Araf/Anapc13/Anapc4/Cdc23/Map2k1/Kras/Pik3cd/Mapk1/Anapc7/Rps6ka1/Anapc2
KEGG_VEGF_SIGNALING_PATHWAY	KEGG_VEGF_SIGNALING_PATHWAY	55	-0.4282	-1.50818	0.019305	0.224348	0.200458	2845	tags=40%	list=23%	signal=31%	Mapkapk2/Mapkapk3/Map2k2/Pxn/Src/Nfatc4/Ptgs2/Mapk14/Nras/Cdc42/Rac1/Nfatc3/Vegfa/Map2k1/Kras/Ppp3ca/Pik3cd/Nfatc1/Pla2g6/Mapk1/Rac2/Chp1
KEGG_CELL_CYCLE	KEGG_CELL_CYCLE	110	-0.376924	-1.49423	0.0110701	0.224348	0.200458	1784	tags=23%	list=14%	signal=20%	Smad3/Prkdc/Mdm2/Cdc25a/Ywhaq/Anapc11/Mad2l2/Cdc14a/Anapc13/Cul1/Anapc4/Stag2/Orc4/Cdc23/Cdc45/Ccne1/Ccnd2/Anapc7/Rbx1/E2f2/Gsk3b/Ccnd3/E2f4/Anapc2/Hdac1
KEGG_AXON_GUIDANCE	KEGG_AXON_GUIDANCE	92	-0.384517	-1.4907	0.0127737	0.224348	0.200458	2160	tags=29%	list=17%	signal=25%	Nfatc4/Epha7/Ephb6/Ngef/Robo3/Epha5/Pak6/Ephb4/Nras/Cdc42/Limk2/Rac1/Cfl1/Nfatc3/Kras/Ppp3ca/Plxna3/Nfatc1/Mapk1/Rac2/Rock2/Srgap1/Chp1/Gsk3b/Srgap3/Slit2/Plxna2
KEGG_HUNTINGTONS_DISEASE	KEGG_HUNTINGTONS_DISEASE	150	-0.334361	-1.38995	0.0181818	0.224348	0.200458	1863	tags=22%	list=15%	signal=19%	Uqcrb/Cox4i1/Ndufs2/Plcb4/Uqcrc1/Cox7a2/Ap2s1/Cox6c/Ap2m1/Ppid/Polr2g/Atp5j/Cox6a1/Polr2h/Sdhd/Bbc3/Slc25a5/Ndufv1/Atp5d/Ndufc1/Sod1/Polr2i/Htt/Cox6b1/Cycs/Plcb1/Ndufa2/Gpx1/Slc25a4/Atp5h/Atp5a1/Clta/Hdac1
KEGG_UBIQUITIN_MEDIATED_PROTEOLYSIS	KEGG_UBIQUITIN_MEDIATED_PROTEOLYSIS	121	-0.343294	-1.38744	0.0217786	0.23412	0.209189	1690	tags=20%	list=13%	signal=17%	Mdm2/Rchy1/Ube2f/Anapc11/Herc3/Sae1/Anapc13/Siah1a/Cul1/Anapc4/Uba2/Ube2w/Cdc23/Cul3/Klhl9/Ube2k/Anapc7/Uba6/Pml/Rbx1/Herc4/Ube2r2/Anapc2/Ube2e3
KEGG_PRION_DISEASES	KEGG_PRION_DISEASES	20	-0.558159	-1.57672	0.0307692	0.278543	0.248881	1046	tags=25%	list=8%	signal=23%	Lamc1/Map2k1/Sod1/Mapk1/Egr1
KEGG_BASAL_TRANSCRIPTION_FACTORS	KEGG_BASAL_TRANSCRIPTION_FACTORS	29	-0.492561	-1.51799	0.0301887	0.278543	0.248881	3149	tags=34%	list=25%	signal=26%	Taf2/Taf5l/Taf6l/Gtf2b/Gtf2h1/Gtf2a1/Taf10/Taf11/Taf1/Gtf2a2
KEGG_DORSO_VENTRAL_AXIS_FORMATION	KEGG_DORSO_VENTRAL_AXIS_FORMATION	16	-0.562921	-1.50653	0.0464217	0.323044	0.288644	3038	tags=50%	list=24%	signal=38%	Ets1/Notch3/Ets2/Notch4/Sos1/Map2k1/Kras/Mapk1
KEGG_OOCYTE_MEIOSIS	KEGG_OOCYTE_MEIOSIS	84	-0.361978	-1.36823	0.0437262	0.323044	0.288644	1508	tags=21%	list=12%	signal=19%	Ywhaq/Anapc11/Mad2l2/Slk/Anapc13/Cul1/Anapc4/Cdc23/Map2k1/Ppp3ca/Ccne1/Camk2a/Mapk1/Anapc7/Rbx1/Rps6ka1/Chp1/Anapc2
KEGG_NOTCH_SIGNALING_PATHWAY	KEGG_NOTCH_SIGNALING_PATHWAY	43	-0.423317	-1.41813	0.0515267	0.328244	0.29329	1865	tags=28%	list=15%	signal=24%	Lfng/Jag2/Notch4/Ctbp1/Dvl2/Dvl1/Ncstn/Numb/Dll4/Dll1/Mfng/Hdac1
KEGG_VALINE_LEUCINE_AND_ISOLEUCINE_BIOSYNTHESIS	KEGG_VALINE_LEUCINE_AND_ISOLEUCINE_BIOSYNTHESIS	10	-0.61367	-1.45227	0.0722222	0.414195	0.370089	3711	tags=70%	list=29%	signal=49%	Lars2/Iars/Vars/Pdha1/Bcat1/Iars2/Lars
KEGG_ALANINE_ASPARTATE_AND_GLUTAMATE_METABOLISM	KEGG_ALANINE_ASPARTATE_AND_GLUTAMATE_METABOLISM	24	-0.479229	-1.41081	0.0716981	0.414195	0.370089	1501	tags=50%	list=12%	signal=44%	Adssl1/Aldh5a1/Gpt/Gfpt2/Aldh4a1/Gls/Acy3/Gfpt1/Ppat/Nit2/Glul/Got1
KEGG_RENAL_CELL_CARCINOMA	KEGG_RENAL_CELL_CARCINOMA	62	-0.374856	-1.34533	0.0722433	0.414195	0.370089	1579	tags=26%	list=12%	signal=23%	Pak6/Sos1/Araf/Nras/Cdc42/Flcn/Rac1/Egln1/Vegfa/Map2k1/Kras/Pik3cd/Mapk1/Rbx1/Egln2/Hgf
KEGG_STARCH_AND_SUCROSE_METABOLISM	KEGG_STARCH_AND_SUCROSE_METABOLISM	20	-0.501306	-1.41611	0.0769231	0.426799	0.38135	588	tags=35%	list=5%	signal=33%	Pygl/Ugp2/Gys1/Gpi1/Pygm/Hk1/Pgm1
KEGG_ARACHIDONIC_ACID_METABOLISM	KEGG_ARACHIDONIC_ACID_METABOLISM	26	-0.460439	-1.39481	0.0867159	0.433978	0.387765	2007	tags=31%	list=16%	signal=26%	Ggt5/Ggt1/Ptgs2/Ptges2/Pla2g6/Gpx1/Cyp2j9/Tbxas1
KEGG_BETA_ALANINE_METABOLISM	KEGG_BETA_ALANINE_METABOLISM	15	-0.526324	-1.39039	0.103448	0.433978	0.387765	2359	tags=33%	list=19%	signal=27%	Aldh1b1/Srm/Echs1/Aldh7a1/Sms
KEGG_GAP_JUNCTION	KEGG_GAP_JUNCTION	58	-0.368024	-1.30705	0.101338	0.433978	0.387765	1748	tags=22%	list=14%	signal=19%	Plcb4/Sos1/Tubb4b/Gna11/Nras/Gnas/Map2k1/Kras/Pdgfd/Tubb6/Mapk1/Plcb1/Tubb2a
KEGG_VASCULAR_SMOOTH_MUSCLE_CONTRACTION	KEGG_VASCULAR_SMOOTH_MUSCLE_CONTRACTION	69	-0.353611	-1.29766	0.0916031	0.433978	0.387765	2874	tags=33%	list=23%	signal=26%	Adora2a/Map2k2/Ppp1cb/Npr1/Ppp1r14a/Myl6b/Ednra/Plcb4/Gna12/Araf/Gna11/Gnas/Map2k1/Cacna1c/Calcrl/Pla2g6/Mapk1/Rock2/Cald1/Plcb1/Cacna1d/Prkch/Ramp3
KEGG_WNT_SIGNALING_PATHWAY	KEGG_WNT_SIGNALING_PATHWAY	114	-0.312835	-1.25315	0.0860806	0.433978	0.387765	1784	tags=22%	list=14%	signal=19%	Smad3/Plcb4/Tcf7l2/Fzd1/Wnt11/Ctbp1/Siah1a/Cul1/Dvl2/Rac1/Dvl1/Nfatc3/Ppp3ca/Dkk1/Camk2a/Nfatc1/Ccnd2/Rac2/Rock2/Frat2/Rbx1/Plcb1/Chp1/Gsk3b/Ccnd3
KEGG_SPLICEOSOME	KEGG_SPLICEOSOME	121	-0.307647	-1.24336	0.0889292	0.433978	0.387765	1305	tags=19%	list=10%	signal=17%	Ppie/Srsf3/U2surp/Isy1/Snrpa1/Prpf38b/Bcas2/Sf3b4/Ddx46/Srsf4/Dhx38/Cwc15/Rbmx/Ddx23/Snrpd3/Snrnp40/Lsm2/Plrg1/Syf2/U2af1/Snrnp200/Thoc2/Eftud2
KEGG_VALINE_LEUCINE_AND_ISOLEUCINE_DEGRADATION	KEGG_VALINE_LEUCINE_AND_ISOLEUCINE_DEGRADATION	37	-0.40891	-1.32825	0.107692	0.441026	0.394062	1621	tags=19%	list=13%	signal=17%	Bcat1/Echs1/Bckdhb/Acaa2/Auh/Aldh7a1/Dld
KEGG_TERPENOID_BACKBONE_BIOSYNTHESIS	KEGG_TERPENOID_BACKBONE_BIOSYNTHESIS	12	-0.555756	-1.38601	0.121905	0.448888	0.401087	1495	tags=25%	list=12%	signal=22%	Mvk/Pdss1/Fdps
KEGG_GLYCOLYSIS_GLUCONEOGENESIS	KEGG_GLYCOLYSIS_GLUCONEOGENESIS	41	-0.394513	-1.30936	0.121905	0.448888	0.401087	442	tags=15%	list=3%	signal=14%	Hk1/Pgam1/Eno2/Aldh7a1/Pgm1/Dld
KEGG_LONG_TERM_POTENTIATION	KEGG_LONG_TERM_POTENTIATION	48	-0.38184	-1.29056	0.114786	0.448888	0.401087	2832	tags=35%	list=22%	signal=28%	Camk2g/Map2k2/Rap1a/Ppp1cb/Camk2b/Plcb4/Araf/Nras/Map2k1/Kras/Ppp3ca/Cacna1c/Camk2a/Mapk1/Plcb1/Rps6ka1/Chp1
KEGG_CITRATE_CYCLE_TCA_CYCLE	KEGG_CITRATE_CYCLE_TCA_CYCLE	26	-0.432404	-1.30989	0.132841	0.476015	0.425325	2924	tags=42%	list=23%	signal=33%	Idh1/Ogdh/Aco1/Idh3g/Dlat/Pdha1/Idh3a/Aco2/Suclg1/Sdhd/Dld
KEGG_VIBRIO_CHOLERAE_INFECTION	KEGG_VIBRIO_CHOLERAE_INFECTION	41	-0.384495	-1.27611	0.142857	0.501458	0.448059	1345	tags=22%	list=11%	signal=20%	Gnas/Kdelr2/Pdia4/Atp6v1b2/Kdelr1/Tjp2/Kdelr3/Atp6v1e1/Atp6v1f
KEGG_BLADDER_CANCER	KEGG_BLADDER_CANCER	32	-0.407414	-1.28263	0.156716	0.508589	0.454431	1690	tags=28%	list=13%	signal=24%	Mdm2/Araf/Nras/Vegfa/Map2k1/Kras/Rassf1/Mapk1/E2f2
KEGG_THYROID_CANCER	KEGG_THYROID_CANCER	23	-0.439382	-1.27672	0.154876	0.508589	0.454431	1994	tags=30%	list=16%	signal=26%	Tcf7/Tcf7l2/Nras/Map2k1/Kras/Mapk1/Ncoa4
KEGG_ALZHEIMERS_DISEASE	KEGG_ALZHEIMERS_DISEASE	141	-0.286341	-1.17734	0.149091	0.508589	0.454431	1863	tags=21%	list=15%	signal=18%	Uqcrb/Cox4i1/Ndufs2/Plcb4/Uqcrc1/Cox7a2/Cox6c/Atp5j/Cox6a1/Sdhd/Capn2/Ncstn/Ndufv1/Bid/Atp5d/Ndufc1/Ppp3ca/Cacna1c/Cox6b1/Mapk1/Cycs/Plcb1/Cacna1d/Ndufa2/Chp1/Gsk3b/App/Fas/Atp5h/Atp5a1
KEGG_MELANOMA	KEGG_MELANOMA	47	-0.36117	-1.22167	0.182879	0.51589	0.460954	1880	tags=26%	list=15%	signal=22%	Fgf18/Mdm2/Fgfr1/Araf/Nras/Map2k1/Kras/Pdgfd/Pik3cd/Mapk1/E2f2/Hgf
KEGG_CHRONIC_MYELOID_LEUKEMIA	KEGG_CHRONIC_MYELOID_LEUKEMIA	66	-0.333651	-1.21524	0.165414	0.51589	0.460954	1784	tags=20%	list=14%	signal=17%	Smad3/Mdm2/Sos1/Ctbp1/Araf/Nras/Map2k1/Kras/Pik3cd/Mapk1/E2f2/Mecom/Hdac1
KEGG_B_CELL_RECEPTOR_SIGNALING_PATHWAY	KEGG_B_CELL_RECEPTOR_SIGNALING_PATHWAY	65	-0.335243	-1.21324	0.175141	0.51589	0.460954	2267	tags=28%	list=18%	signal=23%	Pik3ap1/Rasgrp3/Nfatc4/Btk/Sos1/Nras/Rac1/Nfatc3/Map2k1/Kras/Ppp3ca/Pik3cd/Nfatc1/Mapk1/Rac2/Cd81/Chp1/Gsk3b
KEGG_MTOR_SIGNALING_PATHWAY	KEGG_MTOR_SIGNALING_PATHWAY	46	-0.357505	-1.20829	0.187259	0.51589	0.460954	4002	tags=43%	list=32%	signal=30%	Eif4ebp1/Strada/Vegfc/Akt1/Cab39/Rictor/Igf1/Vegfb/Rps6/Eif4e2/Ddit4/Ulk1/Hif1a/Tsc1/Vegfa/Stk11/Pik3cd/Mapk1/Rps6ka1/Rptor
KEGG_MELANOGENESIS	KEGG_MELANOGENESIS	66	-0.331678	-1.20806	0.172932	0.51589	0.460954	2038	tags=26%	list=16%	signal=22%	Camk2b/Tcf7/Plcb4/Tcf7l2/Fzd1/Wnt11/Nras/Gnas/Kit/Dvl2/Dvl1/Map2k1/Kras/Camk2a/Mapk1/Plcb1/Gsk3b
KEGG_NATURAL_KILLER_CELL_MEDIATED_CYTOTOXICITY	KEGG_NATURAL_KILLER_CELL_MEDIATED_CYTOTOXICITY	75	-0.313277	-1.17305	0.188645	0.51589	0.460954	1548	tags=23%	list=12%	signal=20%	Sos1/Araf/Nras/Rac1/Nfatc3/Ifngr2/Map2k1/Kras/Bid/Ppp3ca/Pik3cd/Nfatc1/Mapk1/Rac2/Fcer1g/Chp1/Fas
KEGG_PATHWAYS_IN_CANCER	KEGG_PATHWAYS_IN_CANCER	238	-0.254615	-1.13528	0.173242	0.51589	0.460954	1690	tags=17%	list=13%	signal=15%	Mdm2/Ptgs2/Tcf7l2/Fgfr1/Sos1/Hsp90b1/Fzd1/Wnt11/Ctbp1/Araf/Nras/Kit/Cdc42/Dvl2/Rac1/Dvl1/Lamc1/Egln1/Vegfa/Map2k1/Kras/Bid/Ccne1/Pik3cd/Rala/Rassf1/Mapk1/Rac2/Pml/Rbx1/Cycs/E2f2/Egln2/Gsk3b/Cebpa/Fas/Ncoa4/Hgf/Stat1/Mecom/Hdac1
KEGG_FC_EPSILON_RI_SIGNALING_PATHWAY	KEGG_FC_EPSILON_RI_SIGNALING_PATHWAY	58	-0.333462	-1.18431	0.202677	0.543097	0.485264	1955	tags=22%	list=15%	signal=19%	Il4/Btk/Sos1/Mapk14/Nras/Rac1/Map2k1/Kras/Pik3cd/Pla2g6/Mapk1/Rac2/Fcer1g
KEGG_NON_SMALL_CELL_LUNG_CANCER	KEGG_NON_SMALL_CELL_LUNG_CANCER	48	-0.351382	-1.18762	0.215953	0.562787	0.502858	1795	tags=23%	list=14%	signal=20%	Fhit/Sos1/Araf/Nras/Foxo3/Map2k1/Kras/Pik3cd/Rassf1/Mapk1/E2f2
KEGG_FATTY_ACID_METABOLISM	KEGG_FATTY_ACID_METABOLISM	32	-0.370812	-1.16739	0.25	0.62554	0.558928	1285	tags=31%	list=10%	signal=28%	Acads/Eci1/Acox1/Acsl5/Aldh1b1/Echs1/Acaa2/Cpt1a/Aldh7a1/Acadvl
KEGG_PYRUVATE_METABOLISM	KEGG_PYRUVATE_METABOLISM	29	-0.375788	-1.15811	0.250943	0.62554	0.558928	2924	tags=34%	list=23%	signal=27%	Dlat/Pkm/Pdha1/Acyp2/Glo1/Aldh1b1/Grhpr/Hagh/Aldh7a1/Dld
KEGG_PARKINSONS_DISEASE	KEGG_PARKINSONS_DISEASE	111	-0.279263	-1.10859	0.247212	0.62554	0.558928	1863	tags=20%	list=15%	signal=17%	Uqcrb/Cox4i1/Ndufs2/Uqcrc1/Cox7a2/mt-Nd6/Cox6c/Ppid/Atp5j/Cox6a1/Sdhd/Slc25a5/Ndufv1/Atp5d/Ndufc1/Cox6b1/mt-Nd4/Cycs/Ndufa2/Slc25a4/Atp5h/Atp5a1
KEGG_NUCLEOTIDE_EXCISION_REPAIR	KEGG_NUCLEOTIDE_EXCISION_REPAIR	43	-0.339574	-1.13758	0.270992	0.638503	0.57051	1723	tags=23%	list=14%	signal=20%	Gtf2h1/Xpa/Mnat1/Rad23b/Rpa2/Pole4/Ercc4/Ercc2/Ercc5/Rbx1
KEGG_N_GLYCAN_BIOSYNTHESIS	KEGG_N_GLYCAN_BIOSYNTHESIS	42	-0.338846	-1.12536	0.268199	0.638503	0.57051	1594	tags=24%	list=13%	signal=21%	Man1c1/Man1a2/Dpagt1/B4galt3/Alg12/Alg9/Man1a/Rpn2/Alg5/Alg8
KEGG_LYSINE_DEGRADATION	KEGG_LYSINE_DEGRADATION	32	-0.359503	-1.13179	0.283582	0.641791	0.573449	1765	tags=22%	list=14%	signal=19%	Aldh1b1/Setdb1/Ehmt2/Echs1/Aasdhppt/Tmlhe/Aldh7a1
KEGG_P53_SIGNALING_PATHWAY	KEGG_P53_SIGNALING_PATHWAY	56	-0.315008	-1.10993	0.280769	0.641791	0.573449	1690	tags=23%	list=13%	signal=20%	Mdm2/Ccng2/Rchy1/Siah1a/Ccng1/Bbc3/Bid/Ccne1/Ei24/Ccnd2/Cycs/Ccnd3/Fas
KEGG_SPHINGOLIPID_METABOLISM	KEGG_SPHINGOLIPID_METABOLISM	31	-0.357701	-1.11461	0.291667	0.645987	0.577198	2768	tags=55%	list=22%	signal=43%	Smpd2/Sphk2/Gba/Sphk1/Ugt8a/Smpd1/Acer2/Sgpp1/Neu1/Cerk/Plpp3/Sgms2/Plpp1/Ugcg/Degs1/Sgms1/Asah1
KEGG_OXIDATIVE_PHOSPHORYLATION	KEGG_OXIDATIVE_PHOSPHORYLATION	114	-0.272802	-1.09279	0.296703	0.645987	0.577198	1863	tags=19%	list=15%	signal=17%	Uqcrb/Cox4i1/Ndufs2/Uqcrc1/Cox7a2/mt-Nd6/Cox6c/Atp5j/Cox6a1/Sdhd/Atp6v1b2/Ndufv1/Atp5d/Ndufc1/Atp5k/Cox6b1/mt-Nd4/Ndufa2/Atp6v1e1/Atp6v1f/Atp5h/Atp5a1
KEGG_FOCAL_ADHESION	KEGG_FOCAL_ADHESION	132	-0.263664	-1.08184	0.294224	0.645987	0.577198	3249	tags=32%	list=26%	signal=24%	Vav3/Ppp1cc/Chad/Igf1/Vegfb/Itgb4/Vcl/Flt1/Myl12b/Zyx/Rap1a/Ppp1cb/Pxn/Src/Lamb3/Tnxb/Actn2/Itgb5/Parvb/Pak6/Myl12a/Sos1/Spp1/Cdc42/Capn2/Rac1/Arhgap35/Lamc1/Vegfa/Cav2/Map2k1/Vwf/Pdgfd/Pik3cd/Dock1/Ccnd2/Mapk1/Rac2/Rock2/Gsk3b/Ccnd3/Hgf
KEGG_TRYPTOPHAN_METABOLISM	KEGG_TRYPTOPHAN_METABOLISM	20	-0.396516	-1.1201	0.303846	0.653269	0.583704	2359	tags=25%	list=19%	signal=20%	Aldh1b1/Kynu/Echs1/Tdo2/Aldh7a1
KEGG_PROTEASOME	KEGG_PROTEASOME	41	-0.331614	-1.10061	0.312381	0.663327	0.592692	1727	tags=54%	list=14%	signal=46%	Pomp/Psmb5/Psmd8/Psmb7/Psmd6/Psmb1/Psma6/Psma1/Psma8/Psmc5/Psmc3/Psmd13/Psma5/Psmb10/Psme2/Psmc6/Psmd14/Psme3/Psme4/Psmb6/Psmc1/Psma4
KEGG_AMYOTROPHIC_LATERAL_SCLEROSIS_ALS	KEGG_AMYOTROPHIC_LATERAL_SCLEROSIS_ALS	37	-0.33364	-1.08375	0.336538	0.680995	0.608478	1470	tags=24%	list=12%	signal=22%	Mapk14/Rac1/Bid/Sod1/Ppp3ca/Tomm40l/Cycs/Chp1/Gpx1
KEGG_PANCREATIC_CANCER	KEGG_PANCREATIC_CANCER	61	-0.302418	-1.08107	0.334608	0.680995	0.608478	1814	tags=23%	list=14%	signal=20%	Arhgef6/Smad3/Araf/Cdc42/Rac1/Vegfa/Map2k1/Kras/Pik3cd/Rala/Mapk1/Rac2/E2f2/Stat1
KEGG_LONG_TERM_DEPRESSION	KEGG_LONG_TERM_DEPRESSION	42	-0.32506	-1.07957	0.331418	0.680995	0.608478	1748	tags=26%	list=14%	signal=23%	Plcb4/Gna12/Araf/Gna11/Nras/Gnas/Map2k1/Kras/Pla2g6/Mapk1/Plcb1
KEGG_PRIMARY_IMMUNODEFICIENCY	KEGG_PRIMARY_IMMUNODEFICIENCY	16	-0.39967	-1.06963	0.377176	0.709431	0.633886	573	tags=25%	list=5%	signal=24%	Btk/Rfxap/Jak3/Tap2
KEGG_ALDOSTERONE_REGULATED_SODIUM_REABSORPTION	KEGG_ALDOSTERONE_REGULATED_SODIUM_REABSORPTION	27	-0.347774	-1.06229	0.359779	0.709431	0.633886	3613	tags=33%	list=29%	signal=24%	Sfn/Prkcb/Atp1b1/Igf1/Hsd11b2/Atp1b2/Kras/Pik3cd/Mapk1
KEGG_ARGININE_AND_PROLINE_METABOLISM	KEGG_ARGININE_AND_PROLINE_METABOLISM	36	-0.328187	-1.06022	0.365385	0.709431	0.633886	251	tags=11%	list=2%	signal=11%	Glul/Got1/Aldh7a1/Sms
KEGG_GLUTATHIONE_METABOLISM	KEGG_GLUTATHIONE_METABOLISM	38	-0.322144	-1.05265	0.383588	0.709431	0.633886	784	tags=26%	list=6%	signal=25%	Ggt5/Ggt1/Srm/Pgd/Anpep/Gstm1/Gstk1/Gpx1/Sms/Mgst2
KEGG_GLYCINE_SERINE_AND_THREONINE_METABOLISM	KEGG_GLYCINE_SERINE_AND_THREONINE_METABOLISM	15	-0.395113	-1.04377	0.413793	0.713406	0.637438	1020	tags=20%	list=8%	signal=18%	Phgdh/Psat1/Dld
KEGG_GLIOMA	KEGG_GLIOMA	53	-0.2948	-1.04035	0.397363	0.713406	0.637438	1690	tags=19%	list=13%	signal=16%	Mdm2/Sos1/Araf/Nras/Map2k1/Kras/Camk2a/Pik3cd/Mapk1/E2f2
KEGG_GLYCOSAMINOGLYCAN_DEGRADATION	KEGG_GLYCOSAMINOGLYCAN_DEGRADATION	15	-0.393609	-1.0398	0.415709	0.713406	0.637438	1360	tags=27%	list=11%	signal=24%	Ids/Hexa/Hs3st3b1/Sgsh
KEGG_GALACTOSE_METABOLISM	KEGG_GALACTOSE_METABOLISM	19	-0.371349	-1.03836	0.397683	0.713406	0.637438	442	tags=26%	list=3%	signal=25%	Ugp2/Galk2/Gale/Hk1/Pgm1
KEGG_AMINOACYL_TRNA_BIOSYNTHESIS	KEGG_AMINOACYL_TRNA_BIOSYNTHESIS	39	-0.312703	-1.02441	0.414773	0.713406	0.637438	3711	tags=33%	list=29%	signal=24%	Lars2/Iars/Vars/Nars/Yars/Aars/Kars/Iars2/Dars/Farsb/Lars/Fars2/Cars
KEGG_TYROSINE_METABOLISM	KEGG_TYROSINE_METABOLISM	18	-0.373271	-1.02122	0.418919	0.713406	0.637438	202	tags=50%	list=2%	signal=49%	Mettl2/Gstz1/Trmt11/Mif/Lcmt1/Hemk1/Fah/Comt/Got1
KEGG_BUTANOATE_METABOLISM	KEGG_BUTANOATE_METABOLISM	22	-0.355534	-1.01969	0.424419	0.715686	0.639475	4593	tags=50%	list=36%	signal=32%	Hmgcl/L2hgdh/Hadh/Aldh3a2/Aldh5a1/Acads/Pdha1/Aldh1b1/Echs1/Aacs/Aldh7a1
KEGG_GLYCEROLIPID_METABOLISM	KEGG_GLYCEROLIPID_METABOLISM	35	-0.310847	-1.00608	0.432836	0.722794	0.645826	3417	tags=37%	list=27%	signal=27%	Tkfc/Dgkz/Agpat1/Plpp3/Agpat2/Agpat4/Gpat4/Aldh1b1/Plpp1/Dgkd/Dgat2/Dgkq/Aldh7a1
KEGG_CYSTEINE_AND_METHIONINE_METABOLISM	KEGG_CYSTEINE_AND_METHIONINE_METABOLISM	23	-0.351345	-1.02091	0.443595	0.72654	0.649173	709	tags=17%	list=6%	signal=16%	Ahcy/Dnmt3b/Got1/Sms
KEGG_ACUTE_MYELOID_LEUKEMIA	KEGG_ACUTE_MYELOID_LEUKEMIA	55	-0.285436	-1.00535	0.453668	0.72654	0.649173	1659	tags=20%	list=13%	signal=17%	Tcf7l2/Sos1/Araf/Nras/Kit/Map2k1/Kras/Pik3cd/Mapk1/Pml/Cebpa
KEGG_GNRH_SIGNALING_PATHWAY	KEGG_GNRH_SIGNALING_PATHWAY	71	-0.27243	-1.00502	0.456075	0.72654	0.649173	2038	tags=24%	list=16%	signal=20%	Camk2b/Gnrh1/Plcb4/Sos1/Mapk14/Gna11/Nras/Gnas/Cdc42/Map2k1/Kras/Cacna1c/Camk2a/Pla2g6/Mapk1/Plcb1/Cacna1d
KEGG_FC_GAMMA_R_MEDIATED_PHAGOCYTOSIS	KEGG_FC_GAMMA_R_MEDIATED_PHAGOCYTOSIS	79	-0.266353	-1.002	0.456562	0.72654	0.649173	3579	tags=33%	list=28%	signal=24%	Vav2/Gab2/Prkcb/Dnm2/Vav3/Wasf2/Ptprc/Myo10/Arpc1a/Plpp3/Limk1/Asap3/Plpp1/Wasl/Cdc42/Limk2/Rac1/Cfl1/Map2k1/Pik3cd/Dock2/Pla2g6/Marcks/Mapk1/Rac2/Asap2
KEGG_GLYCOSPHINGOLIPID_BIOSYNTHESIS_GANGLIO_SERIES	KEGG_GLYCOSPHINGOLIPID_BIOSYNTHESIS_GANGLIO_SERIES	12	-0.400358	-0.998463	0.462857	0.72654	0.649173	1293	tags=25%	list=10%	signal=22%	Hexa/Slc33a1/St3gal5
KEGG_INOSITOL_PHOSPHATE_METABOLISM	KEGG_INOSITOL_PHOSPHATE_METABOLISM	47	-0.293782	-0.993723	0.468872	0.72654	0.649173	958	tags=11%	list=8%	signal=10%	Pik3c3/Pik3cd/Impa2/Plcb1/Pip4k2a
KEGG_DRUG_METABOLISM_CYTOCHROME_P450	KEGG_DRUG_METABOLISM_CYTOCHROME_P450	21	-0.348916	-0.991486	0.459615	0.72654	0.649173	541	tags=14%	list=4%	signal=14%	Gstm1/Gstk1/Mgst2
KEGG_ADHERENS_JUNCTION	KEGG_ADHERENS_JUNCTION	55	-0.281253	-0.990612	0.467181	0.72654	0.649173	2606	tags=47%	list=21%	signal=38%	Map3k7/Rhoa/Smad2/Smad4/Csnk2a1/Was/Actn4/Acp1/Ptpn6/Ctnna1/Wasf2/Vcl/Src/Csnk2a2/Actn2/Tcf7/Smad3/Wasl/Tcf7l2/Fgfr1/Cdc42/Rac1/Baiap2/Lmo7/Mapk1/Rac2
KEGG_CALCIUM_SIGNALING_PATHWAY	KEGG_CALCIUM_SIGNALING_PATHWAY	84	-0.257894	-0.974803	0.515209	0.756316	0.675778	2076	tags=32%	list=16%	signal=27%	Itpka/Prkcb/P2rx1/Adrb2/Prkx/Atp2a2/Erbb3/Pde1c/Adora2a/Camk2g/Itpkb/Ednra/Camk2b/Hrh1/Plcb4/Gna11/Ppid/Gnas/Slc25a5/Ppp3ca/Cacna1c/Camk2a/Plcb1/Pde1b/Cacna1d/Chp1/Slc25a4
KEGG_NEUROTROPHIN_SIGNALING_PATHWAY	KEGG_NEUROTROPHIN_SIGNALING_PATHWAY	104	-0.248328	-0.973842	0.515888	0.756316	0.675778	1548	tags=17%	list=12%	signal=15%	Sos1/Ywhaq/Mapk14/Frs2/Nras/Cdc42/Rac1/Rps6ka4/Foxo3/Map2k1/Kras/Camk2a/Pik3cd/Mapk1/Ntf5/Rps6ka1/Gsk3b/Maged1
KEGG_PROSTATE_CANCER	KEGG_PROSTATE_CANCER	77	-0.259119	-0.971239	0.516667	0.756316	0.675778	1994	tags=22%	list=16%	signal=19%	Tcf7/Insrr/Mdm2/Tcf7l2/Fgfr1/Sos1/Hsp90b1/Araf/Nras/Map2k1/Kras/Ccne1/Pdgfd/Pik3cd/Mapk1/E2f2/Gsk3b
KEGG_OTHER_GLYCAN_DEGRADATION	KEGG_OTHER_GLYCAN_DEGRADATION	14	-0.372334	-0.965861	0.49904	0.756316	0.675778	1293	tags=21%	list=10%	signal=19%	Hexa/Fuca2/Engase
KEGG_PROPANOATE_METABOLISM	KEGG_PROPANOATE_METABOLISM	24	-0.326728	-0.961857	0.518868	0.756316	0.675778	1285	tags=17%	list=10%	signal=15%	Aldh1b1/Echs1/Suclg1/Aldh7a1
KEGG_PATHOGENIC_ESCHERICHIA_COLI_INFECTION	KEGG_PATHOGENIC_ESCHERICHIA_COLI_INFECTION	44	-0.284391	-0.957532	0.509434	0.756316	0.675778	1954	tags=20%	list=15%	signal=17%	Ly96/Wasl/Tubb4b/Ywhaq/Cdc42/Hcls1/Tubb6/Rock2/Tubb2a
KEGG_GLYCOSAMINOGLYCAN_BIOSYNTHESIS_KERATAN_SULFATE	KEGG_GLYCOSAMINOGLYCAN_BIOSYNTHESIS_KERATAN_SULFATE	10	-0.402886	-0.953439	0.525926	0.760162	0.679214	2148	tags=60%	list=17%	signal=50%	St3gal2/Chst2/B3gnt7/B4galt3/B4gat1/Chst1
KEGG_GLYOXYLATE_AND_DICARBOXYLATE_METABOLISM	KEGG_GLYOXYLATE_AND_DICARBOXYLATE_METABOLISM	13	-0.367102	-0.940068	0.535581	0.763193	0.681923	1823	tags=38%	list=14%	signal=33%	Aco1/Mthfd2/Mthfd1l/Aco2/Grhpr
KEGG_PROXIMAL_TUBULE_BICARBONATE_RECLAMATION	KEGG_PROXIMAL_TUBULE_BICARBONATE_RECLAMATION	13	-0.365712	-0.936509	0.541199	0.763193	0.681923	4604	tags=54%	list=36%	signal=34%	Car2/Atp1a1/Aqp1/Atp1b1/Gls/Atp1b2/Slc25a10
KEGG_NON_HOMOLOGOUS_END_JOINING	KEGG_NON_HOMOLOGOUS_END_JOINING	11	-0.380147	-0.926182	0.548327	0.763193	0.681923	2093	tags=73%	list=17%	signal=61%	Nhej1/Dclre1c/Xrcc5/Lig4/Prkdc/Xrcc4/Fen1/Mre11a
KEGG_SELENOAMINO_ACID_METABOLISM	KEGG_SELENOAMINO_ACID_METABOLISM	20	-0.327853	-0.926136	0.567308	0.771713	0.689535	3930	tags=55%	list=31%	signal=38%	Mettl2/Trmt11/Lcmt1/Hemk1/Papss1/Scly/Cth/Papss2/Ggt5/Ggt1/Ahcy
KEGG_ENDOMETRIAL_CANCER	KEGG_ENDOMETRIAL_CANCER	44	-0.274662	-0.924775	0.569811	0.771713	0.689535	1659	tags=23%	list=13%	signal=20%	Tcf7l2/Sos1/Araf/Nras/Foxo3/Map2k1/Kras/Pik3cd/Mapk1/Gsk3b
KEGG_T_CELL_RECEPTOR_SIGNALING_PATHWAY	KEGG_T_CELL_RECEPTOR_SIGNALING_PATHWAY	88	-0.241522	-0.924658	0.613383	0.791216	0.706961	2331	tags=22%	list=18%	signal=18%	Il2/Grap2/Cd247/Nfatc4/Il4/Pak6/Sos1/Mapk14/Nras/Cdc42/Nfatc3/Map2k1/Kras/Ppp3ca/Pik3cd/Nfatc1/Mapk1/Chp1/Gsk3b
KEGG_TYPE_II_DIABETES_MELLITUS	KEGG_TYPE_II_DIABETES_MELLITUS	32	-0.286152	-0.900867	0.61194	0.791216	0.706961	781	tags=16%	list=6%	signal=15%	Cacna1c/Pik3cd/Mapk1/Hk1/Cacna1d
KEGG_AMINO_SUGAR_AND_NUCLEOTIDE_SUGAR_METABOLISM	KEGG_AMINO_SUGAR_AND_NUCLEOTIDE_SUGAR_METABOLISM	38	-0.275278	-0.899509	0.616412	0.791216	0.706961	3411	tags=29%	list=27%	signal=21%	Cyb5r1/Ugp2/Gne/Gfpt2/Galk2/Gpi1/Gale/Hexa/Gfpt1/Hk1/Pgm1
KEGG_HOMOLOGOUS_RECOMBINATION	KEGG_HOMOLOGOUS_RECOMBINATION	23	-0.306631	-0.890982	0.611855	0.791216	0.706961	1406	tags=22%	list=11%	signal=19%	Rad51d/Rpa2/Blm/Mre11a/Rad54l
KEGG_REGULATION_OF_ACTIN_CYTOSKELETON	KEGG_REGULATION_OF_ACTIN_CYTOSKELETON	152	-0.222393	-0.92769	0.627486	0.794775	0.710141	3249	tags=32%	list=26%	signal=24%	Vav3/Ppp1cc/Wasf2/Msn/Itgb4/Fgf11/Vcl/Myl12b/Map2k2/Arpc1a/Ppp1cb/Pxn/Limk1/F2/Fgf15/Actn2/Iqgap3/Itgb5/Insrr/Fgf18/Arhgef6/Diaph3/Wasl/Gna12/Fgfr1/Pak6/Myl12a/Sos1/Araf/Nras/Cdc42/Limk2/Fgd1/Rac1/Arhgap35/Cfl1/Map2k1/Baiap2/Kras/Pdgfd/Pik3cd/Ssh1/Iqgap2/Dock1/Mapk1/Rac2/Cyfip2/Rock2/Pip4k2a
KEGG_PHOSPHATIDYLINOSITOL_SIGNALING_SYSTEM	KEGG_PHOSPHATIDYLINOSITOL_SIGNALING_SYSTEM	63	-0.243497	-0.878262	0.683616	0.839871	0.750435	1314	tags=11%	list=10%	signal=10%	Dgkd/Pik3c3/Pik3cd/Impa2/Plcb1/Dgkq/Pip4k2a
KEGG_NITROGEN_METABOLISM	KEGG_NITROGEN_METABOLISM	15	-0.306922	-0.810794	0.716475	0.864821	0.772729	2728	tags=40%	list=22%	signal=31%	Gls/Cth/Car5a/Car9/Car3/Glul
KEGG_CHEMOKINE_SIGNALING_PATHWAY	KEGG_CHEMOKINE_SIGNALING_PATHWAY	117	-0.218251	-0.877576	0.750923	0.884648	0.790445	1758	tags=17%	list=14%	signal=15%	Wasl/Cx3cl1/Plcb4/Sos1/Nras/Cdc42/Rac1/Foxo3/Map2k1/Kras/Pik3cd/Dock2/Mapk1/Rac2/Rock2/Plcb1/Gnb4/Jak3/Gsk3b/Stat1
KEGG_RNA_DEGRADATION	KEGG_RNA_DEGRADATION	52	-0.239145	-0.832635	0.743243	0.884648	0.790445	3474	tags=29%	list=27%	signal=21%	Hspa9/Dcps/Exosc1/Hspd1/Xrn1/C1d/Lsm3/Exosc2/Cnot4/Cnot6l/Papolg/Mphosph6/Lsm2/Eno2/Cnot7
KEGG_PEROXISOME	KEGG_PEROXISOME	68	-0.226935	-0.83174	0.762712	0.892425	0.797393	3580	tags=51%	list=28%	signal=37%	Pxmp4/Nudt19/Hmgcl/Ech1/Acsl1/Idh1/Prdx5/Acot8/Eci2/Pex11a/Pxmp2/Paox/Abcd1/Pex16/Sod2/Pex5/Pex6/Pex2/Acox1/Pex3/Crot/Mpv17/Acsl5/Pex26/Far2/Gnpat/Mvk/Abcd4/Scp2/Abcd3/Far1/Phyh/Agps/Sod1/Gstk1
KEGG_PURINE_METABOLISM	KEGG_PURINE_METABOLISM	120	-0.210464	-0.850087	0.808394	0.926959	0.828249	2091	tags=19%	list=17%	signal=16%	Papss2/Pde7b/Entpd3/Pde3a/Polr3c/Pde3b/Fhit/Ak2/Itpa/Nme1/Prim1/Polr2g/Prps1/Polr2h/Pde4d/Pole4/Entpd6/Ampd3/Impdh2/Polr2i/Dguok/Ppat/Pde1b
KEGG_HISTIDINE_METABOLISM	KEGG_HISTIDINE_METABOLISM	18	-0.269478	-0.737257	0.84749	0.951943	0.850573	101	tags=44%	list=1%	signal=44%	Mettl2/Trmt11/Aldh3a2/Lcmt1/Hemk1/Aldh1b1/Acy3/Aldh7a1
KEGG_OLFACTORY_TRANSDUCTION	KEGG_OLFACTORY_TRANSDUCTION	17	-0.264357	-0.712109	0.851351	0.951943	0.850573	3357	tags=41%	list=27%	signal=30%	Calm1/Prkx/Pde1c/Camk2g/Camk2b/Camk2a/Guca1a
KEGG_GLYCEROPHOSPHOLIPID_METABOLISM	KEGG_GLYCEROPHOSPHOLIPID_METABOLISM	56	-0.213322	-0.751636	0.884615	0.962999	0.860452	3622	tags=32%	list=29%	signal=23%	Lpcat1/Gpd1/Pgs1/Dgkz/Ptdss2/Agpat1/Pemt/Plpp3/Agpat2/Agpat4/Gpat4/Plpp1/Gnpat/Dgkd/Lpgat1/Pla2g6/Dgkq/Gpd2
KEGG_SNARE_INTERACTIONS_IN_VESICULAR_TRANSPORT	KEGG_SNARE_INTERACTIONS_IN_VESICULAR_TRANSPORT	33	-0.22635	-0.721595	0.882136	0.962999	0.860452	2023	tags=15%	list=16%	signal=13%	Stx1b/Stx5a/Sec22b/Vamp7/Vamp3
KEGG_RNA_POLYMERASE	KEGG_RNA_POLYMERASE	26	-0.237499	-0.719459	0.878229	0.962999	0.860452	4450	tags=46%	list=35%	signal=30%	Polr1a/Polr3g/Polr3b/Polr3h/Polr1e/Polr2j/Polr2c/Polr2e/Polr3c/Polr2g/Polr2h/Polr2i
KEGG_DRUG_METABOLISM_OTHER_ENZYMES	KEGG_DRUG_METABOLISM_OTHER_ENZYMES	18	-0.247999	-0.678494	0.903475	0.977344	0.873269	1675	tags=17%	list=13%	signal=14%	Itpa/Umps/Impdh2
KEGG_NICOTINATE_AND_NICOTINAMIDE_METABOLISM	KEGG_NICOTINATE_AND_NICOTINAMIDE_METABOLISM	15	-0.244382	-0.645583	0.91954	0.9785	0.874302	381	tags=47%	list=3%	signal=45%	Cd38/Enpp1/Nmnat3/Nt5c/Nt5c3/Qprt/Nampt
KEGG_ECM_RECEPTOR_INTERACTION	KEGG_ECM_RECEPTOR_INTERACTION	39	-0.208661	-0.683573	0.935606	0.982403	0.877789	3614	tags=36%	list=29%	signal=26%	Gp9/Cd47/Chad/Hmmr/Itgb4/Dag1/Lamb3/Tnxb/Itgb5/Sdc2/Spp1/Lamc1/Vwf/Sdc3
KEGG_ABC_TRANSPORTERS	KEGG_ABC_TRANSPORTERS	27	-0.211301	-0.645431	0.942804	0.982403	0.877789	1734	tags=33%	list=14%	signal=29%	Abcb6/Abcd1/Abcb10/Abcb9/Abcb1a/Abcd4/Abcd3/Abcb8/Tap2
KEGG_O_GLYCAN_BIOSYNTHESIS	KEGG_O_GLYCAN_BIOSYNTHESIS	15	-0.227981	-0.602257	0.938697	0.982403	0.877789	1701	tags=40%	list=13%	signal=35%	Galnt11/Galnt7/Galnt4/Galnt10/C1galt1c1/Gcnt1
KEGG_PANTOTHENATE_AND_COA_BIOSYNTHESIS	KEGG_PANTOTHENATE_AND_COA_BIOSYNTHESIS	12	-0.221319	-0.551953	0.961905	0.984807	0.879938	3147	tags=33%	list=25%	signal=25%	Pank2/Vnn1/Pank4/Bcat1
KEGG_HEDGEHOG_SIGNALING_PATHWAY	KEGG_HEDGEHOG_SIGNALING_PATHWAY	26	-0.195034	-0.59082	0.979705	0.991231	0.885677	1456	tags=12%	list=12%	signal=10%	Wnt11/Csnk1g3/Gsk3b
KEGG_RIBOFLAVIN_METABOLISM	KEGG_RIBOFLAVIN_METABOLISM	11	-0.220957	-0.538334	0.973978	0.991231	0.885677	888	tags=64%	list=7%	signal=59%	Acp2/Enpp1/Mtmr6/Mtmr1/Acp1/Phpt1/Rfk
KEGG_GLYCOSYLPHOSPHATIDYLINOSITOL_GPI_ANCHOR_BIOSYNTHESIS	KEGG_GLYCOSYLPHOSPHATIDYLINOSITOL_GPI_ANCHOR_BIOSYNTHESIS	23	-0.169663	-0.492993	0.998088	1	0.893513	4653	tags=48%	list=37%	signal=30%	Pigh/Pigm/Gpaa1/Pigc/Pigk/Pigu/Pign/Pigyl/Pgap1/Pigs/Pigf

## Sheet: KEGG_GSEA-c1
ID	Description	setSize	enrichmentScore	NES	pvalue	p.adjust	qvalues	rank	leading_edge	core_enrichment
KEGG_ANTIGEN_PROCESSING_AND_PRESENTATION	KEGG_ANTIGEN_PROCESSING_AND_PRESENTATION	45	0.827315	2.53988	0.00164204	0.0566749	0.0510367	1296	tags=58%	list=10%	signal=52%	H2-Eb1/B2m/H2-Q7/H2-D1/Cd74/H2-DMa/H2-Ab1/H2-T23/H2-DMb1/H2-Aa/Psme2/H2-DMb2/Tap1/Tapbp/H2-Q10/Hspa1b/Psme1/Tap2/Ctsl/Hspa2/Ifi30/Hspa4/Hsp90ab1/Psme3/Ciita/Rfx5
KEGG_TYPE_I_DIABETES_MELLITUS	KEGG_TYPE_I_DIABETES_MELLITUS	24	0.846843	2.31663	0.00167504	0.0566749	0.0510367	839	tags=58%	list=7%	signal=55%	H2-Eb1/H2-Q7/H2-D1/H2-DMa/H2-Ab1/H2-T23/H2-DMb1/H2-Aa/H2-DMb2/Fas/H2-Q10/Gzmb/Tnf/Cd28
KEGG_GRAFT_VERSUS_HOST_DISEASE	KEGG_GRAFT_VERSUS_HOST_DISEASE	19	0.891912	2.28852	0.00170358	0.0566749	0.0510367	839	tags=74%	list=7%	signal=69%	H2-Eb1/H2-Q7/H2-D1/H2-DMa/H2-Ab1/H2-T23/H2-DMb1/H2-Aa/H2-DMb2/Fas/H2-Q10/Gzmb/Tnf/Cd28
KEGG_ALLOGRAFT_REJECTION	KEGG_ALLOGRAFT_REJECTION	21	0.870659	2.28661	0.00172117	0.0566749	0.0510367	839	tags=67%	list=7%	signal=62%	H2-Eb1/H2-Q7/H2-D1/H2-DMa/H2-Ab1/H2-T23/H2-DMb1/H2-Aa/H2-DMb2/Fas/H2-Q10/Gzmb/Tnf/Cd28
KEGG_AUTOIMMUNE_THYROID_DISEASE	KEGG_AUTOIMMUNE_THYROID_DISEASE	19	0.871099	2.23512	0.00170358	0.0566749	0.0510367	839	tags=68%	list=7%	signal=64%	H2-Eb1/H2-Q7/H2-D1/H2-DMa/H2-Ab1/H2-T23/H2-DMb1/H2-Aa/H2-DMb2/Fas/H2-Q10/Gzmb/Cd28
KEGG_VIRAL_MYOCARDITIS	KEGG_VIRAL_MYOCARDITIS	46	0.7241	2.2171	0.00331126	0.0566749	0.0510367	413	tags=26%	list=3%	signal=25%	H2-Eb1/H2-Q7/H2-D1/H2-DMa/H2-Ab1/H2-T23/Ccnd1/H2-DMb1/H2-Aa/H2-DMb2/H2-Q10/Cycs
KEGG_SYSTEMIC_LUPUS_ERYTHEMATOSUS	KEGG_SYSTEMIC_LUPUS_ERYTHEMATOSUS	28	0.762828	2.17003	0.00336134	0.0566749	0.0510367	839	tags=43%	list=7%	signal=40%	H2-Eb1/C4b/H2-DMa/H2-Ab1/H2-DMb1/H2-Aa/H2-DMb2/Ctsg/Actn1/Trim21/Tnf/Cd28
KEGG_CELL_ADHESION_MOLECULES_CAMS	KEGG_CELL_ADHESION_MOLECULES_CAMS	66	0.62917	2.07463	0.00318979	0.0566749	0.0510367	839	tags=24%	list=7%	signal=23%	H2-Eb1/H2-Q7/H2-D1/H2-DMa/H2-Ab1/H2-T23/H2-DMb1/H2-Aa/H2-DMb2/Ncam2/H2-Q10/Itgb7/Sdc4/Alcam/Spn/Cd28
KEGG_ASTHMA	KEGG_ASTHMA	11	0.855232	1.93196	0.0036036	0.0566749	0.0510367	131	tags=55%	list=1%	signal=54%	H2-Eb1/H2-DMa/H2-Ab1/H2-DMb1/H2-Aa/H2-DMb2
KEGG_TERPENOID_BACKBONE_BIOSYNTHESIS	KEGG_TERPENOID_BACKBONE_BIOSYNTHESIS	12	0.80087	1.8423	0.0035524	0.0566749	0.0510367	1316	tags=42%	list=11%	signal=37%	Hmgcr/Mvd/Fdps/Ggps1/Idi1
KEGG_INTESTINAL_IMMUNE_NETWORK_FOR_IGA_PRODUCTION	KEGG_INTESTINAL_IMMUNE_NETWORK_FOR_IGA_PRODUCTION	27	0.719435	2.02843	0.00504202	0.0687736	0.0619318	379	tags=30%	list=3%	signal=29%	H2-Eb1/H2-DMa/H2-Ab1/H2-DMb1/H2-Aa/H2-DMb2/Tgfb1/Itgb7
KEGG_RIBOSOME	KEGG_RIBOSOME	83	0.557168	1.89594	0.0078125	0.0844727	0.0760691	285	tags=16%	list=2%	signal=15%	Uba52/Rpl35/Rpl29/Rplp0/Rpl37a/Rpl37/Rpl34/Rps29/Rpl39/Rpl3/Rpl36/Rpl15/Rps26
KEGG_LEISHMANIA_INFECTION	KEGG_LEISHMANIA_INFECTION	54	0.609287	1.93571	0.00961538	0.0949246	0.0854812	1036	tags=26%	list=8%	signal=24%	H2-Eb1/H2-DMa/H2-Ab1/H2-DMb1/H2-Aa/H2-DMb2/Nfkbia/Mapk11/Tgfb1/Myd88/Nfkbib/Tnf/Ncf4/Stat1
KEGG_TGF_BETA_SIGNALING_PATHWAY	KEGG_TGF_BETA_SIGNALING_PATHWAY	55	0.529896	1.68676	0.0128824	0.111433	0.100347	960	tags=18%	list=8%	signal=17%	Id3/Bmpr1a/Id1/Bmp2/Id2/Tgfb1/Tnf/Rbx1/Smad1/E2f4
KEGG_CYTOKINE_CYTOKINE_RECEPTOR_INTERACTION	KEGG_CYTOKINE_CYTOKINE_RECEPTOR_INTERACTION	112	0.42992	1.52696	0.0179104	0.140841	0.12683	2409	tags=34%	list=19%	signal=28%	Bmpr1a/Il2rg/Bmp2/Acvr1b/Ifnar1/Cxcl16/Tgfb1/Il12rb1/Il18rap/Fas/Il18r1/Ltb/Cxcr2/Tnf/Il10rb/Relt/Il11ra1/Ctf1/Il1r1/Cd40/Cxcr3/Il4ra/Osm/Ifngr2/Il7/Tnfsf10/Flt3/Acvr1/Ifnar2/Kitl/Csf1r/Ccr9/Tnfrsf11a/Tnfsf8/Ccl5/Pdgfa/Il10ra/Tnfrsf1b
KEGG_CARDIAC_MUSCLE_CONTRACTION	KEGG_CARDIAC_MUSCLE_CONTRACTION	47	0.499431	1.5404	0.0279605	0.193487	0.174238	1893	tags=32%	list=15%	signal=27%	Cox5a/Uqcrq/Cox7a2/Uqcr11/mt-Co1/Atp1b1/Atp1b3/Atp1a1/Cacnb4/Tpm4/Cox8a/Tnni3/Cox6c/Cacna2d2/Tnnc1
KEGG_PRIMARY_IMMUNODEFICIENCY	KEGG_PRIMARY_IMMUNODEFICIENCY	21	0.561159	1.47377	0.0550775	0.366477	0.330019	1296	tags=33%	list=10%	signal=30%	Il2rg/Tap1/Tap2/Cd40/Ciita/Cd79a/Rfx5
KEGG_NEUROACTIVE_LIGAND_RECEPTOR_INTERACTION	KEGG_NEUROACTIVE_LIGAND_RECEPTOR_INTERACTION	60	0.431138	1.40643	0.0596546	0.36858	0.331913	2490	tags=33%	list=20%	signal=27%	F2rl3/Ctsg/P2rx7/Tbxa2r/Pth1r/Hcrtr1/Kiss1r/Chrm3/Lpar6/Gria3/Lpar4/F2rl2/Adora2b/F2/Npffr1/Ptger1/P2ry2/Sstr2/Ptger3/Cysltr2
KEGG_JAK_STAT_SIGNALING_PATHWAY	KEGG_JAK_STAT_SIGNALING_PATHWAY	86	0.399982	1.37155	0.0590062	0.36858	0.331913	1823	tags=23%	list=15%	signal=20%	Pim1/Ccnd1/Cish/Socs1/Il2rg/Ifnar1/Il12rb1/Il10rb/Il11ra1/Ctf1/Stat1/Il4ra/Spred1/Grb2/Osm/Ifngr2/Ccnd2/Il7/Pik3ca/Ifnar2
KEGG_GLIOMA	KEGG_GLIOMA	52	0.440452	1.37975	0.0617886	0.368601	0.331932	1769	tags=27%	list=14%	signal=23%	Cdk6/Ccnd1/E2f1/Mdm2/Camk2a/Mtor/Rb1/Plcg1/E2f3/Grb2/E2f2/Calm3/Trp53/Pik3ca
KEGG_PROXIMAL_TUBULE_BICARBONATE_RECLAMATION	KEGG_PROXIMAL_TUBULE_BICARBONATE_RECLAMATION	12	0.635596	1.46211	0.0728242	0.384198	0.345977	578	tags=25%	list=5%	signal=24%	Atp1b1/Atp1b3/Atp1a1
KEGG_MELANOMA	KEGG_MELANOMA	45	0.447919	1.37513	0.0738916	0.384198	0.345977	2273	tags=31%	list=18%	signal=26%	Cdk6/Fgf3/Ccnd1/E2f1/Mdm2/Bad/Rb1/E2f3/E2f2/Trp53/Pik3ca/Pdgfd/Akt1/Pdgfa
KEGG_PARKINSONS_DISEASE	KEGG_PARKINSONS_DISEASE	110	0.366068	1.29391	0.077728	0.384198	0.345977	2721	tags=34%	list=22%	signal=27%	Cox5a/Uqcrq/Cox7a2/Ppid/Uchl1/mt-Nd1/Uqcr11/mt-Co1/Slc25a5/Ube2l6/Uba7/Ndufa2/Cycs/Atp5g3/mt-Nd5/Atp5j/Ndufa8/Atp5g1/Cox8a/Ube2g2/Ndufb2/Ndufa4/Ndufb10/Cox6c/Ndufb5/Ube2j1/Ndufa5/Sdha/Atp5b/mt-Atp8/Ndufb8/Ndufc1/Ndufs7/Ndufab1/Ndufb7/Sncaip/Cox4i2
KEGG_RETINOL_METABOLISM	KEGG_RETINOL_METABOLISM	14	0.594373	1.42813	0.0888502	0.415435	0.374106	503	tags=21%	list=4%	signal=21%	Aldh1a1/Dhrs3/Dhrs4
KEGG_NATURAL_KILLER_CELL_MEDIATED_CYTOTOXICITY	KEGG_NATURAL_KILLER_CELL_MEDIATED_CYTOTOXICITY	79	0.391171	1.32264	0.086478	0.415435	0.374106	1823	tags=24%	list=15%	signal=21%	H2-Q7/H2-D1/H2-T23/Ifnar1/Fas/H2-Q10/Lat/Tyrobp/Gzmb/Tnf/Nfatc1/Lcp2/Plcg1/Grb2/Ifngr2/Vav1/Tnfsf10/Pik3ca/Ifnar2
KEGG_REGULATION_OF_AUTOPHAGY	KEGG_REGULATION_OF_AUTOPHAGY	19	0.542038	1.39079	0.107325	0.421984	0.380004	1067	tags=16%	list=9%	signal=14%	Gabarapl2/Ulk3/Atg4c
KEGG_OXIDATIVE_PHOSPHORYLATION	KEGG_OXIDATIVE_PHOSPHORYLATION	113	0.344166	1.22505	0.131075	0.482468	0.434471	2796	tags=34%	list=22%	signal=26%	Cox5a/Uqcrq/Cox7a2/mt-Nd1/Uqcr11/mt-Co1/Ndufa2/Ndufa11/Ppa1/Atp5k/Atp6v0a1/Atp5g3/Atp6v0e2/mt-Nd5/Atp5j/Ndufa8/Atp5g1/Cox8a/Atp6ap1/Atp6v1g2/Ndufb2/Ndufa4/Ndufb10/Cox6c/Atp4a/Ndufb5/Ndufa5/Sdha/Atp5b/mt-Atp8/Ndufb8/Ndufc1/Ndufs7/Ndufab1/Ndufb7/Atp5j2/Cox4i2/Atp6v0a2
KEGG_PROTEASOME	KEGG_PROTEASOME	41	0.407062	1.23921	0.160976	0.535553	0.482275	1035	tags=20%	list=8%	signal=18%	Psmb8/Psme2/Psmb3/Psme1/Psmc4/Psme4/Psma5/Psme3
KEGG_PANCREATIC_CANCER	KEGG_PANCREATIC_CANCER	62	0.372624	1.22628	0.156151	0.535553	0.482275	2828	tags=31%	list=23%	signal=24%	Cdk6/Ccnd1/Tgfb1/E2f1/Rad51/Bad/Stat1/Rb1/E2f3/Mapk9/E2f2/Trp53/Pik3ca/Ikbkb/Akt1/Mapk8/Kras/Pgf/Stat3
KEGG_NOD_LIKE_RECEPTOR_SIGNALING_PATHWAY	KEGG_NOD_LIKE_RECEPTOR_SIGNALING_PATHWAY	41	0.400473	1.21915	0.180488	0.567716	0.511238	3448	tags=39%	list=28%	signal=28%	Nfkbia/Mapk11/Nfkbib/Tnf/Hsp90ab1/Card6/Tnfaip3/Mapk9/Ikbkb/Ccl5/Mapk8/Mapk13/Casp8/Naip2/Pycard/Ikbkg
KEGG_ABC_TRANSPORTERS	KEGG_ABC_TRANSPORTERS	26	0.44199	1.23271	0.183811	0.567845	0.511354	1386	tags=23%	list=11%	signal=21%	Tap1/Abcb6/Tap2/Abcd4/Abca7/Abcc5
KEGG_PPAR_SIGNALING_PATHWAY	KEGG_PPAR_SIGNALING_PATHWAY	36	0.402441	1.19864	0.207578	0.580387	0.522649	3728	tags=50%	list=30%	signal=35%	Ilk/Fads2/Acox1/Acsl1/Gk/Slc27a4/Slc27a6/Cpt2/Ppard/Dbi/Slc27a1/Ubc/Scd1/Rxra/Sorbs1/Acadl/Me1/Acsl4
KEGG_TOLL_LIKE_RECEPTOR_SIGNALING_PATHWAY	KEGG_TOLL_LIKE_RECEPTOR_SIGNALING_PATHWAY	73	0.351717	1.18551	0.204651	0.580387	0.522649	2218	tags=25%	list=18%	signal=20%	Lbp/Nfkbia/Tollip/Ifnar1/Mapk11/Myd88/Tnf/Stat1/Cd40/Mapk9/Jun/Pik3ca/Ifnar2/Ikbkb/Irf7/Fos/Akt1/Ccl5
KEGG_CHRONIC_MYELOID_LEUKEMIA	KEGG_CHRONIC_MYELOID_LEUKEMIA	67	0.355411	1.17518	0.22327	0.602096	0.542198	1789	tags=24%	list=14%	signal=21%	Cdk6/Ccnd1/Nfkbia/Tgfb1/E2f1/Mdm2/Bad/Crk/Bcr/Rb1/E2f3/Grb2/E2f2/Trp53/Pik3ca/Abl1
KEGG_PROSTATE_CANCER	KEGG_PROSTATE_CANCER	76	0.335383	1.13305	0.25387	0.645875	0.581622	2273	tags=28%	list=18%	signal=23%	Ccnd1/Nfkbia/E2f1/Mdm2/Bad/Creb3/Gstp1/Atf4/Mtor/Hsp90ab1/Ccne2/Rb1/E2f3/Grb2/E2f2/Trp53/Pik3ca/Pdgfd/Ikbkb/Akt1/Pdgfa
KEGG_CYTOSOLIC_DNA_SENSING_PATHWAY	KEGG_CYTOSOLIC_DNA_SENSING_PATHWAY	35	0.386747	1.15118	0.261789	0.650784	0.586042	3448	tags=43%	list=28%	signal=31%	Nfkbia/Zbp1/Nfkbib/Polr3f/Polr3k/Polr3d/Ikbkb/Irf7/Ccl5/Mavs/Aim2/Tbk1/Cxcl10/Pycard/Ikbkg
KEGG_P53_SIGNALING_PATHWAY	KEGG_P53_SIGNALING_PATHWAY	57	0.350931	1.13631	0.263323	0.650784	0.586042	2183	tags=25%	list=17%	signal=20%	Cdk6/Ccnd1/Fas/Mdm2/Cycs/Gadd45b/Ccne2/Shisa5/Gadd45g/Ccnd2/Trp53/Ccnb2/Rprm/Rrm2b
KEGG_SMALL_CELL_LUNG_CANCER	KEGG_SMALL_CELL_LUNG_CANCER	69	0.335339	1.1198	0.273717	0.666944	0.600595	1769	tags=19%	list=14%	signal=16%	Cdk6/Ccnd1/Nfkbia/E2f1/Cycs/Traf2/Traf1/Ccne2/Rb1/E2f3/E2f2/Trp53/Pik3ca
KEGG_GLYCOSPHINGOLIPID_BIOSYNTHESIS_LACTO_AND_NEOLACTO_SERIES	KEGG_GLYCOSPHINGOLIPID_BIOSYNTHESIS_LACTO_AND_NEOLACTO_SERIES	13	0.490346	1.15703	0.288927	0.682523	0.614624	3267	tags=38%	list=26%	signal=28%	B3gnt2/B4galt3/St3gal4/Fut7/B4gat1
KEGG_BASAL_TRANSCRIPTION_FACTORS	KEGG_BASAL_TRANSCRIPTION_FACTORS	29	0.3892	1.11262	0.291946	0.682523	0.614624	3919	tags=48%	list=31%	signal=33%	Tbpl1/Taf5l/Gtf2ird1/Gtf2f1/Gtf2a1/Gtf2h3/Taf7/Gtf2a2/Gtf2e2/Taf1/Taf2/Gtf2h1/Taf11/Taf9b
KEGG_NON_SMALL_CELL_LUNG_CANCER	KEGG_NON_SMALL_CELL_LUNG_CANCER	46	0.361505	1.10688	0.288079	0.682523	0.614624	1769	tags=24%	list=14%	signal=21%	Cdk6/Ccnd1/E2f1/Bad/Rb1/Plcg1/E2f3/Grb2/E2f2/Trp53/Pik3ca
KEGG_GLYCOSAMINOGLYCAN_BIOSYNTHESIS_KERATAN_SULFATE	KEGG_GLYCOSAMINOGLYCAN_BIOSYNTHESIS_KERATAN_SULFATE	12	0.502783	1.15659	0.309059	0.703515	0.633527	4779	tags=67%	list=38%	signal=41%	B3gnt2/B4galt3/B4gat1/St3gal1/B3gnt7/Fut8/B4galt4/St3gal2
KEGG_SELENOAMINO_ACID_METABOLISM	KEGG_SELENOAMINO_ACID_METABOLISM	19	0.431509	1.10719	0.332198	0.708605	0.638111	1607	tags=16%	list=13%	signal=14%	Mat2a/Lcmt1/Lcmt2
KEGG_RNA_POLYMERASE	KEGG_RNA_POLYMERASE	26	0.394892	1.10135	0.325464	0.708605	0.638111	1816	tags=35%	list=15%	signal=30%	Polr2j/Polr2l/Polr3f/Polr3k/Polr2k/Polr3d/Polr2b/Polr2d/Polr2c
KEGG_FRUCTOSE_AND_MANNOSE_METABOLISM	KEGG_FRUCTOSE_AND_MANNOSE_METABOLISM	27	0.387893	1.09366	0.334454	0.708605	0.638111	3808	tags=44%	list=31%	signal=31%	Gmppb/Pmm2/Aldoc/Hk3/Hk2/Fbp1/Akr1b3/Aldoa/Fpgt/Sord/Gmds/Pfkfb2
KEGG_RNA_DEGRADATION	KEGG_RNA_DEGRADATION	52	0.335186	1.04999	0.360976	0.708605	0.638111	1699	tags=27%	list=14%	signal=23%	Exosc2/Cnot4/Papola/Mphosph6/Lsm5/Exosc5/Lsm1/Dcps/Lsm3/Cnot2/Exosc9/C1d/Edc4/Eno1
KEGG_PATHWAYS_IN_CANCER	KEGG_PATHWAYS_IN_CANCER	237	0.268849	1.0327	0.366106	0.708605	0.638111	2273	tags=23%	list=18%	signal=19%	Cdk6/Fgf3/Ccnd1/Nfkbia/Bmp2/Tgfb1/E2f1/Fas/Mdm2/Cycs/Rad51/Tfg/Traf2/Bad/Epas1/Fzd5/Traf1/Gstp1/Rbx1/Mtor/Crk/Hsp90ab1/Stat1/Bcr/Axin1/Ccne2/Rb1/Jup/Apc/Cul2/Plcg1/E2f3/Bmp4/Fzd4/Mapk9/Jun/Egln3/Grb2/E2f2/Fzd3/Nfkb2/Ets1/Trp53/Pik3ca/Abl1/Flt3/Kitl/Csf1r/Ikbkb/Fos/Rara/Akt1/Ncoa4/Fzd6/Pdgfa
KEGG_HUNTINGTONS_DISEASE	KEGG_HUNTINGTONS_DISEASE	151	0.281362	1.03178	0.368638	0.708605	0.638111	1816	tags=21%	list=15%	signal=18%	Cox5a/Uqcrq/Cox7a2/Ppid/Uqcr11/mt-Co1/Slc25a5/Tbpl1/Ndufa2/Polr2j/Cycs/Polr2l/Atp5g3/Creb3/Polr2k/Atp5j/Ndufa8/Atp5g1/Cox8a/Tfam/Dnal4/Plcb3/Polr2b/Ndufb2/Trp53/Ndufa4/Ndufb10/Polr2d/Itpr1/Cox6c/Polr2c
KEGG_TYROSINE_METABOLISM	KEGG_TYROSINE_METABOLISM	16	0.429084	1.05547	0.375862	0.714551	0.643465	1607	tags=25%	list=13%	signal=22%	Mif/Aldh3a1/Lcmt1/Lcmt2
KEGG_CELL_CYCLE	KEGG_CELL_CYCLE	110	0.290675	1.02743	0.397608	0.738015	0.664595	1892	tags=21%	list=15%	signal=18%	Cdk6/Ccnd1/Tgfb1/E2f1/Mdm2/Gadd45b/Bub1/Wee1/Ywhab/Mcm7/Rbx1/E2f4/Cdc27/Cdk7/Ccne2/Rb1/E2f3/Gadd45g/E2f2/Ccnd2/Trp53/Abl1/Ccnb2
KEGG_LYSOSOME	KEGG_LYSOSOME	107	0.283556	1.00091	0.437781	0.772818	0.695936	1451	tags=16%	list=12%	signal=14%	Ctse/Cd164/Ctsg/Lamp2/Man2b1/Cd63/Atp6v0a1/Cln3/Ctsw/Ctso/Ctsl/Ap3d1/Fuca1/Arsa/Gm2a/Napsa/Atp6ap1
KEGG_TYPE_II_DIABETES_MELLITUS	KEGG_TYPE_II_DIABETES_MELLITUS	30	0.348193	1.00073	0.437186	0.772818	0.695936	2709	tags=33%	list=22%	signal=26%	Socs1/Tnf/Mtor/Hk3/Mapk9/Hk2/Pik3ca/Ikbkb/Mapk8/Socs3
KEGG_PEROXISOME	KEGG_PEROXISOME	65	0.300095	0.992924	0.451817	0.780598	0.702942	2807	tags=26%	list=22%	signal=20%	Gnpat/Prdx1/Pex11a/Dhrs4/Acot8/Acox1/Abcd4/Acsl1/Pex16/Nudt19/Pex11g/Phyh/Paox/Pex1/Mlycd/Mpv17l/Idh2
KEGG_HYPERTROPHIC_CARDIOMYOPATHY_HCM	KEGG_HYPERTROPHIC_CARDIOMYOPATHY_HCM	42	0.324477	0.985452	0.482587	0.780598	0.702942	2459	tags=26%	list=20%	signal=21%	Tgfb1/Itgb7/Cacnb4/Tnf/Tpm4/Tnni3/Cacna2d2/Tnnc1/Mybpc3/Dag1/Tpm1
KEGG_RIG_I_LIKE_RECEPTOR_SIGNALING_PATHWAY	KEGG_RIG_I_LIKE_RECEPTOR_SIGNALING_PATHWAY	48	0.317336	0.980316	0.480865	0.780598	0.702942	2818	tags=33%	list=23%	signal=26%	Nfkbia/Mapk11/Nfkbib/Traf2/Tnf/Isg15/Mapk9/Pin1/Ikbkb/Irf7/Mavs/Tradd/Mapk8/Sike1/Tbk1/Mapk13
KEGG_APOPTOSIS	KEGG_APOPTOSIS	72	0.28979	0.97452	0.48367	0.780598	0.702942	2549	tags=25%	list=20%	signal=20%	Nfkbia/Endog/Myd88/Fas/Cycs/Traf2/Bad/Tnf/Il1r1/Prkar1a/Trp53/Tnfsf10/Pik3ca/Ikbkb/Akt1/Prkaca/Tradd/Casp6
KEGG_EPITHELIAL_CELL_SIGNALING_IN_HELICOBACTER_PYLORI_INFECTION	KEGG_EPITHELIAL_CELL_SIGNALING_IN_HELICOBACTER_PYLORI_INFECTION	54	0.305346	0.970086	0.509615	0.790857	0.71218	2921	tags=33%	list=23%	signal=26%	Nfkbia/Mapk11/Atp6v0a1/Atp6v0e2/Cxcr2/Lyn/Plcg1/Atp6ap1/Mapk9/Jun/Atp6v1g2/Ikbkb/Ccl5/Mapk8/F11r/Atp6v0a2/Mapk13/Met
KEGG_COLORECTAL_CANCER	KEGG_COLORECTAL_CANCER	56	0.29913	0.964275	0.509464	0.790857	0.71218	2562	tags=25%	list=21%	signal=20%	Ccnd1/Tgfb1/Cycs/Bad/Axin1/Apc/Mapk9/Jun/Trp53/Pik3ca/Fos/Akt1/Mapk8/Kras
KEGG_ADIPOCYTOKINE_SIGNALING_PATHWAY	KEGG_ADIPOCYTOKINE_SIGNALING_PATHWAY	49	0.307809	0.955103	0.535774	0.790857	0.71218	2828	tags=35%	list=23%	signal=27%	Nfkbia/Camkk2/Nfkbib/Traf2/Tnf/Mtor/Acsl1/Mapk9/Npy/Ikbkb/Akt1/Tnfrsf1b/Tradd/Mapk8/Socs3/Nfkbie/Stat3
KEGG_B_CELL_RECEPTOR_SIGNALING_PATHWAY	KEGG_B_CELL_RECEPTOR_SIGNALING_PATHWAY	69	0.284302	0.949374	0.531882	0.790857	0.71218	2207	tags=22%	list=18%	signal=18%	Ifitm1/Nfkbia/Nfkbib/Nfatc1/Lyn/Cd79a/Cd72/Jun/Grb2/Vav1/Pik3ca/Ikbkb/Fos/Akt1/Pik3ap1
KEGG_HEMATOPOIETIC_CELL_LINEAGE	KEGG_HEMATOPOIETIC_CELL_LINEAGE	47	0.305277	0.941571	0.542763	0.790857	0.71218	2071	tags=23%	list=17%	signal=20%	H2-Eb1/Tnf/Il11ra1/Il1r1/Il4ra/Tfrc/Il7/Flt3/Kitl/Csf1r/Gypa
KEGG_ENDOCYTOSIS	KEGG_ENDOCYTOSIS	146	0.258303	0.941486	0.561281	0.790857	0.71218	874	tags=10%	list=7%	signal=9%	H2-Q7/H2-D1/H2-T23/Il2rg/Sh3glb1/Dnajc6/H2-Q10/Mdm2/Hspa1b/Rnf41/Cxcr2/Grk4/Itch/Hspa2
KEGG_AMINO_SUGAR_AND_NUCLEOTIDE_SUGAR_METABOLISM	KEGG_AMINO_SUGAR_AND_NUCLEOTIDE_SUGAR_METABOLISM	39	0.310384	0.937708	0.538715	0.790857	0.71218	1905	tags=23%	list=15%	signal=20%	Gmppb/Pmm2/Pgm2/Cyb5r3/Hk3/Hk2/Gnpda1/Gpi1/Nanp
KEGG_PYRIMIDINE_METABOLISM	KEGG_PYRIMIDINE_METABOLISM	80	0.274696	0.933329	0.563467	0.790857	0.71218	3542	tags=38%	list=28%	signal=27%	Dctd/Polr2j/Nme2/Polr2l/Nme1/Polr3f/Tyms/Nt5m/Polr3k/Polr2k/Cmpk2/Polr3d/Polr2b/Polr2d/Polr2c/Rrm2b/Dtymk/Pole2/Rrm1/Polr2f/Txnrd1/Dut/Cmpk1/Nt5c/Polr2i/Pola1/Polr2a/Nt5c2/Pole3/Uck2
KEGG_DILATED_CARDIOMYOPATHY	KEGG_DILATED_CARDIOMYOPATHY	45	0.30076	0.923342	0.571429	0.790857	0.71218	2459	tags=27%	list=20%	signal=21%	Tgfb1/Itgb7/Cacnb4/Tnf/Tpm4/Tnni3/Cacna2d2/Tnnc1/Mybpc3/Dag1/Prkaca/Tpm1
KEGG_BLADDER_CANCER	KEGG_BLADDER_CANCER	32	0.314275	0.917203	0.580592	0.797162	0.717858	1676	tags=22%	list=13%	signal=19%	Ccnd1/E2f1/Mdm2/Rb1/E2f3/E2f2/Trp53
KEGG_NICOTINATE_AND_NICOTINAMIDE_METABOLISM	KEGG_NICOTINATE_AND_NICOTINAMIDE_METABOLISM	15	0.367301	0.896188	0.586207	0.798534	0.719093	3859	tags=60%	list=31%	signal=42%	Nt5m/Nampt/Enpp1/Nadsyn1/Nt5c/Nmnat3/Nt5c2/Nadk/Qprt
KEGG_OLFACTORY_TRANSDUCTION	KEGG_OLFACTORY_TRANSDUCTION	16	0.360158	0.885929	0.596552	0.800206	0.720599	3408	tags=44%	list=27%	signal=32%	Gnal/Camk2a/Calm3/Prkaca/Guca1a/Camk2d/Arrb2
KEGG_GLYCOSYLPHOSPHATIDYLINOSITOL_GPI_ANCHOR_BIOSYNTHESIS	KEGG_GLYCOSYLPHOSPHATIDYLINOSITOL_GPI_ANCHOR_BIOSYNTHESIS	24	0.331299	0.906307	0.619765	0.812268	0.731462	4133	tags=50%	list=33%	signal=34%	Pigg/Pigl/Pigs/Pigf/Pigb/Pigv/Pigk/Gpaa1/Dpm2/Pigo/Pigyl/Pigm
KEGG_GLYOXYLATE_AND_DICARBOXYLATE_METABOLISM	KEGG_GLYOXYLATE_AND_DICARBOXYLATE_METABOLISM	12	0.383957	0.883246	0.618117	0.812268	0.731462	2565	tags=33%	list=21%	signal=27%	Aco2/Cs/Pgp/Mthfd2l
KEGG_BASAL_CELL_CARCINOMA	KEGG_BASAL_CELL_CARCINOMA	30	0.304439	0.874974	0.634841	0.82577	0.74362	1676	tags=27%	list=13%	signal=23%	Bmp2/Fzd5/Axin1/Apc/Bmp4/Fzd4/Fzd3/Trp53
KEGG_ACUTE_MYELOID_LEUKEMIA	KEGG_ACUTE_MYELOID_LEUKEMIA	55	0.274445	0.873611	0.669887	0.839786	0.756242	2168	tags=22%	list=17%	signal=18%	Pim1/Ccnd1/Bad/Mtor/Jup/Grb2/Pik3ca/Pim2/Flt3/Ikbkb/Rara/Akt1
KEGG_STEROID_BIOSYNTHESIS	KEGG_STEROID_BIOSYNTHESIS	15	0.346453	0.84532	0.660345	0.839786	0.756242	1685	tags=20%	list=13%	signal=17%	Soat1/Dhcr24/Lipa
KEGG_DORSO_VENTRAL_AXIS_FORMATION	KEGG_DORSO_VENTRAL_AXIS_FORMATION	16	0.342346	0.842115	0.668966	0.839786	0.756242	2825	tags=44%	list=23%	signal=34%	Spire1/Grb2/Notch1/Ets1/Kras/Notch4/Ets2
KEGG_ONE_CARBON_POOL_BY_FOLATE	KEGG_ONE_CARBON_POOL_BY_FOLATE	15	0.340951	0.831895	0.681034	0.841564	0.757843	1366	tags=20%	list=11%	signal=18%	Gart/Tyms/Dhfr
KEGG_ALDOSTERONE_REGULATED_SODIUM_REABSORPTION	KEGG_ALDOSTERONE_REGULATED_SODIUM_REABSORPTION	23	0.309951	0.835732	0.698145	0.8551	0.770032	578	tags=13%	list=5%	signal=12%	Atp1b1/Atp1b3/Atp1a1
KEGG_COMPLEMENT_AND_COAGULATION_CASCADES	KEGG_COMPLEMENT_AND_COAGULATION_CASCADES	19	0.319997	0.821068	0.701874	0.8551	0.770032	28	tags=5%	list=0%	signal=5%	C4b
KEGG_MAPK_SIGNALING_PATHWAY	KEGG_MAPK_SIGNALING_PATHWAY	184	0.232046	0.873595	0.725955	0.861537	0.775829	2350	tags=23%	list=19%	signal=19%	Fgf3/Mapk7/Mapk11/Rasa2/Tgfb1/Fas/Taok2/Stmn1/Hspa1b/Mapkapk3/Gadd45b/Traf2/Cacnb4/Tnf/Jund/Ppm1a/Atf4/Hspa2/Crk/Il1r1/Map4k4/Ecsit/Map3k11/Mapk9/Elk4/Jun/Gadd45g/Grb2/Nfkb2/Trp53/Map2k5/Map3k5/Rras2/Cacna2d2/Rasgrf1/Ikbkb/Fos/Nf1/Akt1/Pdgfa/Relb/Mknk2
KEGG_GLYCOLYSIS_GLUCONEOGENESIS	KEGG_GLYCOLYSIS_GLUCONEOGENESIS	39	0.27252	0.823315	0.731466	0.861537	0.775829	1749	tags=26%	list=14%	signal=22%	Pgk1/Pgm2/Aldh3a1/Aldoc/Bpgm/Hk3/Aldh3a2/Hk2/Eno1/Gpi1
KEGG_NEUROTROPHIN_SIGNALING_PATHWAY	KEGG_NEUROTROPHIN_SIGNALING_PATHWAY	103	0.241388	0.849901	0.742814	0.864937	0.77889	1806	tags=19%	list=14%	signal=17%	Nfkbia/Mapk7/Mapk11/Nfkbib/Camk2a/Bad/Ywhab/Atf4/Crk/Plcg1/Mapk9/Jun/Grb2/Calm3/Trp53/Map2k5/Prdm4/Pik3ca/Abl1/Map3k5
KEGG_CALCIUM_SIGNALING_PATHWAY	KEGG_CALCIUM_SIGNALING_PATHWAY	84	0.246653	0.84097	0.744946	0.864937	0.77889	2490	tags=26%	list=20%	signal=21%	Ppid/Gnal/Slc25a5/Gna15/P2rx7/Tbxa2r/Camk2a/Chrm3/Phka1/Sphk1/Plcg1/Plcb3/Calm3/Itpka/Itpr1/Adora2b/Tnnc1/Ptger1/Ptger3/Mylk/Prkaca/Cysltr2
KEGG_ARRHYTHMOGENIC_RIGHT_VENTRICULAR_CARDIOMYOPATHY_ARVC	KEGG_ARRHYTHMOGENIC_RIGHT_VENTRICULAR_CARDIOMYOPATHY_ARVC	38	0.269561	0.812242	0.763934	0.875236	0.788165	1233	tags=13%	list=10%	signal=12%	Gja1/Itgb7/Actn1/Cacnb4/Jup
KEGG_STARCH_AND_SUCROSE_METABOLISM	KEGG_STARCH_AND_SUCROSE_METABOLISM	21	0.297861	0.782272	0.759036	0.875236	0.788165	1749	tags=24%	list=14%	signal=21%	Pygb/Pgm2/Hk3/Hk2/Gpi1
KEGG_INSULIN_SIGNALING_PATHWAY	KEGG_INSULIN_SIGNALING_PATHWAY	110	0.235348	0.831869	0.783259	0.885645	0.797539	2784	tags=27%	list=22%	signal=21%	Pygb/Socs1/Flot2/Bad/Phka1/Mtor/Crk/Ppp1cb/Prkar1a/Hk3/Srebf1/Mapk9/Grb2/Hk2/Calm3/Pik3ca/Ikbkb/Trip10/Fbp1/Akt1/Acaca/Mknk2/Rhoq/Prkaca/Mapk8/Kras/Mknk1/Fasn/Socs3/Eif4e2
KEGG_PURINE_METABOLISM	KEGG_PURINE_METABOLISM	114	0.23297	0.827698	0.794948	0.887923	0.799589	1816	tags=16%	list=15%	signal=14%	Gda/Polr2j/Nme2/Gart/Polr2l/Nme1/Pde6d/Polr3f/Hprt/Nt5m/Polr3k/Polr2k/Ak2/Entpd2/Polr3d/Polr2b/Polr2d/Polr2c
KEGG_ARACHIDONIC_ACID_METABOLISM	KEGG_ARACHIDONIC_ACID_METABOLISM	24	0.277256	0.758465	0.80067	0.887923	0.799589	30	tags=4%	list=0%	signal=4%	Cyp2u1
KEGG_PANTOTHENATE_AND_COA_BIOSYNTHESIS	KEGG_PANTOTHENATE_AND_COA_BIOSYNTHESIS	12	0.315227	0.725141	0.797513	0.887923	0.799589	3589	tags=42%	list=29%	signal=30%	Ppcs/Coasy/Enpp1/Ppcdc/Pank1
KEGG_T_CELL_RECEPTOR_SIGNALING_PATHWAY	KEGG_T_CELL_RECEPTOR_SIGNALING_PATHWAY	86	0.23382	0.801774	0.821429	0.904419	0.814445	2168	tags=21%	list=17%	signal=17%	Nfkbia/Mapk11/Nfkbib/Lat/Tnf/Cd28/Nfatc1/Lcp2/Plcg1/Mapk9/Jun/Grb2/Vav1/Pdcd1/Pik3ca/Ikbkb/Fos/Akt1
KEGG_PYRUVATE_METABOLISM	KEGG_PYRUVATE_METABOLISM	30	0.270056	0.776157	0.832496	0.904419	0.814445	875	tags=10%	list=7%	signal=9%	Ldhd/Haghl/Me2
KEGG_GALACTOSE_METABOLISM	KEGG_GALACTOSE_METABOLISM	19	0.285799	0.733321	0.831346	0.904419	0.814445	2254	tags=21%	list=18%	signal=17%	Pgm2/Hk3/Hk2/Akr1b3
KEGG_BIOSYNTHESIS_OF_UNSATURATED_FATTY_ACIDS	KEGG_BIOSYNTHESIS_OF_UNSATURATED_FATTY_ACIDS	19	0.283297	0.726902	0.836457	0.904419	0.814445	3127	tags=42%	list=25%	signal=32%	Fads2/Tecr/Acox1/Elovl5/Yod1/Elovl6/Hacd1/Scd1
KEGG_OTHER_GLYCAN_DEGRADATION	KEGG_OTHER_GLYCAN_DEGRADATION	14	0.279631	0.671885	0.885017	0.939313	0.845867	1071	tags=14%	list=9%	signal=13%	Man2b1/Fuca1
KEGG_PENTOSE_PHOSPHATE_PATHWAY	KEGG_PENTOSE_PHOSPHATE_PATHWAY	21	0.256086	0.672558	0.893287	0.942309	0.848566	3224	tags=38%	list=26%	signal=28%	Pgm2/Aldoc/H6pd/Gpi1/Fbp1/Aldoa/Prps1/Pgls
KEGG_STEROID_HORMONE_BIOSYNTHESIS	KEGG_STEROID_HORMONE_BIOSYNTHESIS	10	0.283166	0.625896	0.900178	0.943823	0.849929	2591	tags=30%	list=21%	signal=24%	Srd5a3/Sult2b1/Comt
KEGG_ALZHEIMERS_DISEASE	KEGG_ALZHEIMERS_DISEASE	137	0.211651	0.767641	0.919378	0.95334	0.858499	3015	tags=28%	list=24%	signal=22%	Cox5a/Uqcrq/Cox7a2/Uqcr11/mt-Co1/Fas/Ndufa2/Cycs/Atp5g3/Bad/Tnf/Atp5j/Ndufa8/Atp5g1/Cox8a/Plcb3/Ndufb2/Calm3/Ndufa4/Ndufb10/Itpr1/Cox6c/Ndufb5/Ndufa5/Sdha/Atp5b/mt-Atp8/Ndufb8/Ndufc1/Ndufs7/Ndufab1/Ndufb7/Cox4i2/Nae1/App/Bace1/Atp5e/Ide/Psen1
KEGG_FOCAL_ADHESION	KEGG_FOCAL_ADHESION	133	0.185439	0.67098	0.990028	0.990028	0.891538	2340	tags=18%	list=19%	signal=15%	Ccnd1/Myl10/Itgb7/Actn1/Ilk/Bad/Tnxb/Crk/Ppp1cb/Mapk9/Jun/Col1a2/Grb2/Ccnd2/Arhgap5/Vav1/Pik3ca/Rasgrf1/Col5a1/Pdgfd/Myl9/Akt1/Pdgfa/Mylk
KEGG_VALINE_LEUCINE_AND_ISOLEUCINE_DEGRADATION	KEGG_VALINE_LEUCINE_AND_ISOLEUCINE_DEGRADATION	37	-0.530744	-1.73386	0.00253165	0.0566749	0.0510367	1632	tags=49%	list=13%	signal=42%	Echs1/Mcee/Bckdha/Dld/Acaa2/Acad8/Hmgcl/Hsd17b10/Pccb/Hadha/Mccc1/Auh/Hadh/Aldh2/Hadhb/Aldh9a1/Hibch/Pcca
KEGG_LONG_TERM_DEPRESSION	KEGG_LONG_TERM_DEPRESSION	41	-0.482805	-1.61137	0.00516796	0.0687736	0.0619318	1182	tags=41%	list=9%	signal=38%	Mapk3/Pla2g6/Plcb4/Plcb2/Araf/Itpr2/Gnas/Nras/Map2k2/Hras/Gnaq/Gnaz/Raf1/Ppp2ca/Grm1/Gna11/Gnai3
KEGG_PROPANOATE_METABOLISM	KEGG_PROPANOATE_METABOLISM	25	-0.596292	-1.7333	0.0075	0.0844727	0.0760691	2010	tags=40%	list=16%	signal=34%	Ldhb/Acacb/Pccb/Hadha/Aldh2/Aldh9a1/Hibch/Acss1/Pcca/Acss2
KEGG_NOTCH_SIGNALING_PATHWAY	KEGG_NOTCH_SIGNALING_PATHWAY	42	-0.469815	-1.58311	0.0075188	0.0844727	0.0760691	2769	tags=40%	list=22%	signal=32%	Dvl1/Ep300/Dll1/Notch2/Jag1/Snw1/Hes5/Ctbp2/Crebbp/Hdac2/Rfng/Ptcra/Maml2/Kat2b/Kat2a/Rbpj/Notch3
KEGG_SPHINGOLIPID_METABOLISM	KEGG_SPHINGOLIPID_METABOLISM	30	-0.562697	-1.73934	0.00987654	0.0949246	0.0854812	422	tags=53%	list=3%	signal=52%	Smpd2/Asah2/Cerk/Smpd4/Neu3/Sgms2/Ugt8a/Gla/Acer3/Glb1/Sgpl1/B4galt6/Ugcg/Smpd1/Plpp3/Sgms1
KEGG_ALANINE_ASPARTATE_AND_GLUTAMATE_METABOLISM	KEGG_ALANINE_ASPARTATE_AND_GLUTAMATE_METABOLISM	24	-0.588168	-1.69695	0.0123457	0.111433	0.100347	2312	tags=29%	list=19%	signal=24%	Acy3/Gls/Adss/Gad2/Got2/Asns/Glul
KEGG_GLYCOSPHINGOLIPID_BIOSYNTHESIS_GANGLIO_SERIES	KEGG_GLYCOSPHINGOLIPID_BIOSYNTHESIS_GANGLIO_SERIES	12	-0.709478	-1.74001	0.0136674	0.112594	0.101392	1524	tags=42%	list=12%	signal=37%	Glb1/Slc33a1/B4galnt1/St3gal5/Hexa
KEGG_AMINOACYL_TRNA_BIOSYNTHESIS	KEGG_AMINOACYL_TRNA_BIOSYNTHESIS	40	-0.462307	-1.5337	0.0231362	0.174025	0.156712	857	tags=22%	list=7%	signal=21%	Hars/Wars/Cars/Mars2/Farsa/Pstk/Lars/Fars2/Farsb
KEGG_BETA_ALANINE_METABOLISM	KEGG_BETA_ALANINE_METABOLISM	15	-0.637234	-1.64498	0.0260664	0.187895	0.169203	1523	tags=47%	list=12%	signal=41%	Gad2/Hadha/Dpys/Aldh2/Sms/Aldh9a1/Hibch
KEGG_DRUG_METABOLISM_OTHER_ENZYMES	KEGG_DRUG_METABOLISM_OTHER_ENZYMES	18	-0.550011	-1.48566	0.0741627	0.384198	0.345977	1066	tags=33%	list=9%	signal=31%	Ugt1a7c/Impdh2/Dpys/Itpa/Umps/Upp1
KEGG_TRYPTOPHAN_METABOLISM	KEGG_TRYPTOPHAN_METABOLISM	19	-0.534206	-1.46074	0.0771084	0.384198	0.345977	2044	tags=42%	list=16%	signal=35%	Ogdh/Gcdh/Hadha/Hadh/Aldh2/Wars/Aldh9a1/Cat
KEGG_MISMATCH_REPAIR	KEGG_MISMATCH_REPAIR	22	-0.501378	-1.42864	0.0757946	0.384198	0.345977	1960	tags=32%	list=16%	signal=27%	Rfc3/Ssbp1/Rfc2/Rfc1/Rpa1/Msh3/Rpa3
KEGG_NITROGEN_METABOLISM	KEGG_NITROGEN_METABOLISM	13	-0.583734	-1.44629	0.0966981	0.421984	0.380004	419	tags=23%	list=3%	signal=22%	Gls/Asns/Glul
KEGG_ADHERENS_JUNCTION	KEGG_ADHERENS_JUNCTION	55	-0.368043	-1.3214	0.0997375	0.421984	0.380004	2784	tags=44%	list=22%	signal=34%	Wasf2/Ptpn6/Mapk1/Ptprf/Cdc42/Csnk2b/Fer/Ep300/Rac2/Mapk3/Csnk2a1/Tgfbr1/Actg1/Tcf7l2/Crebbp/Wasl/Rac1/Ctnnb1/Actb/Was/Acp1/Fyn/Ctnna1/Baiap2
KEGG_AMYOTROPHIC_LATERAL_SCLEROSIS_ALS	KEGG_AMYOTROPHIC_LATERAL_SCLEROSIS_ALS	38	-0.400511	-1.31325	0.104592	0.421984	0.380004	1345	tags=34%	list=11%	signal=31%	Daxx/Bcl2l1/Casp3/Ppp3r1/Rac1/Map2k3/Apaf1/Mapk14/Sod1/Map2k6/Cat/Gpx1/Ppp3ca
KEGG_LONG_TERM_POTENTIATION	KEGG_LONG_TERM_POTENTIATION	48	-0.375135	-1.31264	0.107232	0.421984	0.380004	2252	tags=33%	list=18%	signal=27%	Calm1/Plcb4/Ppp3r1/Prkx/Plcb2/Araf/Crebbp/Ppp1r12a/Itpr2/Nras/Map2k2/Hras/Gnaq/Raf1/Grm1/Ppp3ca
KEGG_MELANOGENESIS	KEGG_MELANOGENESIS	66	-0.35079	-1.30086	0.0933333	0.421984	0.380004	2772	tags=36%	list=22%	signal=28%	Mitf/Dvl1/Ep300/Mapk3/Calm1/Plcb4/Prkx/Plcb2/Tcf7l2/Crebbp/Adcy3/Ctnnb1/Creb1/Gnas/Fzd1/Nras/Map2k2/Hras/Gnaq/Raf1/Fzd7/Kit/Gsk3b/Gnai3
KEGG_AXON_GUIDANCE	KEGG_AXON_GUIDANCE	92	-0.325391	-1.25814	0.103448	0.421984	0.380004	3350	tags=43%	list=27%	signal=32%	Unc5b/Srgap1/Cdc42/Efnb1/Ablim2/Gnai1/Epha7/Ntn4/Rock2/Nck2/Pak6/Pak4/Cdk5/Plxna1/Rac2/Efnb2/Mapk3/Nfat5/Efna4/Pak1/Plxna2/Sema6d/Ppp3r1/Cfl1/Nfatc3/Plxnc1/Dpysl2/Rac1/Srgap3/Nfatc4/Nras/Hras/Fes/Fyn/Gsk3b/Sema4d/Cxcr4/Gnai3/Ppp3ca/Slit2
KEGG_GLYCOSAMINOGLYCAN_BIOSYNTHESIS_HEPARAN_SULFATE	KEGG_GLYCOSAMINOGLYCAN_BIOSYNTHESIS_HEPARAN_SULFATE	18	-0.524416	-1.41652	0.110048	0.423073	0.380984	3092	tags=50%	list=25%	signal=38%	B3gat3/Xylt2/Hs2st1/Ext1/Xylt1/Ndst1/Ext2/Glce/Ndst3
KEGG_GLYCINE_SERINE_AND_THREONINE_METABOLISM	KEGG_GLYCINE_SERINE_AND_THREONINE_METABOLISM	14	-0.549995	-1.40196	0.123832	0.465715	0.419385	3620	tags=57%	list=29%	signal=41%	Glyctk/Cth/Dld/Phgdh/Srr/Shmt2/Gamt/Psph
KEGG_NUCLEOTIDE_EXCISION_REPAIR	KEGG_NUCLEOTIDE_EXCISION_REPAIR	43	-0.373571	-1.26601	0.136709	0.492722	0.443704	2117	tags=28%	list=17%	signal=23%	Ercc6/Pole4/Rfc3/Gtf2h5/Rfc2/Cul4b/Cetn2/Rfc1/Xpc/Rpa1/Ccnh/Rpa3
KEGG_DNA_REPLICATION	KEGG_DNA_REPLICATION	35	-0.383046	-1.23593	0.160207	0.535553	0.482275	2201	tags=31%	list=18%	signal=26%	Mcm6/Pole4/Rfc3/Ssbp1/Rfc2/Rnaseh1/Rfc1/Rpa1/Dna2/Rpa3/Mcm2
KEGG_FC_GAMMA_R_MEDIATED_PHAGOCYTOSIS	KEGG_FC_GAMMA_R_MEDIATED_PHAGOCYTOSIS	78	-0.320055	-1.2135	0.153203	0.535553	0.482275	2727	tags=33%	list=22%	signal=26%	Pik3r1/Rac2/Arpc5/Marcks/Mapk3/Inpp5d/Pak1/Pla2g6/Vav3/Pip5k1b/Pik3cg/Cfl1/Arpc2/Myo10/Wasl/Arpc4/Rac1/Dock2/Asap2/Was/Ncf1/Prkcd/Raf1/Fcgr2b/Arf6/Plpp3
KEGG_INOSITOL_PHOSPHATE_METABOLISM	KEGG_INOSITOL_PHOSPHATE_METABOLISM	47	-0.348907	-1.21454	0.177665	0.567716	0.511238	3421	tags=51%	list=27%	signal=37%	Pikfyve/Pi4ka/Inpp5a/Impa2/Cdipt/Inpp4a/Pik3c2a/Pik3cb/Pip4k2b/Inppl1/Pip4k2a/Plcb4/Ipmk/Pip5k1b/Pik3cg/Plcb2/Minpp1/Tpi1/Pik3c3/Plcd1/Ocrl/Inpp5b/Itpk1/Itpkb
KEGG_SNARE_INTERACTIONS_IN_VESICULAR_TRANSPORT	KEGG_SNARE_INTERACTIONS_IN_VESICULAR_TRANSPORT	34	-0.378568	-1.21408	0.179028	0.567716	0.511238	2561	tags=35%	list=21%	signal=28%	Vamp5/Vamp7/Stx5a/Bnip1/Stx16/Snap47/Sec22b/Use1/Bet1/Stx12/Vamp2/Stx8
KEGG_TASTE_TRANSDUCTION	KEGG_TASTE_TRANSDUCTION	12	-0.504917	-1.23832	0.207289	0.580387	0.522649	2102	tags=75%	list=17%	signal=62%	Itpr3/Kcnb1/Adcy4/Prkacb/Gnb1/Prkx/Plcb2/Tas1r1/Gnas
KEGG_ARGININE_AND_PROLINE_METABOLISM	KEGG_ARGININE_AND_PROLINE_METABOLISM	36	-0.366702	-1.19549	0.2	0.580387	0.522649	977	tags=17%	list=8%	signal=15%	Got2/Gamt/Aldh2/Sms/Aldh9a1/Glul
KEGG_GNRH_SIGNALING_PATHWAY	KEGG_GNRH_SIGNALING_PATHWAY	69	-0.312308	-1.15342	0.200557	0.580387	0.522649	2354	tags=32%	list=19%	signal=26%	Pla2g6/Calm1/Plcb4/Prkx/Plcb2/Map3k4/Adcy3/Ptk2b/Hbegf/Map2k3/Itpr2/Gnas/Mapk14/Nras/Map2k2/Hras/Gnaq/Prkcd/Raf1/Gna11/Map2k6/Map3k1
KEGG_VASCULAR_SMOOTH_MUSCLE_CONTRACTION	KEGG_VASCULAR_SMOOTH_MUSCLE_CONTRACTION	66	-0.307896	-1.1418	0.208	0.580387	0.522649	2510	tags=29%	list=20%	signal=23%	Mapk3/Pla2g6/Myl6/Calm1/Plcb4/Prkx/Plcb2/Araf/Adcy3/Ppp1r12a/Itpr2/Prkch/Gnas/Map2k2/Gnaq/Prkcd/Raf1/Calcrl/Gna11
KEGG_GAP_JUNCTION	KEGG_GAP_JUNCTION	58	-0.31455	-1.13768	0.216216	0.593737	0.53467	2184	tags=28%	list=17%	signal=23%	Tubb6/Plcb4/Prkx/Plcb2/Adcy3/Itpr2/Gnas/Nras/Map2k2/Hras/Gnaq/Raf1/Tubb2a/Grm1/Gna11/Gnai3
KEGG_ECM_RECEPTOR_INTERACTION	KEGG_ECM_RECEPTOR_INTERACTION	40	-0.346012	-1.14789	0.226221	0.602096	0.542198	1870	tags=28%	list=15%	signal=23%	Cd47/Itga5/Gp9/Agrn/Itgb5/Thbs1/Itga6/Col4a1/Gp1bb/Cd44/Chad
KEGG_VIBRIO_CHOLERAE_INFECTION	KEGG_VIBRIO_CHOLERAE_INFECTION	42	-0.338295	-1.13994	0.245614	0.643806	0.579759	2518	tags=40%	list=20%	signal=32%	Tcirg1/Atp6v0b/Tjp2/Pdia4/Atp6v1h/Atp6v1g1/Sec61a1/Prkx/Atp6v1a/Actg1/Adcy3/Arf1/Atp6v1e1/Actb/Gnas/Cftr/Atp6v1d
KEGG_CHEMOKINE_SIGNALING_PATHWAY	KEGG_CHEMOKINE_SIGNALING_PATHWAY	118	-0.268727	-1.07918	0.252308	0.645875	0.581622	2140	tags=25%	list=17%	signal=21%	Vav3/Plcb4/Rasgrp2/Gnb1/Prkx/Pik3cg/Plcb2/Grk6/Adcy3/Ptk2b/Wasl/Shc1/Rac1/Jak2/Gng2/Dock2/Rela/Was/Nras/Gng12/Ncf1/Hras/Prkcd/Raf1/Stat5b/Gsk3b/Gnb4/Cxcr4/Gnai3
KEGG_PROTEIN_EXPORT	KEGG_PROTEIN_EXPORT	22	-0.391834	-1.1165	0.303178	0.699332	0.62976	2274	tags=36%	list=18%	signal=30%	Spcs1/Sec61a1/Srp72/Oxa1l/Srprb/Immp1l/Spcs3/Srp68
KEGG_GLYCOSAMINOGLYCAN_DEGRADATION	KEGG_GLYCOSAMINOGLYCAN_DEGRADATION	16	-0.419574	-1.11621	0.319905	0.708605	0.638111	2654	tags=38%	list=21%	signal=30%	Hyal1/Gusb/Gns/Glb1/Ids/Hexa
KEGG_O_GLYCAN_BIOSYNTHESIS	KEGG_O_GLYCAN_BIOSYNTHESIS	15	-0.420664	-1.08592	0.350711	0.708605	0.638111	869	tags=27%	list=7%	signal=25%	Galnt4/Gcnt1/Galnt7/Galnt12
KEGG_NON_HOMOLOGOUS_END_JOINING	KEGG_NON_HOMOLOGOUS_END_JOINING	11	-0.447517	-1.08032	0.357942	0.708605	0.638111	2157	tags=45%	list=17%	signal=38%	Xrcc5/Nhej1/Xrcc4/Poll/Dclre1c
KEGG_VASOPRESSIN_REGULATED_WATER_REABSORPTION	KEGG_VASOPRESSIN_REGULATED_WATER_REABSORPTION	37	-0.329492	-1.0764	0.321519	0.708605	0.638111	2030	tags=35%	list=16%	signal=30%	Dctn6/Prkx/Dync1i2/Arhgdib/Rab5c/Dctn4/Adcy3/Dctn1/Creb1/Gnas/Rab11b/Creb5/Vamp2
KEGG_CITRATE_CYCLE_TCA_CYCLE	KEGG_CITRATE_CYCLE_TCA_CYCLE	26	-0.360911	-1.06654	0.344743	0.708605	0.638111	2153	tags=31%	list=17%	signal=26%	Sucla2/Sdhd/Ogdh/Dlat/Idh3a/Sdhc/Idh3b/Idh3g
KEGG_FATTY_ACID_METABOLISM	KEGG_FATTY_ACID_METABOLISM	30	-0.345015	-1.06647	0.345679	0.708605	0.638111	3551	tags=47%	list=28%	signal=33%	Acadvl/Echs1/Eci1/Cpt1a/Adh5/Acaa2/Gcdh/Eci2/Hadha/Acsl5/Hadh/Aldh2/Hadhb/Aldh9a1
KEGG_GLUTATHIONE_METABOLISM	KEGG_GLUTATHIONE_METABOLISM	37	-0.319948	-1.04522	0.364557	0.708605	0.638111	1998	tags=24%	list=16%	signal=20%	Mgst3/Gss/Gstm5/Gstz1/Gsr/Sms/Gstk1/Mgst1/Gpx1
KEGG_PATHOGENIC_ESCHERICHIA_COLI_INFECTION	KEGG_PATHOGENIC_ESCHERICHIA_COLI_INFECTION	44	-0.30435	-1.03329	0.356589	0.708605	0.638111	1817	tags=41%	list=15%	signal=35%	Cdc42/Arhgef2/Rock2/Nck2/Tuba1a/Arpc5/Tubb6/Actg1/Arpc2/Hcls1/Wasl/Arpc4/Ctnnb1/Actb/Was/Fyn/Tubb2a/Cd14
KEGG_BUTANOATE_METABOLISM	KEGG_BUTANOATE_METABOLISM	22	-0.372786	-1.06222	0.391198	0.735622	0.662441	1523	tags=27%	list=12%	signal=24%	Hmgcl/Gad2/Hadha/Hadh/Aldh2/Aldh9a1
KEGG_N_GLYCAN_BIOSYNTHESIS	KEGG_N_GLYCAN_BIOSYNTHESIS	42	-0.301764	-1.01684	0.401003	0.738015	0.664595	2179	tags=24%	list=17%	signal=20%	Ganab/Man1a2/Man1a/Rpn1/Ddost/Man1c1/Dpm3/Alg1/Alg6/Stt3a
KEGG_RIBOFLAVIN_METABOLISM	KEGG_RIBOFLAVIN_METABOLISM	11	-0.426699	-1.03007	0.418345	0.761827	0.686039	3910	tags=82%	list=31%	signal=56%	Flad1/Mtmr2/Acp2/Mtmr6/Acp5/Phpt1/Rfk/Mtmr1/Acp1
KEGG_TIGHT_JUNCTION	KEGG_TIGHT_JUNCTION	88	-0.261105	-1.00406	0.429775	0.772818	0.695936	1817	tags=35%	list=15%	signal=30%	Mylpf/Magi3/Cdc42/Gnai1/Pard6g/Csnk2b/Cldn10/Epb41l3/Exoc3/Ppp2r2b/Jam2/Csnk2a1/Jam3/Tjp2/Actg1/Rab13/Hcls1/Rras/Ctnnb1/Mras/Actb/Prkch/Mpdz/Nras/Hras/Prkcd/Epb41l2/Ppp2ca/Tjap1/Ctnna1/Gnai3
KEGG_REGULATION_OF_ACTIN_CYTOSKELETON	KEGG_REGULATION_OF_ACTIN_CYTOSKELETON	152	-0.239224	-0.99688	0.463768	0.780598	0.702942	2768	tags=31%	list=22%	signal=24%	Nckap1l/Pak4/Itgal/Pik3r1/Iqgap2/Rac2/Arpc5/Slc9a1/Mapk3/Rdx/Pak1/Pip4k2a/Fn1/Vav3/Brk1/Diaph1/Pip5k1b/Pik3cg/Arhgef4/Cfl1/Actg1/Araf/Dock1/Itga5/Arpc2/Rras/Wasl/Ppp1r12a/Arpc4/Rac1/Mras/Actb/F2r/Fgf1/Iqgap3/Was/Diaph2/Nras/Gng12/Map2k2/Hras/Itgb5/Raf1/Itga6/Cd14/Itgam/Baiap2
KEGG_LYSINE_DEGRADATION	KEGG_LYSINE_DEGRADATION	33	-0.311875	-0.987009	0.46438	0.780598	0.702942	2270	tags=39%	list=18%	signal=32%	Setd1a/Ehmt2/Tmlhe/Aasdh/Ogdh/Gcdh/Aasdhppt/Hadha/Hadh/Aldh2/Plod3/Setdb1/Aldh9a1
KEGG_GLYCEROPHOSPHOLIPID_METABOLISM	KEGG_GLYCEROPHOSPHOLIPID_METABOLISM	55	-0.27404	-0.983896	0.472441	0.780598	0.702942	1323	tags=18%	list=11%	signal=16%	Agpat3/Cds2/Pla2g15/Crls1/Pisd/Lpcat1/Chkb/Lypla1/Agpat4/Plpp3
KEGG_VEGF_SIGNALING_PATHWAY	KEGG_VEGF_SIGNALING_PATHWAY	56	-0.27493	-0.982725	0.464674	0.780598	0.702942	2727	tags=32%	list=22%	signal=25%	Pik3r1/Rac2/Mapk3/Nfat5/Hspb1/Pla2g6/Ppp3r1/Pik3cg/Nfatc3/Rac1/Nfatc4/Mapk14/Nras/Vegfa/Map2k2/Hras/Raf1/Ppp3ca
KEGG_GLYCEROLIPID_METABOLISM	KEGG_GLYCEROLIPID_METABOLISM	32	-0.307455	-0.970152	0.48731	0.780598	0.702942	1323	tags=19%	list=11%	signal=17%	Agpat3/Mgll/Aldh2/Aldh9a1/Agpat4/Plpp3
KEGG_GLYCOSAMINOGLYCAN_BIOSYNTHESIS_CHONDROITIN_SULFATE	KEGG_GLYCOSAMINOGLYCAN_BIOSYNTHESIS_CHONDROITIN_SULFATE	16	-0.358094	-0.952648	0.481043	0.780598	0.702942	3149	tags=44%	list=25%	signal=33%	Chst13/B3gat3/Csgalnact1/Xylt2/Chst15/Xylt1/Ust
KEGG_CYSTEINE_AND_METHIONINE_METABOLISM	KEGG_CYSTEINE_AND_METHIONINE_METABOLISM	23	-0.332744	-0.958116	0.530562	0.790857	0.71218	2218	tags=35%	list=18%	signal=29%	Trdmt1/Mat2b/Ldhb/Mtap/Got2/Enoph1/Sms/Apip
KEGG_FC_EPSILON_RI_SIGNALING_PATHWAY	KEGG_FC_EPSILON_RI_SIGNALING_PATHWAY	57	-0.266508	-0.955422	0.53022	0.790857	0.71218	1345	tags=32%	list=11%	signal=28%	Pik3r1/Rac2/Mapk3/Inpp5d/Pla2g6/Vav3/Pik3cg/Rac1/Map2k3/Mapk14/Nras/Map2k2/Hras/Prkcd/Raf1/Fyn/Fcer1g/Map2k6
KEGG_PHOSPHATIDYLINOSITOL_SIGNALING_SYSTEM	KEGG_PHOSPHATIDYLINOSITOL_SIGNALING_SYSTEM	63	-0.257962	-0.94529	0.544715	0.790857	0.71218	2382	tags=35%	list=19%	signal=28%	Inpp4a/Pik3c2a/Pik3cb/Pip4k2b/Inppl1/Pik3r1/Inpp5d/Pip4k2a/Dgka/Calm1/Plcb4/Pip5k1b/Pik3cg/Plcb2/Pik3c3/Cds2/Itpr2/Plcd1/Ocrl/Inpp5b/Itpk1/Itpkb
KEGG_VALINE_LEUCINE_AND_ISOLEUCINE_BIOSYNTHESIS	KEGG_VALINE_LEUCINE_AND_ISOLEUCINE_BIOSYNTHESIS	10	-0.403158	-0.941513	0.55102	0.790857	0.71218	272	tags=20%	list=2%	signal=20%	Vars2/Lars
KEGG_ETHER_LIPID_METABOLISM	KEGG_ETHER_LIPID_METABOLISM	17	-0.347085	-0.938284	0.522248	0.790857	0.71218	363	tags=29%	list=3%	signal=29%	Chpt1/Pla2g6/Pafah2/Lpcat1/Plpp3
KEGG_PRION_DISEASES	KEGG_PRION_DISEASES	22	-0.325919	-0.928681	0.569682	0.790857	0.71218	942	tags=32%	list=8%	signal=29%	Mapk3/Egr1/Prkx/Sod1/Map2k2/Fyn/Prnp
KEGG_CIRCADIAN_RHYTHM_MAMMAL	KEGG_CIRCADIAN_RHYTHM_MAMMAL	11	-0.383947	-0.926865	0.559284	0.790857	0.71218	1716	tags=36%	list=14%	signal=31%	Arntl/Nr1d1/Cry1/Per1
KEGG_DRUG_METABOLISM_CYTOCHROME_P450	KEGG_DRUG_METABOLISM_CYTOCHROME_P450	20	-0.333361	-0.926479	0.567901	0.790857	0.71218	1998	tags=35%	list=16%	signal=29%	Mgst3/Gstm5/Gstz1/Ugt1a7c/Fmo5/Gstk1/Mgst1
KEGG_ERBB_SIGNALING_PATHWAY	KEGG_ERBB_SIGNALING_PATHWAY	70	-0.247751	-0.921715	0.596685	0.800206	0.720599	3112	tags=34%	list=25%	signal=26%	Crkl/Pik3cb/Map2k7/Nck2/Pak6/Pak4/Pik3r1/Mapk3/Pak1/Erbb3/Pik3cg/Myc/Araf/Gab1/Hbegf/Shc1/Stat5a/Abl2/Nras/Map2k2/Hras/Raf1/Stat5b/Gsk3b
KEGG_THYROID_CANCER	KEGG_THYROID_CANCER	23	-0.312838	-0.900798	0.618582	0.812268	0.731462	1823	tags=35%	list=15%	signal=30%	Myc/Tcf7l2/Ccdc6/Ctnnb1/Nras/Map2k2/Hras/Rxrb
KEGG_RENAL_CELL_CARCINOMA	KEGG_RENAL_CELL_CARCINOMA	62	-0.248508	-0.905146	0.641304	0.827953	0.745586	3112	tags=39%	list=25%	signal=29%	Crkl/Pik3cb/Vegfc/Pak6/Pak4/Ep300/Pik3r1/Mapk3/Pak1/Pik3cg/Araf/Crebbp/Vegfb/Gab1/Ptpn11/Rac1/Arnt/Nras/Vegfa/Map2k2/Hras/Slc2a1/Raf1/Flcn
KEGG_OOCYTE_MEIOSIS	KEGG_OOCYTE_MEIOSIS	84	-0.234514	-0.899215	0.657382	0.839786	0.756242	2335	tags=20%	list=19%	signal=17%	Anapc2/Calm1/Ppp2r5c/Anapc4/Ppp3r1/Prkx/Slk/Ppp2r5e/Adcy3/Itpr2/Cdk2/Ppp2ca/Anapc10/Cdc16/Smc1a/Smc3/Ppp3ca
KEGG_HOMOLOGOUS_RECOMBINATION	KEGG_HOMOLOGOUS_RECOMBINATION	22	-0.29923	-0.852632	0.679707	0.841564	0.757843	2754	tags=36%	list=22%	signal=28%	Xrcc2/Pold1/Rad51d/Brca2/Ssbp1/Mus81/Rpa1/Rpa3
KEGG_UBIQUITIN_MEDIATED_PROTEOLYSIS	KEGG_UBIQUITIN_MEDIATED_PROTEOLYSIS	124	-0.225734	-0.910822	0.715655	0.85978	0.774247	1493	tags=13%	list=12%	signal=11%	Pml/Uba3/Cul4b/Syvn1/Fbxo4/Ube4b/Wwp1/Klhl9/Anapc10/Cdc16/Birc3/Ube2q2/Rchy1/Map3k1/Ppil2/Ube2e3
KEGG_METABOLISM_OF_XENOBIOTICS_BY_CYTOCHROME_P450	KEGG_METABOLISM_OF_XENOBIOTICS_BY_CYTOCHROME_P450	20	-0.296717	-0.824639	0.711111	0.85978	0.774247	1998	tags=30%	list=16%	signal=25%	Mgst3/Gstm5/Gstz1/Ugt1a7c/Gstk1/Mgst1
KEGG_HISTIDINE_METABOLISM	KEGG_HISTIDINE_METABOLISM	18	-0.295467	-0.798097	0.732057	0.861537	0.775829	864	tags=17%	list=7%	signal=16%	Hdc/Aldh2/Aldh9a1
KEGG_ENDOMETRIAL_CANCER	KEGG_ENDOMETRIAL_CANCER	43	-0.247727	-0.839535	0.774684	0.881712	0.793997	1985	tags=26%	list=16%	signal=22%	Pik3cg/Myc/Araf/Tcf7l2/Ctnnb1/Nras/Map2k2/Hras/Raf1/Ctnna1/Gsk3b
KEGG_LEUKOCYTE_TRANSENDOTHELIAL_MIGRATION	KEGG_LEUKOCYTE_TRANSENDOTHELIAL_MIGRATION	81	-0.208772	-0.797503	0.861111	0.919582	0.828099	1633	tags=25%	list=13%	signal=22%	Itgal/Pik3r1/Rac2/Jam2/Jam3/Vav3/Pik3cg/Actg1/Ncf2/Ptk2b/Ptpn11/Rac1/Ctnnb1/Actb/Mapk14/Ncf1/Ctnna1/Cxcr4/Itgam/Gnai3
KEGG_PORPHYRIN_AND_CHLOROPHYLL_METABOLISM	KEGG_PORPHYRIN_AND_CHLOROPHYLL_METABOLISM	21	-0.249818	-0.708936	0.859857	0.919582	0.828099	3341	tags=33%	list=27%	signal=24%	Blvrb/Eprs/Gusb/Cox10/Hccs/Ugt1a7c/Blvra
KEGG_WNT_SIGNALING_PATHWAY	KEGG_WNT_SIGNALING_PATHWAY	109	-0.204795	-0.812276	0.92515	0.95334	0.858499	2293	tags=24%	list=18%	signal=20%	Csnk2a1/Ppp2r5c/Plcb4/Lrp5/Ppp3r1/Prkx/Plcb2/Myc/Tcf7l2/Ctbp2/Ppp2r5e/Crebbp/Nfatc3/Vangl2/Rac1/Ctnnb1/Senp2/Ctnnbip1/Nfatc4/Fzd1/Lrp6/Sfrp2/Fzd7/Ppp2ca/Gsk3b/Ppp3ca
KEGG_MTOR_SIGNALING_PATHWAY	KEGG_MTOR_SIGNALING_PATHWAY	45	-0.211764	-0.725005	0.931298	0.95334	0.858499	3540	tags=38%	list=28%	signal=27%	Mapk1/Eif4ebp1/Rheb/Pik3cb/Vegfc/Ulk1/Pik3r1/Mapk3/Prkaa2/Pik3cg/Tsc2/Stk11/Strada/Vegfb/Vegfa/Rps6/Eif4b
KEGG_BASE_EXCISION_REPAIR	KEGG_BASE_EXCISION_REPAIR	33	-0.222082	-0.702835	0.92876	0.95334	0.858499	2754	tags=27%	list=22%	signal=21%	Pold1/Neil3/Xrcc1/Pole4/Parp1/Poll/Apex2/Polb/Apex1
KEGG_PROGESTERONE_MEDIATED_OOCYTE_MATURATION	KEGG_PROGESTERONE_MEDIATED_OOCYTE_MATURATION	65	-0.204366	-0.753464	0.95122	0.968006	0.871706	2510	tags=20%	list=20%	signal=16%	Mapk3/Anapc2/Anapc4/Prkx/Pik3cg/Araf/Adcy3/Cdk2/Mapk14/Raf1/Anapc10/Cdc16/Gnai3
KEGG_SPLICEOSOME	KEGG_SPLICEOSOME	121	-0.189865	-0.765572	0.96519	0.976479	0.879336	2678	tags=23%	list=21%	signal=18%	Hnrnpa3/Snrpa/Sf3b6/Rbm25/Snrpb/U2surp/Hnrnpm/Lsm8/Sart1/Snw1/Prpf40b/Plrg1/Ppih/Prpf6/Xab2/Srsf3/Prpf3/Prpf38a/Hnrnpu/Prpf31/Sf3b3/Phf5a/Hnrnpk/Hnrnpa1/Alyref/Bcas2/Ppie/Cwc15
KEGG_HEDGEHOG_SIGNALING_PATHWAY	KEGG_HEDGEHOG_SIGNALING_PATHWAY	23	-0.198545	-0.571699	0.973105	0.978763	0.881393	1064	tags=22%	list=9%	signal=20%	Csnk1g1/Prkx/Stk36/Ptch1/Gsk3b

[truncated: 5 more sheets: KEGG_GSEA-c2, KEGG_GSEA-c3, KEGG_GSEA-c4, KEGG_GSEA-c5, KEGG_GSEA-c7]
