# Supplementary material for: Sex-dependent differences in hematopoietic stem cell aging and leukemogenic potential
Source: Oncogene. 2024 Nov 1;44(2):64–78. doi: 10.1038/s41388-024-03197-9 (PMC11706783; doi:10.1038/s41388-024-03197-9)
Supplement: Supplementary file 4 — Supplementary Table 2 [file 41388_2024_3197_MOESM4_ESM.xlsx]

## Sheet: Summary of tables
Supplementary Table 2 GSEA results of HSPC scRNAseq clusters comparing 28-month-old males vs 3-month-old males
GSEA results were shown in both Hallmak and KEGG terms. Comparison of cluster 5 was not avaible due to low cell counts.
List of Tables of GSEA results for male HSPCs (M28 vs M3)
Hallmark GSEA-cluster 0
Hallmark GSEA-cluster1
Hallmark GSEA-cluster2
Hallmark GSEA-cluster 3
Hallmark GSEA-cluster 4
Hallmark GSEA-cluster7
KEGG GSEA-cluster0
KEGG GSEA-cluster1
KEGG GSEA-cluster2
KEGG GSEA-cluster3
KEGG GSEA-cluster4
KEGG GSEA-cluster7

## Sheet: hallmark_GSEA-c0
ID	Description	setSize	enrichmentScore	NES	pvalue	p.adjust	qvalues	rank	leading_edge	core_enrichment
HALLMARK_TGF_BETA_SIGNALING	HALLMARK_TGF_BETA_SIGNALING	52	0.811734	2.41304	0.00193424	0.00967118	0.00651532	715	tags=46%	list=6%	signal=44%	Wwtr1/Id2/Id3/Tgfb1/Junb/Id1/Pmepa1/Skil/Rhoa/Ctnnb1/Bmpr2/Bmpr1a/Slc20a1/Smad7/Smad1/Eng/Smad3/Tgfbr1/Klf10/Ski/Thbs1/Smad6/Furin/Cdkn1c
HALLMARK_TNFA_SIGNALING_VIA_NFKB	HALLMARK_TNFA_SIGNALING_VIA_NFKB	167	0.641341	2.25872	0.00176678	0.00967118	0.00651532	1218	tags=36%	list=10%	signal=33%	Tsc22d1/Id2/Plk2/Ptgs2/Jun/Fos/Ier3/Junb/Btg1/Zfp36/Tnfaip8/Fosb/Pmepa1/Fosl2/Sat1/Nr4a1/Ninj1/Socs3/Nfil3/Nr4a2/Egr1/Plek/Nfkbia/Nfe2l2/Pde4b/Atp2b1/Bhlhe40/Smad3/Klf9/Klf4/Trib1/Klf10/Efna1/Rcan1/Ccnd1/Serpinb8/Mcl1/Sik1/Jag1/Rela/Ier2/Pfkfb3/Ptger4/Kdm6b/Icam1/B4galt5/Gadd45a/Klf6/Il6st/Litaf/Map2k3/Sgk1/Panx1/Hbegf/Tnip1/Nfkb1/Cflar/Myc/Btg2/Tnfaip3
HALLMARK_HYPOXIA	HALLMARK_HYPOXIA	156	0.625454	2.19416	0.00173611	0.00967118	0.00651532	539	tags=22%	list=4%	signal=22%	Mt1/Mt2/Jun/Fos/Csrp2/Pim1/Ndrg1/Ier3/Btg1/Zfp36/Myh9/Ldha/Fosl2/Ddit4/Tgm2/Cited2/Nfil3/Ets1/Pam/Tgfbi/Efna3/Bgn/Bhlhe40/Hk1/Noct/Hk2/Efna1/Pfkp/Hspa5/Bcl2/Vldlr/Nr3c1/Wsb1/Pfkfb3/Zfp292
HALLMARK_P53_PATHWAY	HALLMARK_P53_PATHWAY	177	0.593526	2.11632	0.00175131	0.00967118	0.00651532	973	tags=19%	list=8%	signal=18%	Tm4sf1/Nupr1/Tsc22d1/Txnip/Tgfb1/Plk2/Jun/Fos/Ctsd/Ndrg1/Ier3/Btg1/Gm2a/Sat1/Ddit4/Ninj1/Procr/Hdac3/Klf4/Rpl36/Mapkapk3/Cd82/Rps27l/Slc35d1/Hint1/Mknk2/Ptpn14/Perp/Gadd45a/Hras/Plk3/Sp1/Trib3/Hbegf
HALLMARK_UV_RESPONSE_DN	HALLMARK_UV_RESPONSE_DN	112	0.567141	1.89655	0.00184502	0.00967118	0.00651532	1534	tags=29%	list=12%	signal=26%	Mt1/Id1/Cited2/Mapk14/Bmpr1a/Smad7/Notch2/Itgb3/Atp2b1/Prkar2b/Bhlhe40/Smad3/Fhl2/Vldlr/Nr3c1/Rbpms/Celf2/Dyrk1a/Atp2b4/Cdk13/Igf1r/Nfkb1/Insig1/Myc/Nipbl/Tgfbr2/Map1b/Pdlim5/Sipa1l1/Abcc1/Apbb2/Dusp1/Ythdc1
HALLMARK_ANDROGEN_RESPONSE	HALLMARK_ANDROGEN_RESPONSE	86	0.585687	1.88708	0.00181818	0.00967118	0.00651532	1427	tags=34%	list=11%	signal=30%	Tsc22d1/Ndrg1/Arid5b/Tnfaip8/Pmepa1/Sat1/Myl12a/Cdk6/Maf/Gsr/Itgav/Ptk2b/Ccnd1/Rps6ka3/Ell2/Abhd2/Elovl5/Sord/Sec24d/Vapa/Sgk1/Actn1/Adrm1/Srp19/Insig1/Ank/Pa2g4/Pdlim5/B4galt1
HALLMARK_MYOGENESIS	HALLMARK_MYOGENESIS	115	0.489643	1.64093	0.00185529	0.00967118	0.00651532	1041	tags=17%	list=8%	signal=16%	Wwtr1/Tgfb1/Myh9/Tpm3/Ifrd1/Clu/Fst/Bhlhe40/Gpx3/Fhl1/Akt2/Ocel1/Igfbp7/Mylk/Syngr2/Nav2/Hbegf/Fxyd1/Mef2d/Mapk12
HALLMARK_INTERFERON_GAMMA_RESPONSE	HALLMARK_INTERFERON_GAMMA_RESPONSE	170	0.46151	1.6399	0.0017301	0.00967118	0.00651532	585	tags=14%	list=5%	signal=13%	Mt2/Txnip/Ptgs2/Selp/Pim1/Stat3/Btg1/Arid5b/Ptpn1/Socs3/H2-Eb1/Bpgm/Nfkbia/Pde4b/H2-D1/Arl4a/Irf2/Ifitm3/Pla2g4a/Pfkp/Psmb8/Casp4/Vamp5
HALLMARK_EPITHELIAL_MESENCHYMAL_TRANSITION	HALLMARK_EPITHELIAL_MESENCHYMAL_TRANSITION	121	0.478641	1.61864	0.00181818	0.00967118	0.00651532	976	tags=17%	list=8%	signal=16%	Id2/Tgfb1/Basp1/Jun/Glipr1/Pmepa1/Sat1/Tgm2/Notch2/Itgb3/Tgfbi/Bgn/Itgav/Fermt2/Thbs1/Mylk/Gadd45a/Lox/Mgp/Dkk1/Col16a1
HALLMARK_IL2_STAT5_SIGNALING	HALLMARK_IL2_STAT5_SIGNALING	166	0.45669	1.61106	0.00175131	0.00967118	0.00651532	1151	tags=22%	list=9%	signal=21%	Selp/Itga6/Alcam/Pim1/Ndrg1/Ifngr1/Tgm2/Nfil3/Bmpr2/Plec/St3gal4/Nfkbiz/Bhlhe40/Muc1/Itgav/Arl4a/Hk2/Ifitm3/Swap70/Bcl2/Odc1/Myo1e/Ctsz/Prkch/Gpx4/Furin/Cdkn1c/Huwe1/Xbp1/Lrrc8c/Klf6/Syngr2/Dhrs3/Igf1r/Cyfip1/Ckap4/Myc
HALLMARK_KRAS_SIGNALING_UP	HALLMARK_KRAS_SIGNALING_UP	125	0.452982	1.54191	0.00537634	0.0244379	0.0164634	503	tags=14%	list=4%	signal=13%	Id2/Tmem176a/Ptgs2/Tmem176b/Spry2/Ets1/Bpgm/Eng/Tmem158/Klf4/Gadd45g/Trib1/Gng11/Psmb8/Akt2/Spon1/Avl9
HALLMARK_APOPTOSIS	HALLMARK_APOPTOSIS	136	0.446235	1.53682	0.00700525	0.0291886	0.0196639	761	tags=18%	list=6%	signal=17%	Txnip/Jun/Ier3/Ifngr1/Sat1/Lmna/Ctnnb1/Slc20a1/Smad7/Clu/Bgn/Tspo/Gsr/Dnajc3/Timp2/Ifitm3/Gpx3/Ccnd1/Mcl1/Rela/Casp4/Gstm2/Gpx4/Gadd45a
HALLMARK_IL6_JAK_STAT3_SIGNALING	HALLMARK_IL6_JAK_STAT3_SIGNALING	64	0.507349	1.5426	0.0189394	0.069287	0.0466775	227	tags=14%	list=2%	signal=14%	Tgfb1/Jun/Pim1/Stat3/Ifngr1/Ptpn1/Socs3/Itgb3/Csf3r
HALLMARK_APICAL_JUNCTION	HALLMARK_APICAL_JUNCTION	133	0.416632	1.43315	0.0194004	0.069287	0.0466775	982	tags=18%	list=8%	signal=17%	Actb/Myh9/Rasa1/Arpc2/Mapk14/Tgfbi/Adam9/Itga3/Rhof/Fyb/Actg1/Tspan4/Akt2/Skap2/Msn/Stx4a/Icam1/Ldlrap1/Cnn2/Hras/Nf1/Actn1/Col16a1/Vasp
HALLMARK_ADIPOGENESIS	HALLMARK_ADIPOGENESIS	176	0.38083	1.3576	0.0278261	0.0927536	0.0624867	1455	tags=20%	list=12%	signal=18%	Apoe/Sult1a1/Ifngr1/Por/Lpl/Gpd2/Riok3/Arl4a/Taldo1/Acox1/Gpx3/Aldh2/Ucp2/Pfkfb3/Cdkn2c/Cd302/Mylk/Pqlc3/G3bp2/Gpx4/Ndufb7/Gadd45a/Samm50/Idh3g/Dgat1/Preb/Ptger3/Adipor2/Acadl/Uqcr11/Tkt/Ak2/Dhcr7/Decr1/Cd36
HALLMARK_UV_RESPONSE_UP	HALLMARK_UV_RESPONSE_UP	133	0.404716	1.39217	0.0335097	0.0971251	0.0654316	1467	tags=24%	list=12%	signal=21%	Fos/Sult1a1/Junb/Btg1/Fosb/Nr4a1/Nfkbia/H2-D1/Cebpg/Asns/Nxf1/Gpx3/Rab27a/Plcl1/Icam1/Furin/Epcam/Cdkn1c/H2-T23/Ap2s1/Dgat1/Il6st/Ppat/Hnrnpu/Tmbim6/Cltb/Btg2/Stard3/Tuba4a/E2f5/Mmp14/Hspa2
HALLMARK_XENOBIOTIC_METABOLISM	HALLMARK_XENOBIOTIC_METABOLISM	143	0.3942	1.37335	0.034965	0.0971251	0.0654316	1000	tags=13%	list=8%	signal=12%	Mt2/Id2/Apoe/Tmem176b/Por/Ninj1/Ptges3/Gsr/Acox1/Aldh2/Blvrb/Gclc/Slc35d1/Lpin2/Elovl5/Il1r1/Cyp2e1/Xdh
HALLMARK_MTORC1_SIGNALING	HALLMARK_MTORC1_SIGNALING	192	0.366455	1.32023	0.0345423	0.0971251	0.0654316	1644	tags=25%	list=13%	signal=22%	Nupr1/Ldha/Ddit4/Txnrd1/Nfil3/Ifrd1/Ppa1/Uchl5/Bhlhe40/Gsr/Hk2/Asns/Hspa5/Atp6v1d/Actr3/Vldlr/Gclc/Rab1a/Skap2/Egln3/Elovl5/Sord/Xbp1/Cyp51/Hspa4/Psmg1/Hsp90b1/Psmd14/Trib3/Map2k3/Psmc2/Psma3/Adipor2/Atp5g1/Insig1/Gla/Btg2/Tuba4a/Slc7a11/Rpa1/Dhcr7/Ube2d3/Glrx/Ebp/Gapdh/Hmgcr/Cxcr4/Ppp1r15a
HALLMARK_ESTROGEN_RESPONSE_LATE	HALLMARK_ESTROGEN_RESPONSE_LATE	136	0.387589	1.33485	0.0542907	0.14287	0.0962495	1460	tags=21%	list=12%	signal=18%	Id2/Fos/Zfp36/Prkar2b/Klf4/Jak1/Emp2/Bcl2/Ccnd1/Blvrb/Myof/Abhd2/Elovl5/Perp/Sord/Xbp1/Atp2b4/Fabp5/Il6st/Cox6c/Sgk1/Ptger3/Gla/Impa2/Rabep1/Dhcr7/Nab2/Aff1
HALLMARK_ESTROGEN_RESPONSE_EARLY	HALLMARK_ESTROGEN_RESPONSE_EARLY	145	0.362563	1.26066	0.1	0.227273	0.15311	1460	tags=20%	list=12%	signal=18%	Fos/Tgm2/Bhlhe40/Fhl2/Muc1/Klf4/Med13l/Klf10/Bcl2/Ccnd1/Ugcg/Blvrb/Myof/Sh3bp5/Abhd2/Elovl5/Xbp1/Syngr1/Dhrs3/Il6st/Nav2/Igf1r/Ar/Myc/Gla/Dhcr7/B4galt1/Mlph/Aff1
HALLMARK_GLYCOLYSIS	HALLMARK_GLYCOLYSIS	157	0.353297	1.24107	0.105719	0.229824	0.154829	1112	tags=15%	list=9%	signal=14%	Ier3/Fut8/Ldha/Ddit4/Cited2/Pam/Tgfbi/Efna3/Stmn1/Hk2/Taldo1/Pfkp/Hspa5/Vldlr/Ppp2cb/Gclc/Zfp292/Homer1/Egln3/Ak3/Nol3/Chst2/B4galt7/Akr1a1
HALLMARK_G2M_CHECKPOINT	HALLMARK_G2M_CHECKPOINT	172	0.333498	1.18683	0.155709	0.311419	0.209798	917	tags=13%	list=7%	signal=13%	Mt2/Tgfb1/Mapk14/Notch2/Stmn1/Smad3/Ss18/Smc1a/Hnrnpd/Lmnb1/Gspt1/Snrpd1/Ccnd1/Odc1/G3bp1/Cdkn2c/Xpo1/Meis1/Wrn/Kif5b/Cul3/Tmpo/Odf2
HALLMARK_HEDGEHOG_SIGNALING	HALLMARK_HEDGEHOG_SIGNALING	22	0.507799	1.27191	0.193159	0.344927	0.232372	953	tags=32%	list=8%	signal=29%	Myh9/Rasa1/Adgrg1/Cdk6/Vldlr/Nf1/Tle1
HALLMARK_REACTIVE_OXYGEN_SPECIES_PATHWAY	HALLMARK_REACTIVE_OXYGEN_SPECIES_PATHWAY	47	0.423137	1.22664	0.190751	0.344927	0.232372	795	tags=26%	list=6%	signal=24%	Junb/Gclm/Txnrd1/Gsr/Hmox2/Pfkp/Gpx3/Gclc/Srxn1/Gpx4/Txnrd2/Pdlim1
HALLMARK_COMPLEMENT	HALLMARK_COMPLEMENT	133	0.340134	1.17001	0.19224	0.344927	0.232372	1753	tags=23%	list=14%	signal=20%	Ctsd/Pim1/Plek/Gpd2/Clu/Adam9/Timp2/Irf2/Pla2g4a/Hspa5/Cr1l/Ppp2cb/Raf1/Csrp1/Casp4/Stx4a/Ppp4c/Cpq/Tnfaip3/Dock10/Lgals3/Grb2/Mmp14/Cd36/Ehd1/Rnf4/Gnb2/Casp1/Rbsn/Usp15
HALLMARK_CHOLESTEROL_HOMEOSTASIS	HALLMARK_CHOLESTEROL_HOMEOSTASIS	66	0.387259	1.17996	0.218391	0.372667	0.25106	1570	tags=26%	list=12%	signal=23%	Alcam/Lpl/Nfil3/Ctnnb1/Clu/Actg1/Jag1/Cyp51/Fabp5/Gstm7/Trib3/Cpeb2/Tnfrsf12a/Lgals3/Dhcr7/Ebp/Hmgcr
HALLMARK_PROTEIN_SECRETION	HALLMARK_PROTEIN_SECRETION	91	0.354128	1.14972	0.231054	0.372667	0.25106	1944	tags=29%	list=15%	signal=24%	Rab2a/Pam/Tmed10/Cd63/Adam10/Rps6ka3/Atp1a1/Tsg101/Rer1/Cope/Stx12/Tmed2/Sec24d/Ap2s1/Vamp3/Sgms1/Cltc/Gla/Scamp1/Rab14/Arf1/Mon2/Bet1/Ica1/Galc/Lamp2
HALLMARK_INFLAMMATORY_RESPONSE	HALLMARK_INFLAMMATORY_RESPONSE	122	0.334682	1.13415	0.22686	0.372667	0.25106	1470	tags=20%	list=12%	signal=18%	Rgs1/Nfkbia/Pde4b/Itgb3/Atp2b1/Csf3r/Raf1/Cd82/Rela/Ptger4/Icam1/Klf6/Chst2/Il1r1/Hbegf/Adrm1/Nfkb1/Pcdh7/Osmr/Myc/Btg2/Gabbr1/Mmp14/Bst2
HALLMARK_MYC_TARGETS_V1	HALLMARK_MYC_TARGETS_V1	198	0.305038	1.1035	0.267581	0.418096	0.281665	1404	tags=23%	list=11%	signal=21%	Ldha/Srsf3/Ywhaq/Ifrd1/Ptges3/Srsf7/Hnrnpd/Gspt1/Rps2/Cbx3/Snrpd1/Mrps18b/Ranbp1/Odc1/Hnrnpa2b1/Eif2s1/G3bp1/Xpo1/Vdac3/Rps6/Cnbp/Psma2/Eif4e/Psmd14/Eif3d/Eif3j2/Nme1/Hnrnpu/Nhp2/Vdac1/Myc/Eif4a1/Fbl/Hnrnpa1/Pabpc4/Ywhae/Fam120a/Snrpd2/Cct3/Ube2l3/Rps3/Pa2g4/Rpl14/Rps10/Psmb3/Snrpa1
HALLMARK_COAGULATION	HALLMARK_COAGULATION	75	0.339782	1.06472	0.35175	0.532954	0.359043	2447	tags=36%	list=19%	signal=29%	Gda/Plek/Clu/Itgb3/Adam9/Csrp1/Thbs1/Wdr1/Furin/Anxa1/Thbd/Cpq/Vwf/Sirt2/Mmp14/Gnb2/Gsn/Msrb2/Lamp2/Klf7/Pros1/Dusp6/Lgmn/Maff/Casp9/Bmp1/Capn5
HALLMARK_HEME_METABOLISM	HALLMARK_HEME_METABOLISM	158	0.288509	1.01748	0.437607	0.563506	0.379625	1944	tags=22%	list=15%	signal=19%	Gclm/Minpp1/Sdcbp/Picalm/Bpgm/Riok3/Asns/Daam1/Alad/Epb41/Blvrb/Nr3c1/Ucp2/Gclc/Ell2/Mfhas1/Lpin2/Khnyn/Map2k3/Rbm38/Rnf19a/Btg2/Pgls/Slc7a11/Cast/Rcl1/Ppox/Usp15/Mboat2/H1f0/Bach1/Top1/Arhgef12/Tns1/Lamp2
HALLMARK_UNFOLDED_PROTEIN_RESPONSE	HALLMARK_UNFOLDED_PROTEIN_RESPONSE	107	0.301781	1.0119	0.417266	0.563506	0.379625	1575	tags=24%	list=13%	signal=21%	Ddit4/Dnajc3/Cebpg/Asns/Pdia6/Hspa5/Eif2s1/Eif4ebp1/Banf1/Xbp1/Atf4/Kif5b/Yif1a/Eif4e/Hsp90b1/Preb/Srpr/Pop4/Nhp2/Eif4a1/Imp3/Exosc10/Ern1/Eif4a2/Eif4g1/Ywhaz
HALLMARK_SPERMATOGENESIS	HALLMARK_SPERMATOGENESIS	65	0.314726	0.959454	0.497143	0.610411	0.411225	1905	tags=20%	list=15%	signal=17%	Arl4a/Taldo1/Vdac3/Pgs1/Prkar2a/Psmg1/Braf/Tsn/Hspa2/Pias2/Nf2/Acrbp/Zc3h14
HALLMARK_PI3K_AKT_MTOR_SIGNALING	HALLMARK_PI3K_AKT_MTOR_SIGNALING	91	0.291856	0.947547	0.524954	0.610411	0.411225	1998	tags=29%	list=16%	signal=24%	Rps6ka3/Actr3/Raf1/Itpr2/Mknk2/Ywhab/Prkar2a/Eif4e/Hsp90b1/Hras/Arpc3/Trib3/Map2k3/Cab39l/Cltc/Ripk1/Grb2/Ube2d3/Arf1/Cxcr4/Ptpn11/Mapk8/Traf2/Prkag1/Nfkbib/Tbk1
HALLMARK_NOTCH_SIGNALING	HALLMARK_NOTCH_SIGNALING	29	0.350474	0.935008	0.520076	0.610411	0.411225	2072	tags=34%	list=16%	signal=29%	Notch2/Ccnd1/Jag1/Rbx1/Arrb1/St3gal6/Fbxw11/Aph1a/Cul1/Sap30
HALLMARK_KRAS_SIGNALING_DN	HALLMARK_KRAS_SIGNALING_DN	74	0.291594	0.910687	0.59375	0.659722	0.444444	1399	tags=12%	list=11%	signal=11%	Skil/Nr4a2/Kmt2d/Synpo/Chst2/Sgk1/Btg2/Lgals7/Msh5
HALLMARK_MITOTIC_SPINDLE	HALLMARK_MITOTIC_SPINDLE	185	0.258882	0.929522	0.623932	0.663757	0.447163	989	tags=11%	list=8%	signal=10%	Myh9/Rasa1/Arhgap29/Notch2/Capzb/Smc1a/Lmnb1/Rhof/Arf6/Myo1e/Stau1/Epb41/Mark4/Synpo/Uxt/Ranbp9/Bcr/Kif5b/Nf1/Tlk1
HALLMARK_ALLOGRAFT_REJECTION	HALLMARK_ALLOGRAFT_REJECTION	142	0.264312	0.91803	0.617133	0.663757	0.447163	1580	tags=15%	list=13%	signal=14%	Tgfb1/Ifngr1/Dyrk3/Ets1/H2-D1/Fyb/Hcls1/Rps19/Icam1/Degs1/H2-T23/Cd47/Eif3d/Eif3a/Eif3j2/Nme1/Srgn/Galnt1/Psmb10/Bcl3/Elf4/H2-Oa
HALLMARK_PEROXISOME	HALLMARK_PEROXISOME	84	0.267488	0.854062	0.723881	0.739394	0.498118	898	tags=13%	list=7%	signal=12%	Aldh1a1/Tspo/Acox1/Slc23a2/Lonp2/Ctbp1/Elovl5/Prdx5/Cnbp/Hras/Dhrs3
HALLMARK_BILE_ACID_METABOLISM	HALLMARK_BILE_ACID_METABOLISM	77	0.265755	0.837029	0.738007	0.739394	0.498118	1160	tags=9%	list=9%	signal=8%	Gclm/Aldh1a1/Slc23a2/Lonp2/Prdx5/Ar/Abca4
HALLMARK_E2F_TARGETS	HALLMARK_E2F_TARGETS	179	-0.346096	-1.27251	0.0788863	0.197216	0.132861	2112	tags=28%	list=17%	signal=24%	Tbrg4/Pop7/Ezh2/Tacc3/Dlgap5/Pole4/Hmga1/Ilf3/Usp1/Cenpe/Asf1b/Syncrip/Mcm5/Ppp1r8/Kif22/Psip1/Tubb5/Ctps/Ssrp1/Tipin/Dek/Ung/Nasp/Diaph3/Cdca8/Mms22l/Orc6/Pnn/Ube2t/Snrpb/Racgap1/Cks1b/Prps1/Ing3/Pola2/Mcm7/Suv39h1/Mthfd2/Ube2s/Smc4/Dut/Hmgb2/Cdk1/Nap1l1/Srsf2/Nop56/Cks2/Top2a/Slbp/Hmmr
HALLMARK_OXIDATIVE_PHOSPHORYLATION	HALLMARK_OXIDATIVE_PHOSPHORYLATION	196	-0.335447	-1.24073	0.0971564	0.227273	0.15311	1962	tags=26%	list=16%	signal=22%	Tomm22/Gpi1/Grpel1/Atp5a1/Pdhx/Ech1/Slc25a12/Atp5h/Sucla2/Pdhb/Bdh2/Glud1/Alas1/Hccs/Cox7a2/Ndufa7/Slc25a5/Hspa9/Atp6v0e/Fdx1/Vdac2/Bax/Etfdh/Cox5a/Ndufs2/Oat/Cox17/Sdhd/Prdx3/Atp6v1e1/Hadha/Oxa1l/Atp5k/Iscu/Atp6v1h/Ndufa6/Atp5d/Ndufb3/Uqcrb/Ndufs8/Atp5e/Atp1b1/Cox6a1/Ldhb/Cycs/Atp6v1f/Mpc1/Slc25a3/Ndufa3/Uqcrh/Cyb5a
HALLMARK_PANCREAS_BETA_CELLS	HALLMARK_PANCREAS_BETA_CELLS	15	-0.568691	-1.37098	0.116803	0.24334	0.163934	1579	tags=40%	list=13%	signal=35%	Srp9/Spcs1/Srp14/Dpp4/Srprb/Lmo2
HALLMARK_INTERFERON_ALPHA_RESPONSE	HALLMARK_INTERFERON_ALPHA_RESPONSE	95	-0.306706	-1.03783	0.364035	0.535346	0.360654	2242	tags=38%	list=18%	signal=31%	Irf7/Parp9/H2-Q7/Ube2l6/Eif2ak2/Cmpk2/Mov10/H2-M3/Irf1/Trafd1/Ifi44/Ncoa7/Trim26/Adar/B2m/Stat2/Psme1/Parp14/Rtp4/Trim12c/Ccrl2/Trim25/Trim21/Tap1/Ripk2/Ifi30/Gmpr/Ifitm1/Samd9l/Uba7/Psmb9/Oasl1/Ly6e/Rsad2/Slc25a28/Irf9
HALLMARK_ANGIOGENESIS	HALLMARK_ANGIOGENESIS	22	-0.400915	-1.04393	0.390099	0.545117	0.367237	2310	tags=50%	list=18%	signal=41%	Pglyrp1/App/Pdgfa/Postn/Jag2/Spp1/S100a4/Lrpap1/Fstl1/Ccnd2/Vegfa
HALLMARK_MYC_TARGETS_V2	HALLMARK_MYC_TARGETS_V2	58	-0.328326	-1.02845	0.392484	0.545117	0.367237	2112	tags=28%	list=17%	signal=23%	Tbrg4/Rrp9/Srm/Hspd1/Tfb2m/Mcm5/Ung/Nop16/Ppan/Mphosph10/Gnl3/Phb/Dusp2/Wdr43/Nop56/Hspe1
HALLMARK_DNA_REPAIR	HALLMARK_DNA_REPAIR	143	-0.275258	-0.987187	0.439535	0.563506	0.379625	2045	tags=27%	list=16%	signal=23%	Supt5/Vps37b/Pom121/Pole4/Gtf3c5/Srsf6/Cmpk2/Polr1d/Ssrp1/Taf1c/Itpa/Cstf3/Umps/Tarbp2/Sf3a3/Rev3l/Cox17/Nfx1/Polr2g/Ercc3/Nme4/Sec61a1/Taf13/Rnmt/Supt4a/Pola2/Nelfb/Polr2h/Bcap31/Dut/Polr2d/Impdh2/Mpc2/Polr2a/Arl6ip1/Polr2k/Aprt/Polr2i
HALLMARK_FATTY_ACID_METABOLISM	HALLMARK_FATTY_ACID_METABOLISM	127	-0.268389	-0.952703	0.518847	0.610411	0.411225	2710	tags=28%	list=22%	signal=22%	Acss1/Bphl/Fh1/Gcdh/Hmgcs1/Cbr1/Dhcr24/Dld/Glul/Pdha1/Ube2l6/Acot2/Metap1/Hsp90aa1/Rdh11/Ech1/Sucla2/Mlycd/Pdhb/Hccs/Trp53inp2/Psme1/Eci2/Hmgcl/Etfdh/Fasn/Sdhd/Mif/Aldoa/Cpox/Sms/Prdx6/Car2/S100a10/Gabarapl1/Lgals1
HALLMARK_WNT_BETA_CATENIN_SIGNALING	HALLMARK_WNT_BETA_CATENIN_SIGNALING	35	-0.32848	-0.942886	0.538784	0.612255	0.412466	1586	tags=17%	list=13%	signal=15%	Jag2/Ncor2/Ptch1/Ccnd2/Csnk1e/Hey1
HALLMARK_APICAL_SURFACE	HALLMARK_APICAL_SURFACE	25	-0.298317	-0.796414	0.739394	0.739394	0.498118	2129	tags=24%	list=17%	signal=20%	App/Ephb4/Akap7/Il2rg/Cx3cl1/Mdga1

## Sheet: hallmark_GSEA-c1
ID	Description	setSize	enrichmentScore	NES	pvalue	p.adjust	qvalues	rank	leading_edge	core_enrichment
HALLMARK_TGF_BETA_SIGNALING	HALLMARK_TGF_BETA_SIGNALING	52	0.606427	1.97479	0.00852878	0.204248	0.184899	1048	tags=25%	list=8%	signal=23%	Wwtr1/Tgfb1/Id3/Bmpr1a/Pmepa1/Furin/Skil/Junb/Rhoa/Smad3/Id2/Trim33/Ski
HALLMARK_P53_PATHWAY	HALLMARK_P53_PATHWAY	179	0.419797	1.6387	0.00488998	0.204248	0.184899	1915	tags=27%	list=15%	signal=23%	Ninj1/Rpl36/Tgfb1/Ndrg1/Tsc22d1/Fos/Nupr1/Rnf19b/Gm2a/Rpl18/Baiap2/Pitpnc1/Klk8/Ier3/Tm4sf1/S100a4/Gpx2/Btg2/Plxnb2/Fas/Rrad/Rrp8/Acvr1b/Rab40c/Sec61a1/Ei24/Ak1/Dcxr/Ada/Tpd52l1/Fdxr/Irak1/Jun/Gls2/Trp53/Pcna/Slc7a11/Cdkn2aip/Eps8l2/Pdgfa/Ddit4/Ctsd/Tm7sf3/Cdkn1a/Vamp8/Cd82/Mapkapk3/Tax1bp3
HALLMARK_TNFA_SIGNALING_VIA_NFKB	HALLMARK_TNFA_SIGNALING_VIA_NFKB	171	0.408277	1.58211	0.0122549	0.204248	0.184899	1539	tags=23%	list=12%	signal=20%	Ninj1/Fosb/Zfp36/Nfkb2/Pmepa1/Tsc22d1/Fos/Atp2b1/Relb/Rnf19b/Bhlhe40/Ehd1/Rhob/Bcl3/Ier2/Junb/Litaf/B4galt5/Ier3/Edn1/Btg2/Traf1/Smad3/Serpinb8/Tank/Id2/Tnip1/Egr3/Gadd45b/Kdm6b/Klf9/Jun/Tnfaip8/Nfkbie/Nr4a1/Yrdc/Ptgs2/Rela/Dusp1
HALLMARK_EPITHELIAL_MESENCHYMAL_TRANSITION	HALLMARK_EPITHELIAL_MESENCHYMAL_TRANSITION	115	0.439721	1.61854	0.028169	0.234742	0.212503	2175	tags=30%	list=17%	signal=25%	Tgfb1/Pmepa1/Spp1/Abi3bp/Itgav/Bgn/Rhob/Glipr1/Qsox1/Dst/Tpm1/Fstl3/Fas/Pmp22/Id2/Gadd45b/Il15/Itgb3/Grem1/Vim/Jun/Sparc/Crlf1/Tnfrsf12a/Flna/Ecm1/Gja1/Serpine2/Basp1/Capg/Gpx7/Fn1/Notch2/Tgm2/Col1a2
HALLMARK_UV_RESPONSE_DN	HALLMARK_UV_RESPONSE_DN	112	0.440654	1.61758	0.0257009	0.234742	0.212503	1181	tags=18%	list=9%	signal=16%	Mt1/Anxa2/Bmpr1a/Atp2b1/Bhlhe40/Sipa1l1/Atxn1/Inpp4b/Pik3r3/Add3/Fhl2/Smad3/Mgmt/Rbpms/Pmp22/Dyrk1a/Insig1/Itgb3/Bckdhb/Sdc2
HALLMARK_HYPOXIA	HALLMARK_HYPOXIA	153	0.406535	1.5526	0.0247525	0.234742	0.212503	1989	tags=22%	list=16%	signal=18%	Mt1/Mt2/Anxa2/Zfp36/Ndrg1/Pim1/Fos/Fbp1/Bgn/Bhlhe40/Slc2a1/Siah2/Rora/Ier3/S100a4/Ldha/Slc6a6/Pdgfb/Hspa5/Ugp2/Gpc3/Sdc2/Jun/Gpi1/Dusp1/Ddit4/Gapdh/P4ha1/Cdkn1a/Galk1/Map3k1/Aldoc/Pdk3
HALLMARK_ANGIOGENESIS	HALLMARK_ANGIOGENESIS	21	0.587735	1.60672	0.0391304	0.279503	0.253024	481	tags=19%	list=4%	signal=18%	Lpl/Spp1/Itgav/S100a4
HALLMARK_ANDROGEN_RESPONSE	HALLMARK_ANDROGEN_RESPONSE	84	0.39857	1.39091	0.0586907	0.35219	0.318825	1470	tags=19%	list=12%	signal=17%	Maf/Pmepa1/Ndrg1/Tsc22d1/Itgav/Cdk6/Vapa/Appbp2/Inpp4b/Steap4/Insig1/Akt1/Tmem50a/Tnfaip8/Lman1/Abhd2
HALLMARK_ESTROGEN_RESPONSE_LATE	HALLMARK_ESTROGEN_RESPONSE_LATE	135	0.358392	1.35037	0.0774818	0.35219	0.318825	1470	tags=21%	list=12%	signal=19%	Slc29a1/Zfp36/Fabp5/Fos/Aff1/Siah2/Klk10/Add3/Ptger3/Hr/Abca3/Nrip1/Ass1/Id2/Pkp3/Egr3/Pgr/Impa2/Dcxr/Cox6c/Tpd52l1/Mdk/Olfm1/Mapt/Il17rb/Gale/Nxt1/Plk4/Abhd2
HALLMARK_IL2_STAT5_SIGNALING	HALLMARK_IL2_STAT5_SIGNALING	170	0.339291	1.3154	0.0709046	0.35219	0.318825	2120	tags=29%	list=17%	signal=25%	Ifngr1/Ndrg1/Pim1/Spp1/Furin/Itgav/Bhlhe40/Rhob/Rhoh/St3gal4/Muc1/Emp1/Rora/Cd79b/Rnh1/Plec/Traf1/Itga6/Ncoa3/Odc1/Mapkapk2/Fah/Gadd45b/Ckap4/Lclat1/Sell/Gbp3/Dhrs3/Capn3/Snx14/Penk/Il1r2/Cyfip1/Ptch1/Bcl2l1/Cdcp1/Ltb/Gpx4/P4ha1/Ecm1/Ahcy/Irf6/Capg/Pdcd2l/Cxcl10/Plpp1/Tnfrsf1b/Plscr1/Tgm2/S100a1
HALLMARK_KRAS_SIGNALING_DN	HALLMARK_KRAS_SIGNALING_DN	78	0.368555	1.27263	0.104213	0.388067	0.351303	1526	tags=23%	list=12%	signal=20%	Prodh/Skil/Fggy/Cpa2/Pdcd1/Slc29a3/Klk8/Nudt10/Edn1/Btg2/Copz2/Entpd7/Dtnb/Lfng/Slc16a7/Hsd11b2/Zfp112/Ifi44l
HALLMARK_ALLOGRAFT_REJECTION	HALLMARK_ALLOGRAFT_REJECTION	144	0.330922	1.25642	0.129584	0.388067	0.351303	1973	tags=21%	list=15%	signal=18%	Tgfb1/Ifngr1/Rps19/H2-Aa/H2-DMb1/H2-T23/Cd74/Bcl3/Il27ra/Il18rap/H2-D1/Fas/Rps3a1/Itk/Fcgr2b/Il15/Ube2n/Galnt1/Akt1/Cd96/Cd40/H2-Q7/Flna/Il11/Eif3j2/Ltb/Eif4g3/H2-DMa/Capg/Nme1
HALLMARK_IL6_JAK_STAT3_SIGNALING	HALLMARK_IL6_JAK_STAT3_SIGNALING	65	0.368853	1.248	0.134199	0.388067	0.351303	2242	tags=34%	list=18%	signal=28%	Tgfb1/Ifngr1/Pim1/Stat3/Csf2rb2/Fas/Ptpn1/Acvr1b/Itgb3/Jun/Il17rb/Dntt/Il1r2/Tnfrsf12a/Il6st/Ltb/Cd9/Cxcl10/Tnfrsf1b/Pik3r5/Ptpn2/Socs3
HALLMARK_ESTROGEN_RESPONSE_EARLY	HALLMARK_ESTROGEN_RESPONSE_EARLY	145	0.326395	1.24209	0.137681	0.388067	0.351303	2095	tags=25%	list=16%	signal=21%	Fos/Bhlhe40/Aff1/Slc2a1/Siah2/Muc1/Ar/Klk10/Add3/Fhl2/Hr/Abca3/Nrip1/Egr3/Sh3bp5/Pgr/Tpd52l1/Olfm1/Dhrs3/Rara/Slc7a2/Mapt/Il17rb/Nxt1/Abhd2/Rhod/Calb2/Il6st/P2ry2/Gja1/Rhobtb3/Cyp26b1/Fkbp4/Ugcg/Tubb2b/Tgm2
HALLMARK_MYOGENESIS	HALLMARK_MYOGENESIS	114	0.328437	1.21105	0.147465	0.388067	0.351303	1027	tags=11%	list=8%	signal=11%	Wwtr1/Tgfb1/Pdlim7/Ncam1/Mef2d/Bhlhe40/Tpm3/Gpx3/Plxnb2/Igfbp7/Gadd45b/Ak1/Tpd52l1
HALLMARK_PEROXISOME	HALLMARK_PEROXISOME	84	0.346305	1.20852	0.146727	0.388067	0.351303	1409	tags=15%	list=11%	signal=14%	Aldh1a1/Gnpat/Tspo/Nudt19/Ech1/Itgb1bp1/Pex5/Atxn1/Ide/Dhrs3/Slc25a19/Cacna1b/Hsd11b2
HALLMARK_MYC_TARGETS_V1	HALLMARK_MYC_TARGETS_V1	197	0.301771	1.19491	0.129114	0.388067	0.351303	2219	tags=26%	list=17%	signal=22%	Rps2/Ywhaq/Rps6/Snrpa/Rpl14/Psmd14/Psmb2/Mad2l1/Rpl18/Ncbp1/Hnrnpa1/Ldha/Srsf7/Mcm5/Eif2s1/Psma2/Vdac1/Fam120a/Gspt1/Odc1/Cox5a/Cbx3/Srpk1/Kpna2/Rrm1/Pwp1/Rps3/Ssbp1/Hddc2/Etf1/Ube2l3/Iars/Pcna/Sf3a1/Psmb3/Canx/Eif3j2/Acp1/Cct4/Eif4a1/Hnrnpa3/Prdx3/Nme1/Rnps1/Serbp1/Ppm1g/Rps5/Snrpd2/Mrpl23/Rps10/Psma6
HALLMARK_APOPTOSIS	HALLMARK_APOPTOSIS	135	0.313147	1.17989	0.16707	0.417676	0.378106	1800	tags=22%	list=14%	signal=19%	Dnajc3/Ifngr1/Lmna/Casp9/Tspo/Bgn/Rhob/Emp1/Gpx3/Ier3/Btg2/Fas/Sc5d/Mgmt/Egr3/Gadd45b/Fdxr/Etf1/Gstm2/Rara/Jun/Diablo/Tnfrsf12a/Bcl2l1/Rela/Timp2/Casp4/Bid/Gpx4/Cdkn1a
HALLMARK_ADIPOGENESIS	HALLMARK_ADIPOGENESIS	177	0.290332	1.12788	0.201493	0.479744	0.434295	1632	tags=18%	list=13%	signal=15%	Lpl/Ifngr1/Dhrs7/Sdhb/Ppm1b/Ech1/Aldh2/Acads/Dld/Gpx3/Hadh/Fzd4/Cox7b/Ptger3/Uck1/Tank/Fah/Uqcrq/Atp5o/Samm50/Abcb8/Sowahc/Idh3g/Atp1b3/Coq9/Decr1/Cox8a/Pqlc3/Aco2/Cpt2/Preb
HALLMARK_INTERFERON_GAMMA_RESPONSE	HALLMARK_INTERFERON_GAMMA_RESPONSE	174	0.281496	1.0953	0.243902	0.554324	0.501809	1854	tags=20%	list=15%	signal=17%	H2-Eb1/Mt2/Pim1/H2-Aa/H2-T23/Cd74/Gbp9/Psmb2/Stat3/Sp110/Nlrc5/Slamf7/H2-D1/Psma2/Nod1/Csf2rb2/Fas/Ncoa3/Psmb9/Ptpn1/Il15/Gbp3/Eif4e3/Tdrd7/Irf5/Cd40/H2-Q7/Ptgs2/Ifi44l/Xaf1/Casp4/Cdkn1a/H2-DMa/Vamp8/Cmpk2
HALLMARK_HEDGEHOG_SIGNALING	HALLMARK_HEDGEHOG_SIGNALING	21	0.418309	1.14355	0.263043	0.571834	0.51766	2418	tags=38%	list=19%	signal=31%	Cdk6/Adgrg1/Ptch1/Tle1/Nrp2/Amot/Pml/Myh9
HALLMARK_BILE_ACID_METABOLISM	HALLMARK_BILE_ACID_METABOLISM	77	0.307326	1.06056	0.310421	0.620843	0.562026	754	tags=10%	list=6%	signal=10%	Aldh1a1/Gnpat/Slc29a1/Atxn1/Ar/Hao1/Gclm/Abca3
HALLMARK_CHOLESTEROL_HOMEOSTASIS	HALLMARK_CHOLESTEROL_HOMEOSTASIS	64	0.306348	1.03191	0.364629	0.675239	0.611269	2507	tags=31%	list=20%	signal=25%	Lpl/Fabp5/Gstm7/Ech1/Atxn2/Fbxo6/Sc5d/Pmvk/Anxa5/Abca2/Tnfrsf12a/Cd9/Aldoc/Pdk3/Lgals3/Plscr1/Cyp51/Actg1/Ctnnb1/Acss2
HALLMARK_UV_RESPONSE_UP	HALLMARK_UV_RESPONSE_UP	132	0.265777	1.00162	0.393443	0.693572	0.627865	1833	tags=19%	list=14%	signal=16%	Fosb/Fos/H2-T23/Furin/Cebpg/Rhob/Asns/Junb/Gpx3/H2-D1/Btg2/Ppat/Rrad/Creg1/Olfm1/Ppp1r2/H2-Q7/Nr4a1/Rab27a/Acaa1a/Il6st/Mgat1/Bid/Tyro3/Ago2
HALLMARK_XENOBIOTIC_METABOLISM	HALLMARK_XENOBIOTIC_METABOLISM	143	0.259572	0.984708	0.411765	0.693572	0.627865	1014	tags=11%	list=8%	signal=10%	Ninj1/Mt2/Dhrs7/Fbp1/Mthfd1/Ech1/Aldh2/Dhps/Slc6a6/Hnf4a/Fas/Fah/Id2/Ptgds/Slc35b1/Dcxr
HALLMARK_G2M_CHECKPOINT	HALLMARK_G2M_CHECKPOINT	173	0.243578	0.948317	0.530414	0.757785	0.685995	2319	tags=20%	list=18%	signal=17%	Aurkb/Mt2/Tgfb1/Cbx1/Bcl3/Mad2l1/E2f4/Srsf10/Lmnb1/Mcm5/Gspt1/Odc1/Smad3/Rbm14/Prim2/Kpna2/Pola2/Kif2c/Mnat1/Plk4/Ilf3/Tacc3/Rps6ka5/Kif20b/Tnpo2/Exo1/Ube2c/Notch2/Foxn3/Traip/Mcm3/Kif5b/Pml/Cks1b/Dtymk
HALLMARK_DNA_REPAIR	HALLMARK_DNA_REPAIR	142	0.246198	0.933604	0.528117	0.757785	0.685995	1973	tags=24%	list=15%	signal=20%	Edf1/Taf13/Tarbp2/Tmed2/Ak3/Ago4/Ccno/Polr2e/Dctn4/Tsg101/Sec61a1/Pola2/Ak1/Ada/Polr3gl/Rae1/Nt5c/Srsf6/Trp53/Pcna/Dgcr8/Cox17/Dguok/Upf3b/Pold3/Gpx4/Rrm2b/Cmpk2/Lig1/Polr2j/Mpg/Polr2f/Sdcbp/Nme1
HALLMARK_COAGULATION	HALLMARK_COAGULATION	77	0.264162	0.9116	0.5898	0.796674	0.721199	2120	tags=23%	list=17%	signal=20%	Furin/Casp9/Gda/Klk8/Hnf4a/Pdgfb/Capn2/Itgb3/Dusp6/Sparc/Thbd/Arf4/Cd9/Gng12/Fn1/Rabif/Gp9/S100a1
HALLMARK_PROTEIN_SECRETION	HALLMARK_PROTEIN_SECRETION	91	0.253651	0.899395	0.636986	0.796674	0.721199	2476	tags=27%	list=19%	signal=22%	Atp1a1/Ap3b1/Stx7/Tmed2/Dst/Scamp3/Vamp3/Arfgef1/Tsg101/Napg/Lman1/Gosr2/Rps6ka3/Arf1/Arcn1/Tmed10/M6pr/Bet1/Rer1/Vamp4/Kif1b/Gbf1/Arfip1/Rab2a/Cd63
HALLMARK_MYC_TARGETS_V2	HALLMARK_MYC_TARGETS_V2	58	0.267023	0.885823	0.637339	0.796674	0.721199	1969	tags=19%	list=15%	signal=16%	Dctpp1/Exosc5/Mcm5/Ipo4/Pprc1/Cbx3/Plk4/Rcl1/Mrto4/Grwd1/Slc19a1
HALLMARK_UNFOLDED_PROTEIN_RESPONSE	HALLMARK_UNFOLDED_PROTEIN_RESPONSE	106	0.242704	0.879626	0.675294	0.803922	0.727761	2391	tags=23%	list=19%	signal=19%	Dnajc3/Dcp2/Cebpg/Asns/Eif4a3/Exosc5/Eif2s1/Eif4ebp1/Exosc2/Hspa5/Paip1/Iars/Ern1/Preb/Ddit4/Gosr2/Herpud1/Eif4a1/Ywhaz/Exoc2/Banf1/Kif5b/Cks1b/Slc30a5
HALLMARK_COMPLEMENT	HALLMARK_COMPLEMENT	134	0.22752	0.85524	0.771635	0.876179	0.793173	2071	tags=19%	list=16%	signal=16%	Pim1/Casp9/Dock10/Ehd1/Pclo/Gnai2/Hnf4a/Psmb9/Pdgfb/Hspa5/F5/Anxa5/Dusp6/Kcnip2/Gmfb/Dgkg/Timp2/Ctsd/Casp4/Cd55/Fn1/Rabif/Pik3r5/Lgals3/Plscr1/Gp9
HALLMARK_HEME_METABOLISM	HALLMARK_HEME_METABOLISM	159	0.205608	0.78868	0.945137	0.945137	0.855598	2307	tags=20%	list=18%	signal=17%	Tfdp2/Asns/Slc2a1/Khnyn/Atg4a/Gclm/Btg2/Klf3/Arhgef12/Aldh1l1/Htatip2/Bach1/Prdx2/Picalm/Ccdc28a/Cir1/Nudt4/Mocos/Hebp1/Slc7a11/Mark3/Rcl1/Synj1/Pgls/Map2k3/Sdcbp/Riok3/Minpp1/Smox/Mkrn1/Eif2ak1/Abcb6
HALLMARK_SPERMATOGENESIS	HALLMARK_SPERMATOGENESIS	66	0.216178	0.73487	0.91342	0.945137	0.855598	3004	tags=27%	list=24%	signal=21%	Ddx25/Pgs1/Acrbp/Pebp1/Ide/Psmg1/Kif2c/Topbp1/Ncaph/Gstm5/Ift88/Agfg1/Gmcl1/Spata6/Gsg1/Arl4a/Phkg2/Tsn
HALLMARK_APICAL_SURFACE	HALLMARK_APICAL_SURFACE	25	0.2347	0.664933	0.914097	0.945137	0.855598	2533	tags=24%	list=20%	signal=19%	Sulf2/Shroom2/Cx3cl1/Gstm5/Gata3/Flot2
HALLMARK_PANCREAS_BETA_CELLS	HALLMARK_PANCREAS_BETA_CELLS	15	-0.621451	-1.47849	0.0648649	0.35219	0.318825	1365	tags=40%	list=11%	signal=36%	Vdr/Srprb/Srp14/Spcs1/Lmo2/Dpp4
HALLMARK_INTERFERON_ALPHA_RESPONSE	HALLMARK_INTERFERON_ALPHA_RESPONSE	96	-0.4059	-1.29226	0.129433	0.388067	0.351303	1590	tags=22%	list=12%	signal=19%	Psma3/Mvb12a/H2-M3/Isg20/Ogfr/Psme2/Oas1a/Irf2/Wars/Bst2/Casp8/Rtp4/Procr/Oasl1/Trafd1/Ifitm3/Oas1g/Irf9/Ly6e/Ifih1/Ifitm1
HALLMARK_APICAL_JUNCTION	HALLMARK_APICAL_JUNCTION	136	-0.311822	-1.02101	0.293423	0.611298	0.553386	608	tags=12%	list=5%	signal=12%	Nf1/Sgce/Pkd1/Cd34/Vcl/Myh10/Sorbs3/Bmp1/Cd86/Cldn7/Speg/Fscn1/Pten/Slit2/Map4k2/Rac2/Rras
HALLMARK_WNT_BETA_CATENIN_SIGNALING	HALLMARK_WNT_BETA_CATENIN_SIGNALING	37	-0.361765	-1.03005	0.361468	0.675239	0.611269	1020	tags=14%	list=8%	signal=12%	Dkk1/Dvl2/Wnt5b/Rbpj/Notch1
HALLMARK_NOTCH_SIGNALING	HALLMARK_NOTCH_SIGNALING	27	-0.358478	-0.965722	0.427007	0.693572	0.627865	2337	tags=26%	list=18%	signal=21%	Maml2/Wnt2/Dtx2/Fbxw11/Fzd7/Rbx1/Notch1
HALLMARK_INFLAMMATORY_RESPONSE	HALLMARK_INFLAMMATORY_RESPONSE	129	-0.283883	-0.926811	0.432759	0.693572	0.627865	2404	tags=19%	list=19%	signal=16%	Atp2c1/Pcdh7/Ccl5/Serpine1/Dcbld2/Nmi/Sri/Icosl/Met/Rhog/Tnfrsf9/Ptger4/Ptafr/Mxd1/Slamf1/Klf6/Rnf144b/Bst2/Adrm1/Rtp4/Aqp9/Scarf1/Ly6e/Ebi3/Ifitm1
HALLMARK_MITOTIC_SPINDLE	HALLMARK_MITOTIC_SPINDLE	188	-0.272325	-0.923492	0.443886	0.693572	0.627865	1895	tags=19%	list=15%	signal=16%	Fbxo5/Cyth2/Arhgap4/Marcks/Pcm1/Kntc1/Rabgap1/Ywhae/Aurka/Tubgcp5/Arhgap5/Cenpe/Smc3/Stau1/Nf1/Apc/Mark4/Net1/Birc5/Arhgap27/Nedd9/Palld/Ppp4r2/Arhgef7/Rapgef6/Vcl/Kif3b/Myh10/Incenp/Racgap1/Tubd1/Smc1a/Kif3c/Fscn1/Cep192
HALLMARK_OXIDATIVE_PHOSPHORYLATION	HALLMARK_OXIDATIVE_PHOSPHORYLATION	196	-0.254926	-0.869062	0.544702	0.757785	0.685995	2263	tags=22%	list=18%	signal=19%	Iscu/Mrps15/Tomm70a/Oxa1l/Pdp1/Aldh6a1/Atp6v1e1/Isca1/Slc25a3/Ndufa7/Por/Opa1/Bdh2/Aifm1/Timm9/Timm50/Atp6v1h/Ndufb6/Cox7a2l/Uqcrh/Phyh/Immt/Vdac2/Mpc1/Slc25a20/Etfb/Atp6v1f/Atp5e/Hadhb/Acaa2/Mrps11/Atp5a1/Nnt/Ndufa2/Ndufa9/Tcirg1/Cox10/Hadha/Oat/Idh1/Mrps22/Atp5k/Cyb5a/Ldhb
HALLMARK_GLYCOLYSIS	HALLMARK_GLYCOLYSIS	157	-0.259893	-0.86602	0.545605	0.757785	0.685995	1960	tags=15%	list=15%	signal=13%	Rpe/Agrn/Aldh9a1/Met/Med24/Nasp/Cth/Isg20/Aurka/Hax1/B4galt4/Eno1/Phka2/Slc25a13/Tgfa/Irs2/Nsdhl/Hmmr/Gnpda1/Idh1/Got1/Cyb5a/Aldoa/Pgk1
HALLMARK_REACTIVE_OXYGEN_SPECIES_PATHWAY	HALLMARK_REACTIVE_OXYGEN_SPECIES_PATHWAY	47	-0.285706	-0.841552	0.620561	0.796674	0.721199	1872	tags=19%	list=15%	signal=16%	Msra/Sbno2/Ipcef1/Cat/Mpo/Lamtor5/Ftl1/Prdx6/Lsp1
HALLMARK_KRAS_SIGNALING_UP	HALLMARK_KRAS_SIGNALING_UP	129	-0.249116	-0.813306	0.667241	0.803922	0.727761	2472	tags=24%	list=19%	signal=20%	Jup/Ccnd2/Tfpi/Zfp277/Evi5/Dcbld2/Atg10/Fcer1g/Strn/Trib1/Cdadc1/Galnt3/G0s2/Ank/Adgra2/Map7/Rabgap1l/Satb1/Aldh1a3/Klf4/Car2/Eng/Abcb1a/Btc/Rbm4/Irf8/Plau/Peg3/Ctss/Adgrl4/Cd37
HALLMARK_MTORC1_SIGNALING	HALLMARK_MTORC1_SIGNALING	193	-0.229456	-0.782404	0.785124	0.876179	0.793173	1875	tags=16%	list=15%	signal=14%	Tubg1/Tbk1/Acly/Cth/Sytl2/Psmd12/Psma3/Rit1/Aurka/Hspe1/Eno1/Scd2/Ccng1/Dhfr/Wars/Immt/Rpn1/Fads1/Serpinh1/Coro1a/Pfkl/Nmt1/Ctsc/Pdap1/Nfil3/Cacybp/Idh1/Ebp/Got1/Aldoa/Pgk1
HALLMARK_FATTY_ACID_METABOLISM	HALLMARK_FATTY_ACID_METABOLISM	127	-0.23217	-0.758629	0.788562	0.876179	0.793173	835	tags=9%	list=7%	signal=9%	Car2/Hibch/Lgals1/Hadhb/Acaa2/Nsdhl/Fasn/Prdx6/Idh1/Gabarapl1/Glul/Aldoa
HALLMARK_PI3K_AKT_MTOR_SIGNALING	HALLMARK_PI3K_AKT_MTOR_SIGNALING	93	-0.231132	-0.728174	0.849192	0.923035	0.835589	899	tags=16%	list=7%	signal=15%	Prkag1/Tbk1/Rit1/Atf1/Cdk2/Smad2/Plcb1/Grb2/Vav3/Csnk2b/Tsc2/Pikfyve/Tnfrsf1a/Pten/Ralb
HALLMARK_E2F_TARGETS	HALLMARK_E2F_TARGETS	182	-0.207249	-0.703795	0.933993	0.945137	0.855598	3181	tags=31%	list=25%	signal=23%	Nolc1/Rad51ap1/Dek/Dlgap5/Pan2/Kif22/Top2a/Exosc8/Ube2t/Stag1/Rrm2/Mcm2/Bard1/Ssrp1/Prps1/Cdk1/Psmc3ip/Chek1/Pa2g4/Nbn/Rnaseh2a/Cse1l/Mre11a/Pnn/Ubr7/Smc4/Srsf2/Spc25/Ube2s/Eed/Mcm7/Tubg1/Mms22l/Nasp/Dck/Aurka/Pms2/Hnrnpd/Dclre1b/Cenpe/Orc6/Smc3/Nup107/Pds5b/Cenpm/Birc5/Nap1l1/Hmga1/Suv39h1/Pold2/Pole4/Racgap1/Cks2/Smc1a/Hmmr/Pop7

## Sheet: hallmark_GSEA-c2
ID	Description	setSize	enrichmentScore	NES	pvalue	p.adjust	qvalues	rank	leading_edge	core_enrichment
HALLMARK_TNFA_SIGNALING_VIA_NFKB	HALLMARK_TNFA_SIGNALING_VIA_NFKB	175	0.416372	1.88639	0.00289017	0.0722543	0.0608458	1546	tags=26%	list=11%	signal=24%	Ier3/Spsb1/Yrdc/Dnajb4/Tank/Sdc4/Btg2/Vegfa/Sgk1/Atf3/Jun/Ier2/Plek/Zc3h12a/Irs2/Pmepa1/Junb/Trib1/Ddx58/Birc3/Bhlhe40/Litaf/Egr1/Phlda1/Socs3/Mcl1/Cflar/Nfkb2/Ninj1/Nfkb1/Zbtb10/Tnfaip8/Dusp1/Relb/Fosb/Kdm6b/Tiparp/Rela/Nfil3/Mxd1/Ifngr2/Dusp2/Pdlim5/Ptpre/Zfp36/B4galt1
HALLMARK_HYPOXIA	HALLMARK_HYPOXIA	161	0.360409	1.61039	0.00287356	0.0722543	0.0608458	1550	tags=22%	list=11%	signal=20%	Mt1/Pim1/Ier3/Pgm1/Bcl2/Foxo3/Mt2/Vldlr/Sdc4/Pfkp/Galk1/Bgn/Vegfa/Eno1/Atf3/Jun/Ankzf1/Irs2/Rora/Bhlhe40/Mxi1/Ppargc1a/Lxn/Klhl24/Dusp1/Prdx5/Bnip3l/Stc2/Tiparp/Klf7/Errfi1/Nfil3/Ak4/Tgm2/Zfp36/Fam162a
HALLMARK_TGF_BETA_SIGNALING	HALLMARK_TGF_BETA_SIGNALING	53	0.424113	1.58206	0.00726392	0.0915081	0.0770594	1343	tags=26%	list=9%	signal=24%	Bmpr1a/Id1/Cdk9/Wwtr1/Arid4b/Bmpr2/Furin/Pmepa1/Junb/Eng/Rhoa/Tgfb1/Ifngr2/Skil
HALLMARK_UV_RESPONSE_DN	HALLMARK_UV_RESPONSE_DN	121	0.317432	1.35856	0.0316623	0.238758	0.20106	1708	tags=18%	list=12%	signal=16%	Mt1/Apbb2/Bmpr1a/Id1/Vldlr/Magi2/Slc22a18/Prkar2b/Ythdc1/Dlc1/Bhlhe40/Cap2/Dlg1/Nfkb1/Dusp1/Pik3cd/Celf2/Mapk14/Pdlim5/Notch2/Mgmt/Arhgef9
HALLMARK_APOPTOSIS	HALLMARK_APOPTOSIS	142	0.301943	1.32926	0.0334262	0.238758	0.20106	1741	tags=20%	list=12%	signal=18%	Ier3/Dap/Etf1/Timp2/Btg2/Bcap31/Anxa1/Bgn/Crebbp/Atf3/Jun/Rara/Gstm2/Birc3/Mcl1/Tnfrsf12a/Cflar/Satb1/Casp1/Bnip3l/Rela/Diablo/Lmna/Vdac2/Lgals3/Casp2/Gsn/Mgmt/Wee1
HALLMARK_INTERFERON_GAMMA_RESPONSE	HALLMARK_INTERFERON_GAMMA_RESPONSE	179	0.282431	1.27807	0.0384615	0.240385	0.202429	1736	tags=18%	list=12%	signal=16%	Pim1/H2-Eb1/Psma3/H2-D1/Mt2/Rbck1/Pfkp/H2-Q10/Parp12/Lcp2/Rnf213/Peli1/Ripk1/Gbp3/Hif1a/H2-DMa/Ddx58/Eif2ak2/Usp18/Socs3/Socs1/Casp1/Nfkb1/Epsti1/Nmi/Psmb10/Selp/Samd9l/Sp110/Irf5/Ifi44l/Isg15/Lgals3bp
HALLMARK_IL6_JAK_STAT3_SIGNALING	HALLMARK_IL6_JAK_STAT3_SIGNALING	73	0.345909	1.36501	0.0484694	0.242347	0.204082	2288	tags=32%	list=16%	signal=27%	Pim1/Il10rb/Csf3r/Bak1/Crlf2/Jun/Ifnar1/Il3ra/Socs3/Tnfrsf12a/Socs1/Tgfb1/Ltb/Tnfrsf1b/Ifngr2/Csf2ra/Il12rb1/Osmr/Cxcl10/Ccr1/Cntfr/Il9r/Il17rb
HALLMARK_P53_PATHWAY	HALLMARK_P53_PATHWAY	183	0.271296	1.23689	0.0469208	0.242347	0.204082	1965	tags=20%	list=14%	signal=18%	Ier3/Foxo3/Hexim1/Btg2/Cdk5r1/Bak1/Cd82/Rap2b/Rpl36/Atf3/Jun/Vdr/Mxd4/Mdm2/Tax1bp3/Ralgds/Cdkn2b/Socs1/Tgfb1/Ninj1/Casp1/Phlda3/Fuca1/Mxd1/Ccnd3/Ercc5/Zbtb16/Gm2a/Ptpre/Dgka/Fam162a/Def6/Sphk1/Pitpnc1/Ddit4/F2r/Abhd4
HALLMARK_HEDGEHOG_SIGNALING	HALLMARK_HEDGEHOG_SIGNALING	26	0.433527	1.36007	0.0810811	0.30454	0.256455	2681	tags=38%	list=19%	signal=31%	Vldlr/Cdk5r1/Vegfa/Thy1/Cdk6/Myh9/Cntfr/Nrp1/Ache/Rasa1
HALLMARK_PROTEIN_SECRETION	HALLMARK_PROTEIN_SECRETION	91	0.304386	1.25372	0.0852713	0.30454	0.256455	1754	tags=20%	list=12%	signal=17%	Stx16/Cope/Mon2/Vamp7/Stx7/Anp32e/Sec31a/Atp1a1/Arfgap3/Rab14/Cav2/Arf1/Yipf6/Ergic3/Vamp3/Cln5/Ap2b1/Rab5a
HALLMARK_COAGULATION	HALLMARK_COAGULATION	92	0.297359	1.22669	0.108808	0.320024	0.269494	2961	tags=28%	list=21%	signal=23%	Ctse/Anxa1/Adam9/Furin/Ctsh/Plek/Capn2/Ctsl/Dusp14/Arf4/Klf7/Bmp1/Ctsb/Gsn/Ctso/Rabif/Prep/Cpn1/Msrb2/F2rl2/Htra1/Masp2/Rapgef3/Pef1/Thbd/S100a1
HALLMARK_ESTROGEN_RESPONSE_EARLY	HALLMARK_ESTROGEN_RESPONSE_EARLY	164	0.261938	1.17403	0.106017	0.320024	0.269494	3568	tags=32%	list=25%	signal=24%	Bcl2/Rara/Blvrb/Arl3/Dlc1/Abhd2/Rrp12/Slc1a1/Bhlhe40/Muc1/Slc37a1/Fkbp5/Myof/Fasn/Slc26a2/Ppif/Mybbp1a/Stc2/Tiparp/Akap1/Cant1/Tgm2/B4galt1/Tubb2b/Amfr/Tiam1/Fdft1/Sh3bp5/Pmaip1/Deptor/Abat/Lrig1/Slc24a3/Il17rb/Tmprss3/Klf4/Slc1a4/Asb13/Rhod/P2ry2/Cish/Cxcl12/Endod1/Ovol2/Rbbp8/Ugcg/Sec14l2/Gla/Med13l/Nrip1/Krt18/Mpped2
HALLMARK_CHOLESTEROL_HOMEOSTASIS	HALLMARK_CHOLESTEROL_HOMEOSTASIS	67	0.29955	1.15666	0.184539	0.439378	0.370002	3158	tags=28%	list=22%	signal=22%	Cyp51/Atf3/Gstm7/Tnfrsf12a/Fasn/Errfi1/Nfil3/Acss2/Lgals3/Fdft1/Anxa5/Ldlr/Hmgcr/Alcam/Stx5a/Cpeb2/Stard4/Srebf2/Gusb
HALLMARK_INFLAMMATORY_RESPONSE	HALLMARK_INFLAMMATORY_RESPONSE	142	0.257294	1.1327	0.178273	0.439378	0.370002	3147	tags=32%	list=22%	signal=25%	Ahr/Btg2/Lcp2/Csf3r/Cd82/Hif1a/Ifnar1/Eif2ak2/Pcdh7/Icam4/Abi1/Nfkb1/Sell/Tnfrsf1b/Rela/Mxd1/Ifngr2/Nmi/Ptpre/P2rx7/Itga5/Emp3/Slamf1/Sphk1/Slc28a2/Osmr/Cxcl10/Ldlr/Nod2/Lpar1/Prok2/Calcrl/Nfkbia/Cd40/Fzd5/Tnfaip6/Gnai3/P2ry2/Ly6e/Atp2a2/Il18r1/Pde4b/Cx3cl1/Rgs1/Osm
HALLMARK_IL2_STAT5_SIGNALING	HALLMARK_IL2_STAT5_SIGNALING	180	0.248754	1.12714	0.16568	0.439378	0.370002	3019	tags=30%	list=21%	signal=24%	Pim1/Bcl2/Ahr/Batf3/Bmpr2/Furin/Plec/Gbp3/Smpdl3a/Rora/Bhlhe40/Muc1/Il3ra/Gata1/Irf6/Phlda1/Socs1/Ltb/Rnh1/Myo1e/Pou2f1/Sell/Ckap4/Tnfrsf1b/Nfil3/Mxd1/Ccnd3/Selp/Odc1/Prkch/Snx14/Tgm2/Syt11/Tiam1/Uck2/Capn3/Cxcl10/Il1rl1/Lrig1/Penk/Spry4/Nrp1/Nt5e/Plin2/Cdc6/Alcam/F2rl2/Cish/Enpp1/S100a1/Bcl2l1/Ptrh2/Il18r1/Ifngr1
HALLMARK_ANDROGEN_RESPONSE	HALLMARK_ANDROGEN_RESPONSE	88	0.27197	1.10642	0.232984	0.445244	0.374943	1976	tags=23%	list=14%	signal=20%	Sgk1/Myl12a/Pmepa1/Abhd2/Rrp12/Aldh1a3/Akt1/Fkbp5/Zbtb10/Tnfaip8/Slc26a2/Ccnd3/Ngly1/Pdlim5/B4galt1/Cdk6/Vapa/Camkk2/Arid5b/Dbi
HALLMARK_COMPLEMENT	HALLMARK_COMPLEMENT	153	0.245329	1.09103	0.235955	0.445244	0.374943	1848	tags=15%	list=13%	signal=13%	Pim1/Ppp2cb/Ppp4c/Atox1/Timp2/Cdk5r1/Lcp2/Adam9/Ctsh/Plek/Ctsl/Cr1l/Casp1/Vcpip1/Notch4/Lgals3/Ctsb/Ctso/Rabif/Prep/Cebpb/Usp14/Pik3ca
HALLMARK_KRAS_SIGNALING_UP	HALLMARK_KRAS_SIGNALING_UP	144	0.242252	1.07352	0.254054	0.445244	0.374943	2470	tags=24%	list=17%	signal=20%	Mtmr10/Adam17/Yrdc/Lat2/Akt2/Kcnn4/Trib1/Birc3/Aldh1a3/Spry2/Eng/Satb1/Tmem176a/Avl9/Zfp277/Prdm1/Fuca1/Tnfrsf1b/Cbx8/Csf2ra/Cbr4/Adgrl4/Slpi/Evi5/Btbd3/Mmd/Cxcl10/Cpe/Tph1/Hoxd11/Scg3/Nrp1/Itgb2/Klf4
HALLMARK_EPITHELIAL_MESENCHYMAL_TRANSITION	HALLMARK_EPITHELIAL_MESENCHYMAL_TRANSITION	150	0.24149	1.07311	0.258242	0.445244	0.374943	2406	tags=21%	list=17%	signal=18%	Sdc4/Slc6a8/Bgn/Vegfa/Copa/Jun/Pmepa1/Mest/Eln/Cap2/Tnfrsf12a/Tgfb1/Plod1/Fuca1/Bmp1/Thy1/Notch2/Tgm2/Matn2/Itga5/Emp3/Qsox1/Basp1/Flna/Lox/Vim/Fbn2/Fbln1/Tagln/Nt5e/Fgf2/Ptx3
HALLMARK_HEME_METABOLISM	HALLMARK_HEME_METABOLISM	166	0.231622	1.0352	0.350725	0.488054	0.410993	1921	tags=17%	list=14%	signal=15%	Ctse/Foxo3/Arl2bp/Btg2/Mospd1/Slc6a8/Bmp2k/Blvrb/Gclm/Fbxo34/Gata1/Mxi1/Tmem9b/Icam4/Klf3/Picalm/Bnip3l/Htra2/Xpo7/Atg4a/Atp6v0a1/Ccnd3/Ctsb/Slc6a9/Mocos/Vezf1/Slc30a1/Rnf19a
HALLMARK_UV_RESPONSE_UP	HALLMARK_UV_RESPONSE_UP	142	0.221887	0.976831	0.51532	0.660667	0.556351	1369	tags=14%	list=10%	signal=13%	H2-D1/Prpf3/Btg2/H2-Q10/Slc6a8/Ago2/Bak1/Furin/Atf3/Ctsl/Junb/Ppat/Atp6v1c1/Cdkn2b/Polg2/Ppif/Fosb/Wiz/Creg1/Ccnd3
HALLMARK_FATTY_ACID_METABOLISM	HALLMARK_FATTY_ACID_METABOLISM	133	0.214034	0.929419	0.647383	0.760234	0.640197	2868	tags=25%	list=20%	signal=20%	Suclg1/Aldh1a1/Adsl/Idh3g/Aldh3a2/Sdhd/Ccdc58/Echs1/Gstz1/Ugdh/Ostc/Hibch/Metap1/Fasn/Dld/Acaa2/Odc1/Acads/Sdha/Decr1/Acadl/Acaa1a/Car6/Acot3/Rdh1/Dlst/Acadm/Hadh/Ehhadh/Hadhb/Acsl4/Tdo2/Eci1
HALLMARK_MYOGENESIS	HALLMARK_MYOGENESIS	132	0.21206	0.91633	0.70195	0.762989	0.642517	2425	tags=21%	list=17%	signal=18%	Dmd/Wwtr1/Gabarapl2/Slc6a8/Mef2d/Akt2/Bin1/Ifrd1/Bhlhe40/Mras/Mef2c/Tgfb1/Stc2/Lsp1/Gsn/Ncam1/Cnn3/Pick1/Myh9/Tsc2/Sphk1/Pfkm/Tpm3/Mybpc3/Tagln/Fgf2/Gnao1/Efs
HALLMARK_MYC_TARGETS_V1	HALLMARK_MYC_TARGETS_V1	199	-0.50247	-2.03636	0.00732064	0.0915081	0.0770594	1633	tags=30%	list=11%	signal=27%	Hnrnpu/Bub3/U2af1/Psmd8/Eif4h/Hdgf/Gnl3/Cct5/Prpf31/Clns1a/Eif3j1/Ssb/Hnrnpa3/Snrpd3/Tfdp1/Ruvbl2/Tardbp/Nap1l1/Cox5a/Eprs/Cnbp/Apex1/Fbl/Nme1/Cct7/Iars/Ap3s1/Glo1/Aimp2/Ranbp1/Ptges3/Hprt/Ncbp2/Eif1ax/Ppia/Mcm4/Snrpa1/Cdc20/Cct3/Xpot/Mcm7/Srsf1/Mrpl9/Psma4/Dut/Hspd1/Impdh2/Psma7/Pold2/Rpl6/Snrpg/Nhp2/Nop56/Hddc2/Mrps18b/Sf3b3/Cdk2/Phb2/Pgk1
HALLMARK_E2F_TARGETS	HALLMARK_E2F_TARGETS	192	-0.474818	-1.91441	0.013373	0.13373	0.112614	4013	tags=49%	list=28%	signal=36%	Pa2g4/Plk4/Hus1/Rfc1/Pds5b/Syncrip/Mybl2/Mcm6/Diaph3/Xrcc6/Gins1/Usp1/Ctps/Msh2/Dctpp1/Nup107/Asf1a/Myc/Hmgb2/Mcm2/Spc24/Dek/Cit/Pole/Ilf3/Cdkn3/Hmmr/Rbbp7/Mcm5/Ppp1r8/Tk1/Rad51ap1/Prkdc/Snrpb/Mad2l1/Rad51c/Rpa2/Trp53/Tfrc/Cdk1/Mms22l/Ncapd2/Hmga1/Mxd3/Suv39h1/Atad2/Prim2/Tubb5/Prdx4/Cbx5/Dck/Racgap1/Rpa1/Tcf19/Ung/Psip1/Pan2/Asf1b/Cse1l/Pold1/Paics/Mlh1/Kif22/Lig1/Dlgap5/Nap1l1/Nme1/Nasp/Ak2/Naa…
HALLMARK_MYC_TARGETS_V2	HALLMARK_MYC_TARGETS_V2	58	-0.395351	-1.37563	0.0795262	0.30454	0.256455	2722	tags=34%	list=19%	signal=28%	Grwd1/Phb/Bysl/Mcm5/Srm/Prmt3/Mphosph10/Wdr74/Gnl3/Ung/Pus1/Wdr43/Noc4l/Pprc1/Aimp2/Mcm4/Ndufaf4/Hspd1/Ppan/Nop56
HALLMARK_PI3K_AKT_MTOR_SIGNALING	HALLMARK_PI3K_AKT_MTOR_SIGNALING	95	-0.356074	-1.3363	0.0708535	0.30454	0.256455	1777	tags=25%	list=12%	signal=22%	Dapp1/Hras/Ppp2r1b/Cdk1/Mknk2/Ecsit/Cab39/Myd88/Pitx2/Il4/Plcb1/Ralb/Tnfrsf1a/Plcg1/Prkcb/Rptor/Cxcr4/Ddit3/E2f1/Mapk9/Actr2/Ptpn11/Raf1/Cdk2
HALLMARK_MTORC1_SIGNALING	HALLMARK_MTORC1_SIGNALING	193	-0.306114	-1.23746	0.10503	0.320024	0.269494	2444	tags=26%	list=17%	signal=22%	Ppp1r15a/Tcea1/Sqle/Hspa4/Serp1/Psmc4/Txnrd1/Tfrc/Atp5g1/Immt/Rpn1/Insig1/Fads2/Cth/Sytl2/Gga2/Psme3/Nampt/Ccnf/Dhfr/Rpa1/Serpinh1/Plod2/Ung/Hmbs/Nufip1/Slc1a5/Pfkl/Psph/Ifi30/Eprs/Tuba4a/Cd9/Acly/P4ha1/Asns/Hprt/Cxcr4/Ppia/Mcm4/Sdf2l1/Tpi1/Ddit3/Mthfd2/Pitpnb/Psma4/Hspd1/Gsr/Actr2/Pgk1
HALLMARK_PEROXISOME	HALLMARK_PEROXISOME	86	-0.326879	-1.20085	0.17101	0.439378	0.370002	3867	tags=42%	list=27%	signal=31%	Retsat/Slc35b2/Acot8/Idh1/Hsd17b11/Ctps/Crat/Msh2/Pabpc1/Dhcr24/Aldh9a1/Prdx1/Idi1/Hras/Slc25a4/Cat/Acsl5/Acsl1/Sod1/Fis1/Hmgcl/Smarcc1/Ide/Cln6/Slc23a2/Pex5/Ctbp1/Pex11b/Hsd11b2/Cadm1/Cnbp/Lonp2/Pex13/Idh2/Vps4b/Pex2
HALLMARK_NOTCH_SIGNALING	HALLMARK_NOTCH_SIGNALING	28	-0.389054	-1.17035	0.242105	0.445244	0.374943	1827	tags=21%	list=13%	signal=19%	Fzd1/Sap30/Tcf7l2/Prkca/Aph1a/Psenen
HALLMARK_BILE_ACID_METABOLISM	HALLMARK_BILE_ACID_METABOLISM	82	-0.315262	-1.1561	0.230645	0.445244	0.374943	3867	tags=40%	list=27%	signal=29%	Retsat/Fdxr/Slc35b2/Abca3/Idh1/Hsd17b11/Abca5/Pex26/Dhcr24/Aldh9a1/Lck/Idi1/Nr0b2/Apoa1/Cat/Acsl5/Pex7/Acsl1/Sod1/Pex19/Fads2/Slc23a2/Pxmp2/Optn/Rbp1/Bcar3/Lonp2/Pex13/Nedd4/Slc29a1/Idh2/Crot/Pecr
HALLMARK_G2M_CHECKPOINT	HALLMARK_G2M_CHECKPOINT	182	-0.275475	-1.10554	0.23609	0.445244	0.374943	4029	tags=38%	list=28%	signal=28%	Kif20b/Plk4/Hus1/Dtymk/Pds5b/Syncrip/Mybl2/Chaf1a/Wrn/Mcm6/Kif23/Prpf4b/Atrx/Cenpf/Pafah1b1/Dkc1/Myc/Mcm2/Dr1/Gins2/Pole/Hmgn2/Ilf3/Prc1/Cdkn3/Ttk/Top1/Hmmr/Mcm5/Snrpd1/Sqle/Tnpo2/Mad2l1/Rpa2/Cdc45/Srsf10/Cdk1/Hmga1/Smarcc1/Polq/Suv39h1/Prim2/Sap30/Hnrnpu/Racgap1/Bub3/Ccnf/Nusap1/Tfdp1/Egf/Ewsr1/Tpx2/Kif22/E2f4/Nasp/Ctcf/Tacc3/Stmn1/Cdc20/Troap/Ezh2/Smc2/Srsf1/E2f1/Smc1a/Stag1/Cbx1/Ncl/Cks1b/Brca2
HALLMARK_DNA_REPAIR	HALLMARK_DNA_REPAIR	144	-0.282073	-1.09878	0.25	0.445244	0.374943	2584	tags=25%	list=18%	signal=21%	Pola1/Polr2k/Rbx1/Rad51/Usp11/Rpa2/Trp53/Bola2/Tsg101/Rfc5/Xpc/Aprt/Rnmt/Nudt9/Rad52/Pold1/Polr2c/Polr2a/Lig1/Nfx1/Nme1/Rev3l/Snapc4/Polr2f/Eif1b/Hprt/Ncbp2/Ddb1/Polr2h/Dctn4/Nme4/Umps/Tarbp2/Dut/Impdh2/Clp1
HALLMARK_KRAS_SIGNALING_DN	HALLMARK_KRAS_SIGNALING_DN	86	-0.301212	-1.10656	0.286645	0.455215	0.383339	2803	tags=28%	list=20%	signal=23%	Cpeb3/Ptgfr/Vpreb1/Msh5/Slc25a23/Tgm1/Ypel1/Asb7/Celsr2/Cdkal1/Gpr19/Hsd11b2/Egf/Copz2/Plag1/Mast3/Pdcd1/Ryr1/Sox10/Nudt11/Clstn3/Snn/Vps50/Brdt
HALLMARK_UNFOLDED_PROTEIN_RESPONSE	HALLMARK_UNFOLDED_PROTEIN_RESPONSE	107	-0.286389	-1.08336	0.295238	0.455215	0.383339	1510	tags=19%	list=11%	signal=17%	Hyou1/Cnot4/Shc1/Tubb2a/Lsm1/Srprb/Ttc37/Iars/Lsm4/Eif4a3/Tars/Asns/Paip1/Bag3/Xpot/Mthfd2/Atf4/Cks1b/Nhp2/Nop56
HALLMARK_MITOTIC_SPINDLE	HALLMARK_MITOTIC_SPINDLE	193	-0.264784	-1.07039	0.284024	0.455215	0.383339	2619	tags=22%	list=18%	signal=18%	Cep57/Rapgef6/Myh10/Tubgcp6/Akap13/Fscn1/Fgd4/Kntc1/Cdk1/Arhgap27/Tlk1/Epb41l2/Clip2/Sorbs2/Shroom2/Gemin4/Plekhg2/Ccdc88a/Arhgef3/Cttn/Racgap1/Nusap1/Cdk5rap2/Anln/Itsn1/Pcgf5/Tpx2/Dynll2/Kif22/Dlgap5/Tuba4a/Map3k11/Csnk1d/Kif3b/Arhgef12/Tbcd/Lrpprc/Smc1a/Taok2/Sun2/Brca2/Nedd9/Apc
HALLMARK_OXIDATIVE_PHOSPHORYLATION	HALLMARK_OXIDATIVE_PHOSPHORYLATION	196	-0.262206	-1.06017	0.300442	0.455215	0.383339	2493	tags=23%	list=18%	signal=20%	Atp5e/Slc25a4/Atp5a1/Mdh1/Pdha1/Oxa1l/Nnt/Uqcr11/Got2/Cyb5a/Atp6v1f/Mrpl35/Atp5g1/Immt/Acat1/Ndufb7/Uqcrq/Slc25a20/Mgst3/Timm13/Isca1/Ndufa9/Pdhx/Cox7a2/Aifm1/Opa1/Ndufs8/Cox5a/Ndufb6/Acadvl/Atp6ap1/Polr2f/Uqcr10/Pmpca/Ndufa3/Idh2/Mtx2/Lrpprc/Oat/Ldhb/Ndufb4/Mrpl11/Sdhb/Mpc1/Atp5k/Phb2
HALLMARK_APICAL_JUNCTION	HALLMARK_APICAL_JUNCTION	147	-0.266699	-1.04014	0.326531	0.480192	0.404372	2364	tags=24%	list=17%	signal=20%	Ptk2/Fscn1/Adam15/Evl/Tial1/Tgfbi/Epb41l2/Insig1/Jam3/Mapk11/Shroom2/Cldn5/Icam2/Src/Shc1/Cd274/Ctnna1/Amigo1/Itga9/Itga3/Jup/Pbx2/Mdk/Tspan4/Plcg1/Rac2/Baiap2/Icam1/Cdh15/Mmp2/Tmem8b/Ptprc/Taok2/Exoc4/Cercam
HALLMARK_APICAL_SURFACE	HALLMARK_APICAL_SURFACE	30	-0.345515	-1.05487	0.351399	0.488054	0.410993	2341	tags=23%	list=16%	signal=20%	Adam10/Shroom2/Plaur/Dcbld2/Ntng1/Ephb4/Tmem8b
HALLMARK_ALLOGRAFT_REJECTION	HALLMARK_ALLOGRAFT_REJECTION	162	-0.256982	-1.01731	0.369863	0.499815	0.420897	2017	tags=17%	list=14%	signal=14%	Galnt1/Il1b/Cd79a/Irf4/Tlr6/Mtif2/Eif3j1/Il4/Icosl/St8sia4/Jak2/H2-M3/Rpl39/Nme1/Il27ra/H2-Q7/Was/Icam1/Prkcb/Spi1/Ptprc/Ikbkb/Csf1/Stat1/Mrpl3/Stat4/Tpd52
HALLMARK_INTERFERON_ALPHA_RESPONSE	HALLMARK_INTERFERON_ALPHA_RESPONSE	98	-0.262986	-0.987286	0.44	0.578947	0.487535	2379	tags=24%	list=17%	signal=21%	Bst2/Nub1/Trafd1/Psme1/Herc6/Trim21/Ube2l6/Adar/Dhx58/Uba7/Trim25/Parp9/Ifitm1/Ifi30/H2-M3/Ogfr/Ifit2/Ddx60/Procr/H2-Q7/Gmpr/Slc25a28/Csf1/Ncoa7
HALLMARK_GLYCOLYSIS	HALLMARK_GLYCOLYSIS	168	-0.232358	-0.922121	0.583717	0.729647	0.614439	3456	tags=33%	list=24%	signal=25%	Gmppb/Tpst1/Sdhc/Eno2/Cited2/Aldh9a1/Ppfia4/Slc25a13/Cd44/Glrx/Pgm2/Angptl4/Gal3st1/Kdelr3/Agrn/Hmmr/Ext1/Txn1/Casp6/Rragd/Mdh1/Agl/Sod1/Got2/Psmc4/Xylt2/Cyb5a/Cdk1/Tgfbi/Chpf2/Cln6/Cth/Sap30/Hax1/Plod2/Pygl/Gnpda1/B3galt6/Hs2st1/Kif2a/Cacna1h/Gpc3/Nasp/P4ha1/Cxcr4/Ppia/Mif/Stmn1/Polr3k/Tpi1/Ecd/Hdlbp/Aldh7a1/Fkbp4/Pgk1
HALLMARK_XENOBIOTIC_METABOLISM	HALLMARK_XENOBIOTIC_METABOLISM	154	-0.226584	-0.887	0.676012	0.760234	0.640197	3436	tags=30%	list=24%	signal=23%	Retsat/Maoa/Aco2/Mthfd1/Ssr3/Idh1/Gch1/Tpst1/Dcxr/Aldh9a1/Bcat1/Lonp1/Cndp2/F10/Cyp2s1/Alas1/Casp6/Ephx1/Gstt2/Cat/Bphl/Cyb5a/Vnn1/Fah/Igfbp4/Gcnt2/Gart/Upp1/Gsto1/Slc1a5/Tnfrsf1a/Jup/Pemt/Hgfac/Sar1b/Car2/Lpin2/Ptges3/Hprt/Ccl25/Gabarapl1/Fbp1/Ptges/Crot/Adh5/Gsr
HALLMARK_ADIPOGENESIS	HALLMARK_ADIPOGENESIS	181	-0.219878	-0.880622	0.684211	0.760234	0.640197	3586	tags=32%	list=25%	signal=24%	Ghitm/Idh1/Crat/Atp5o/Ywhag/Cyc1/Sdhc/Uck1/Idh3a/Esrra/Nkiras1/Gbe1/Ptcd3/Gpx3/Angptl4/Gpam/Pfkfb3/Agpat3/Cat/Coq3/Itih5/Sod1/Uqcr11/Cpt2/Fah/Ubc/Immt/Elmod3/Ndufb7/Lama4/G3bp2/Uqcrq/Tob1/Rnf11/Dnajb9/Vegfb/Mgst3/Ucp2/Itsn1/Aifm1/Slc5a6/Dnajc15/Slc1a5/Pfkl/Arl4a/Pemt/Stom/Acly/Ak2/Bcl2l13/Uqcr10/Esyt1/Tst/Pdcd4/Mtch2/Abcb8/Sdhb/Samm50
HALLMARK_REACTIVE_OXYGEN_SPECIES_PATHWAY	HALLMARK_REACTIVE_OXYGEN_SPECIES_PATHWAY	47	-0.261816	-0.870032	0.669611	0.760234	0.640197	3334	tags=38%	list=23%	signal=29%	Ftl1/Prdx1/Glrx/Gpx3/Txn1/Glrx2/Stk25/Cat/Sod1/Txnrd1/Prdx2/Prdx4/Abcc1/Prnp/Prdx6/Msra/Ndufb4/Gsr
HALLMARK_PANCREAS_BETA_CELLS	HALLMARK_PANCREAS_BETA_CELLS	17	-0.31604	-0.86277	0.636531	0.760234	0.640197	3823	tags=41%	list=27%	signal=30%	Dpp4/Spcs1/Sec11a/Lmo2/Foxa2/Srprb/Elp4
HALLMARK_SPERMATOGENESIS	HALLMARK_SPERMATOGENESIS	78	-0.230575	-0.840343	0.726524	0.772898	0.650861	3321	tags=28%	list=23%	signal=22%	Strbp/Csnk2a2/Ybx2/Cdkn3/Ttk/Gfi1/Vdac3/Mast2/Cdk1/Nphp1/Ide/Jam3/Elovl3/Ddx4/Topbp1/Arl4a/Il12rb2/Mllt10/Zc3h14/Map7/Ezh2/Pebp1
HALLMARK_ESTROGEN_RESPONSE_LATE	HALLMARK_ESTROGEN_RESPONSE_LATE	149	-0.195525	-0.763968	0.918623	0.93737	0.789364	1082	tags=15%	list=8%	signal=14%	Batf/Igfbp4/Tnnc1/Celsr2/Tob1/Itpk1/Xrcc3/Btg3/Jak2/Mdk/Cd9/Car2/Tst/Hprt/Pdcd4/Ncor2/Cdc20/Slc29a1/Ptges/Idh2/Fkbp4/Bag1
HALLMARK_ANGIOGENESIS	HALLMARK_ANGIOGENESIS	25	-0.228811	-0.669568	0.904236	0.93737	0.789364	4643	tags=44%	list=33%	signal=30%	Timp1/Col3a1/Itgav/Vav2/Jag1/Msx1/Ptk2/Ccnd2/Fstl1/Pglyrp1/Fgfr1
HALLMARK_WNT_BETA_CATENIN_SIGNALING	HALLMARK_WNT_BETA_CATENIN_SIGNALING	37	-0.197335	-0.630518	0.952297	0.952297	0.801934	3638	tags=27%	list=26%	signal=20%	Jag1/Myc/Hdac2/Rbpj/Ccnd2/Trp53/Dkk1/Fzd1/Csnk1e/Ncor2

## Sheet: hallmark_GSEA-c3
ID	Description	setSize	enrichmentScore	NES	pvalue	p.adjust	qvalues	rank	leading_edge	core_enrichment
HALLMARK_MYC_TARGETS_V1	HALLMARK_MYC_TARGETS_V1	199	0.476333	2.15804	0.00348432	0.087108	0.0696864	2005	tags=39%	list=14%	signal=34%	Eif3b/Srsf7/Eif3d/Eif4h/Eif4a1/Canx/Ranbp1/Hnrnpd/Usp1/Srsf3/Rrp9/Cct4/Ptges3/Ccna2/Rpl18/Pold2/Mrps18b/G3bp1/Nme1/Srm/Cct7/Psma4/Psmb3/Ssbp1/Psma2/Kpnb1/Eif2s2/Psmb2/Prdx3/Ube2l3/Rnps1/Fam120a/Ruvbl2/Eif2s1/Rps3/Snrpd1/Cbx3/Cyc1/Tufm/C1qbp/Psmd1/Rps10/Srpk1/Cct5/Exosc7/Hnrnpu/Hnrnpc/Txnl4a/Cdk4/Tardbp/Prpf31/Smarcc1/Tomm70a/Hnrnpa1/Cdk2/Kars/Ran/Psmd3/Psma6/Psma1/Hspe1/Tcp1/Snrpa1/Rsl1d1/Psmd8/O…
HALLMARK_OXIDATIVE_PHOSPHORYLATION	HALLMARK_OXIDATIVE_PHOSPHORYLATION	196	0.344451	1.56093	0.00347222	0.087108	0.0696864	1996	tags=30%	list=14%	signal=26%	Ndufa1/Surf1/Grpel1/Ndufv2/Hadha/Decr1/Ndufa8/Bdh2/Ndufb5/Fh1/Mrpl15/Prdx3/Atp6ap1/Ndufc1/Suclg1/Uqcrc2/Pmpca/Mgst3/Timm13/Cyc1/Sdhd/Echs1/Idh3g/Bckdha/Cox17/Rhot1/Uqcr10/Ndufs4/Uqcrq/Cox7a2l/Ech1/Ndufs3/Immt/Mrpl35/Tomm70a/Acat1/Opa1/Timm17a/Ndufa9/Acaa1a/Dlst/Hspa9/Atp5l/Iscu/Pdp1/Slc25a5/Ndufs2/Ndufab1/Atp5c1/Ndufb3/Oxa1l/Ndufb7/Mrpl34/Uqcrfs1/Ndufc2/Timm9/Cox5b/Etfa
HALLMARK_MYC_TARGETS_V2	HALLMARK_MYC_TARGETS_V2	58	0.422655	1.56919	0.0158311	0.151286	0.121029	1588	tags=29%	list=11%	signal=26%	Noc4l/Las1l/Rrp9/Srm/Nip7/Tbrg4/Cbx3/Dctpp1/Mrto4/Prmt3/Cdk4/Mphosph10/Ipo4/Pprc1/Rabepk/Hspe1/Npm1
HALLMARK_UV_RESPONSE_DN	HALLMARK_UV_RESPONSE_DN	119	0.331838	1.41375	0.011976	0.151286	0.121029	1915	tags=20%	list=14%	signal=18%	Smad7/Mta1/Mt1/Atp2b4/Mapk14/Phf3/Bmpr1a/Atp2b1/Bckdhb/Rxra/Nfkb1/Tgfbr2/Mios/Sri/Cdkn1b/Pten/Atp2c1/Dusp1/Acvr2a/Atrx/Spop/Zmiz1/Nek7/Bhlhe40
HALLMARK_UNFOLDED_PROTEIN_RESPONSE	HALLMARK_UNFOLDED_PROTEIN_RESPONSE	108	0.326354	1.36716	0.0265487	0.163159	0.130527	1762	tags=24%	list=13%	signal=21%	Eif4a1/Rps14/Eif4ebp1/Preb/Rrp9/Cnot2/Imp3/Eif2s1/Cxxc1/Cebpg/Xbp1/Eef2/Fkbp14/Nfya/Kif5b/Spcs3/Slc30a5/Sec31a/Nop14/Khsrp/Hspa9/Lsm4/Npm1/Aldh18a1/Cnot6/Yif1a
HALLMARK_TGF_BETA_SIGNALING	HALLMARK_TGF_BETA_SIGNALING	51	0.388292	1.40496	0.0342105	0.171053	0.136842	1098	tags=20%	list=8%	signal=18%	Smad7/Tgif1/Skil/Id3/Tgfb1/Wwtr1/Bmpr1a/Tgfbr1/Ltbp2/Trim33
HALLMARK_FATTY_ACID_METABOLISM	HALLMARK_FATTY_ACID_METABOLISM	129	0.298209	1.29103	0.0489297	0.198413	0.15873	2909	tags=35%	list=21%	signal=28%	Eci2/Bphl/Gad2/Decr1/Fh1/Gstz1/Suclg1/Bckdhb/Acads/Sdhd/Echs1/Aldh3a1/Idh3g/Nbn/Ech1/Trp53inp2/Acsl5/Acaa1a/Hadh/Acsl1/Metap1/Acot2/Dlst/Hsd17b4/Odc1/Aldh1a1/Alad/Aldoa/S100a10/Psme1/Auh/Sms/Elovl5/Ywhah/Ptprg/Acaa2/Adsl/Acadm/Acadvl/Hibch/Eci1/Sdha/Dhcr24/Suclg2/Ldha
HALLMARK_COMPLEMENT	HALLMARK_COMPLEMENT	151	0.294514	1.2903	0.0521173	0.198413	0.15873	1638	tags=20%	list=12%	signal=18%	Atox1/C2/Pik3cg/Usp14/Raf1/Dgkh/Grb2/Gng2/Pim1/Psmb9/Gnai3/Gnai2/Plek/Timp2/Xpnpep1/Fcer1g/Gzmb/Mt3/Src/Lck/Anxa5/Cd59b/Sirt6/Ctsc/Lcp2/Lap3/Pdp1/Dock10/Zeb1/Jak2
HALLMARK_ADIPOGENESIS	HALLMARK_ADIPOGENESIS	178	0.278553	1.24974	0.06	0.2	0.16	2577	tags=29%	list=18%	signal=24%	Grpel1/Preb/Agpat3/Decr1/Coq9/Apoe/Esrra/Mrpl15/Prdx3/Suclg1/Mgst3/Acads/Bcl2l13/Cyc1/Taldo1/Echs1/Idh3g/Bckdha/Uqcr10/Samm50/Uqcrq/Ech1/Ndufs3/Immt/Pgm1/Cd151/Ubqln1/Atp1b3/G3bp2/Hadh/Ccng2/Phldb1/Cd302/Ndufab1/Aldoa/Ndufb7/Ak2/Pdcd4/Araf/C3/Gpx3/Ifngr1/Uqcrc1/Slc25a10/Acaa2/Nabp1/Ptger3/Jagn1/Acadm/Slc27a1/Itsn1/Abca1
HALLMARK_PI3K_AKT_MTOR_SIGNALING	HALLMARK_PI3K_AKT_MTOR_SIGNALING	94	0.307596	1.25624	0.0874636	0.273324	0.218659	1875	tags=24%	list=13%	signal=21%	Rac1/Arf1/Raf1/Grb2/Ddit3/Ywhab/Csnk2b/Lck/Hras/Traf2/Tnfrsf1a/Cdk4/Dapp1/Cdk2/Trib3/Cdkn1b/Ecsit/Actr3/Nfkbib/Pten/Ube2d3/Tbk1/Rptor
HALLMARK_PEROXISOME	HALLMARK_PEROXISOME	87	0.306763	1.24099	0.107438	0.298439	0.238751	2887	tags=31%	list=21%	signal=25%	Tspo/Sod2/Lonp2/Eci2/Nudt19/Slc25a17/Gnpat/Hras/Ech1/Smarcc1/Acsl5/Acaa1a/Top2a/Acsl1/Hsd17b4/Aldh1a1/Elovl5/Ywhah/Dhrs3/Sult2b1/Cadm1/Slc25a4/Cln6/Pex13/Ephx2/Pex11b/Dhcr24
HALLMARK_G2M_CHECKPOINT	HALLMARK_G2M_CHECKPOINT	185	0.265268	1.19348	0.102389	0.298439	0.238751	1793	tags=22%	list=13%	signal=19%	Srsf10/Pml/Hnrnpd/Tmpo/Mapk14/Ccna2/Tgfb1/G3bp1/Dbf4/Mki67/Numa1/Upf1/Ctcf/Kpnb1/Snrpd1/Pbk/Cdc6/Hmgb3/Smc4/Pafah1b1/Kif5b/Hnrnpu/Cdk4/Smarcc1/Foxn3/Mnat1/Cbx1/Cdkn3/Bcl3/Chmp1a/Top2a/Bard1/Cdkn1b/Odc1/Nup50/Syncrip/Mt2/Hif1a/Atrx/Cul4a
HALLMARK_APOPTOSIS	HALLMARK_APOPTOSIS	141	0.263367	1.14636	0.141479	0.372313	0.297851	1575	tags=18%	list=11%	signal=16%	Tspo/Smad7/Sod2/Gsr/Dap3/Ddit3/Rock1/Hgf/Anxa1/Fdxr/Tnfrsf12a/Timp2/Nedd9/Bnip3l/Gstm2/Emp1/H1f0/Ppt1/Cdk2/Top2a/Cdkn1b/Bcap31/Cd44/Satb1/Crebbp
HALLMARK_HEDGEHOG_SIGNALING	HALLMARK_HEDGEHOG_SIGNALING	23	0.351918	1.06783	0.353349	0.621823	0.497458	501	tags=13%	list=4%	signal=13%	Myh9/Pml/Cdk6
HALLMARK_PANCREAS_BETA_CELLS	HALLMARK_PANCREAS_BETA_CELLS	19	0.364913	1.05748	0.384615	0.621823	0.497458	832	tags=21%	list=6%	signal=20%	Vdr/Srp9/Srp14/Pak3
HALLMARK_IL6_JAK_STAT3_SIGNALING	HALLMARK_IL6_JAK_STAT3_SIGNALING	74	0.266328	1.04468	0.345946	0.621823	0.497458	1168	tags=16%	list=8%	signal=15%	Hax1/Grb2/Pim1/Tgfb1/Tnfrsf12a/Ltbr/Crlf2/Il7/Il1r1/Il10rb/Tnfrsf1a/Ifnar1
HALLMARK_XENOBIOTIC_METABOLISM	HALLMARK_XENOBIOTIC_METABOLISM	153	0.226122	0.989517	0.460784	0.622682	0.498145	2025	tags=21%	list=14%	signal=18%	Gsr/Bphl/Ptges3/Gart/Pink1/Apoe/Ttpa/Adh5/Gss/Nqo1/Ssr3/Igf1/Aldh3a1/Pycr1/Il1r1/Tnfrsf1a/Ech1/Shmt2/Arpp19/Upp1/Kars/Ptges/Sar1b/Ap4b1/Mt2/Bcat1/Jup/Ddc/Tmem176b/Elovl5/Acp1/Cyp17a1
HALLMARK_BILE_ACID_METABOLISM	HALLMARK_BILE_ACID_METABOLISM	85	0.227797	0.918151	0.634615	0.704225	0.56338	3604	tags=36%	list=26%	signal=27%	Lonp2/Fdxr/Rxra/Gnpat/Lck/Fads2/Pex12/Acsl5/Pex7/Acsl1/Hsd17b4/Aldh1a1/Sult2b1/Hao1/Nr0b2/Ar/Pxmp2/Abca2/Pex13/Abca1/Ephx2/Abca4/Dhcr24/Paox/Hsd17b11/Abcd3/Amacr/Mlycd/Pex6/Pex16/Fads1
HALLMARK_SPERMATOGENESIS	HALLMARK_SPERMATOGENESIS	82	0.204953	0.825779	0.877984	0.895902	0.716722	2614	tags=22%	list=19%	signal=18%	Topbp1/Dbf4/Sirt1/Gstm5/Mast2/Taldo1/Rad17/Crisp2/Cdkn3/Ddx25/Mlf1/Pomc/Braf/Zc2hc1c/She/Chfr/Pgs1/Zpbp
HALLMARK_NOTCH_SIGNALING	HALLMARK_NOTCH_SIGNALING	29	-0.589913	-1.77427	0.0121317	0.151286	0.121029	4133	tags=69%	list=29%	signal=49%	Ppard/Tcf7l2/Fbxw11/Jag1/Cul1/Wnt2/Notch1/Fzd5/Aph1a/Sap30/Ccnd1/Psen2/Dtx2/Psenen/Prkca/Hes1/Arrb1/St3gal6/Dll1/Lfng
HALLMARK_INTERFERON_ALPHA_RESPONSE	HALLMARK_INTERFERON_ALPHA_RESPONSE	96	-0.412226	-1.54022	0.0181543	0.151286	0.121029	2368	tags=33%	list=17%	signal=28%	Casp8/Rtp4/Trafd1/Trim26/H2-M3/Slc25a28/Ifih1/Ifi44/Epsti1/B2m/Cmtr1/Ifitm1/Ddx60/Irf7/Lgals3bp/Ogfr/Nmi/Oasl1/Usp18/Stat2/Eif2ak2/Ly6e/Il4ra/Samd9l/Wars/Ccrl2/Elf1/Parp12/Ncoa7/Uba7/Cnp/Isg15
HALLMARK_INTERFERON_GAMMA_RESPONSE	HALLMARK_INTERFERON_GAMMA_RESPONSE	179	-0.356681	-1.4384	0.0283688	0.163159	0.130527	2587	tags=29%	list=18%	signal=24%	Socs3/Ifitm3/Ifnar2/H2-DMa/Casp8/Rtp4/Trafd1/Trim26/H2-M3/Fas/Ccl2/Slc25a28/Ifih1/Irf5/Ifi44/Epsti1/B2m/Cmtr1/Ddx58/Ddx60/Irf8/Gpr18/Tnfaip6/Nlrc5/Btg1/Irf7/Lgals3bp/Ogfr/Nmi/Oasl1/Usp18/Gbp8/Stat2/Eif2ak2/Ly6e/Il4ra/Samd9l/Pde4b/Oas3/Wars/Pla2g4a/Nfkbia/Parp12/Ptpn1/Arl4a/Cd86/Cd274/Stat1/Isg15/Icam1/Arid5b/P2ry14
HALLMARK_UV_RESPONSE_UP	HALLMARK_UV_RESPONSE_UP	142	-0.364281	-1.42998	0.0293686	0.163159	0.130527	1955	tags=26%	list=14%	signal=23%	Polg2/Bmp2/Cdc34/Alas1/Atf3/Eif2s3x/Dgat1/Ccnd3/Prkaca/Chka/Btg1/Btg2/Ppp1r2/Rhob/Gls/Cdkn2b/Ephx1/Ccne1/Dnaja1/Stip1/Creg1/Ap2s1/Tyro3/Mgat1/Ppif/Amd1/Nfkbia/Atp6v1c1/Arrb2/Hspa2/Eno2/Fen1/Parp2/Sqstm1/Cnp/Ctsl/Icam1
HALLMARK_P53_PATHWAY	HALLMARK_P53_PATHWAY	183	-0.333104	-1.3454	0.0497159	0.198413	0.15873	3029	tags=32%	list=22%	signal=25%	Nudt15/Inhbb/Ada/Ptpn14/Hbegf/Triap1/Csrnp2/Notch1/Zbtb16/Ifi30/Cgrrf1/Klk8/Tnfsf9/Ddb2/Trafd1/Ctsd/Polh/Fas/Bmp2/Kif13b/Ccnd2/Ankra2/Baiap2/Fuca1/Retsat/Atf3/Pcna/Ndrg1/Osgin1/Itgb4/Ccnd3/Ninj1/Rap2b/Btg1/Btg2/Gls2/Cdkn2b/Ephx1/Abhd4/Rchy1/Gadd45a/Hexim1/Sat1/Mdm2/Cd81/Pidd1/Tob1/Bax/Ercc5/Rb1/Dnttip2/Ctsf/Ldhb/Zmat3/Tax1bp3/Klf4/Traf4/Plk3
HALLMARK_TNFA_SIGNALING_VIA_NFKB	HALLMARK_TNFA_SIGNALING_VIA_NFKB	178	-0.330461	-1.33026	0.0555556	0.198413	0.15873	2935	tags=30%	list=21%	signal=24%	Inhba/Nr4a3/Tiparp/Hbegf/Nfe2l2/Plaur/Icosl/Fosb/Ets2/Ccnd1/Socs3/Egr1/Klf6/Efna1/Tnfsf9/Pfkfb3/Zbtb10/Cxcl1/Ccl2/Gfpt2/Ifih1/Klf9/Bmp2/Nr4a2/Atf3/Hes1/Sdc4/Pnrc1/Ddx58/Maff/Tnfaip6/Rela/Map2k3/Ninj1/Irs2/Btg1/Btg2/Rhob/Klf2/Ptger4/Yrdc/Snn/Gadd45a/Pde4b/Ccrl2/Sat1/Sgk1/Nfkbia/Tnip2/Sqstm1/Rel/Klf4/Icam1/Phlda2
HALLMARK_E2F_TARGETS	HALLMARK_E2F_TARGETS	195	-0.278583	-1.12958	0.2	0.5	0.4	2755	tags=32%	list=20%	signal=26%	Rad51ap1/Cenpm/Kpna2/Mcm4/Tra2b/Gins3/Pole/Cdc20/Luc7l3/Pola2/Dclre1b/Pds5b/Wee1/Nup205/Tcf19/Hmga1/Naa38/Prim2/Birc5/Eed/Pold1/Chek2/Prps1/Smc1a/Rpa2/Pcna/Suv39h1/Xrcc6/Dek/Mcm3/Atad2/Ube2t/Pa2g4/Zw10/Dnmt1/Lyar/Srsf1/Cdc25a/Hmmr/Dlgap5/Plk1/Ccne1/Mcm7/Lbr/Ing3/Psip1/Gins1/Spc24/Rfc1/Dut/Kif22/Ilf3/Stag1/Pnn/Slbp/Mcm6/Donson/Ung/Rad21/Ube2s/Pop7/Mms22l
HALLMARK_GLYCOLYSIS	HALLMARK_GLYCOLYSIS	174	-0.270113	-1.08419	0.271693	0.621823	0.497458	2791	tags=24%	list=20%	signal=19%	Casp6/B3gat3/Homer1/Gmppb/Med24/Slc16a3/Sap30/Rragd/Pkp2/Plod1/Psmc4/Pgam1/Ndufv3/Zfp292/Pdk3/Hspa5/Gfpt1/Prps1/Glce/Tpi1/Cyb5a/Galk1/Pcx/Plod2/Irs2/Sod1/Got2/Pgm2/Hmmr/Sdc3/Gclc/Mxi1/Mif/Kif2a/Cxcr4/B4galt4/Paxip1/Eno2/Me1/Ext2/Pgk1
HALLMARK_ANGIOGENESIS	HALLMARK_ANGIOGENESIS	23	-0.37701	-1.07938	0.356766	0.621823	0.497458	1877	tags=26%	list=13%	signal=23%	Ccnd2/Postn/Slco2a1/Thbd/Fgfr1/Fstl1
HALLMARK_KRAS_SIGNALING_DN	HALLMARK_KRAS_SIGNALING_DN	91	-0.289783	-1.07218	0.318323	0.621823	0.497458	3297	tags=27%	list=24%	signal=21%	Myo15/Thnsl2/Gp1ba/Irs4/Egf/Sox10/Brdt/Zbtb16/Klk8/Slc25a23/Calcb/Arhgdig/Nr4a2/Thrb/Slc16a7/Copz2/Btg2/Hsd11b2/Snn/Vpreb1/Sgk1/Tex15/Lfng/Plag1/Prodh
HALLMARK_DNA_REPAIR	HALLMARK_DNA_REPAIR	143	-0.26841	-1.0544	0.341642	0.621823	0.497458	2925	tags=32%	list=21%	signal=26%	Taf13/Ada/Gtf2b/Lig1/Nme4/Ercc8/Tsg101/Nudt9/Ddb2/Pola2/Cstf3/Ell/Polh/Taf9/Tyms/Ercc1/Pola1/Eif1b/Pold1/Clp1/Rpa2/Pcna/Gtf2f1/Usp11/Bcam/Cetn2/Tmed2/Dgcr8/Itpa/Hcls1/Srsf6/Dut/Polr2a/Polr2d/Pde4b/Aprt/Nfx1/Sf3a3/Polr2e/Polr2i/Fen1/Ercc5/Vps37b/Upf3b/Polr1c/Snapc5
HALLMARK_KRAS_SIGNALING_UP	HALLMARK_KRAS_SIGNALING_UP	143	-0.259908	-1.021	0.400293	0.621823	0.497458	3865	tags=33%	list=28%	signal=24%	Akap12/Tnfrsf1b/Tnfaip3/Ank/Gng11/Rgs16/Nin/Mmd/Dusp6/Mycn/Vwa5a/F13a1/Ano1/Il1b/Cidea/Il1rl2/Tmem158/Inhba/Hbegf/Peg3/Plaur/Tor1aip2/Cbr4/Zfp277/Mmp11/Ppbp/Cbl/Gfpt2/Bmp2/Ccnd2/Fuca1/Irf8/Evi5/Sdccag8/Eng/Usp12/Wdr33/Ptbp2/Yrdc/Ctss/Cxcr4/Cd37/Tspan13/Tmem176a/Btbd3/Klf4/Csf2ra
HALLMARK_ESTROGEN_RESPONSE_EARLY	HALLMARK_ESTROGEN_RESPONSE_EARLY	162	-0.255225	-1.02083	0.397143	0.621823	0.497458	3729	tags=30%	list=27%	signal=22%	Rhobtb3/Rbbp8/Slc2a1/Svil/Itpk1/Chpt1/Igfbp4/Klf10/Dhcr7/Gla/Zfp185/Inhbb/Fkbp4/Tiparp/Fdft1/Rhod/Med24/Ccnd1/Bag1/Mpped2/Ttc39a/Mast4/Kazn/Olfml3/Tubb2b/Sec14l2/Hes1/Blvrb/Tgm2/Slc1a1/Wfs1/Nrip1/Kcnk5/Ncor2/Cish/Tmem164/Slc1a4/Slc37a1/Ppif/Elf1/Nxt1/Tob1/Snx24/Igf1r/Tgif2/Rab31/Pmaip1/Klf4
HALLMARK_MTORC1_SIGNALING	HALLMARK_MTORC1_SIGNALING	193	-0.249255	-1.00844	0.409027	0.621823	0.497458	1694	tags=18%	list=12%	signal=16%	Tpi1/Ifrd1/Hmbs/Gga2/Stard4/Acly/Psmd13/Plod2/Map2k3/Adipor2/Phgdh/Acsl3/Slc1a4/Btg2/Cdc25a/Plk1/Gclc/Stip1/Txnrd1/Atp5g1/Wars/Cxcr4/Etf1/Scd2/Slc6a6/Ung/Bub1/Ssr1/M6pr/Me1/Sqstm1/Gbe1/Lta4h/Cfp/Pgk1
HALLMARK_IL2_STAT5_SIGNALING	HALLMARK_IL2_STAT5_SIGNALING	176	-0.249701	-1.00465	0.407092	0.621823	0.497458	3013	tags=27%	list=21%	signal=21%	Ager/Cdcp1/Enpp1/Alcam/Ikzf2/Ltb/Ahcy/Rragd/Ttc39b/Ifitm3/Gabarapl1/Wls/Klf6/Syt11/Serpinb6a/Gpr65/Bmp2/Ccnd2/P2rx4/Cdc42se2/Capg/Ndrg1/Tgm2/Maff/Irf8/Praf2/Ccnd3/Ctsz/Igf2r/Cish/Pou2f1/Cd79b/Rhob/Ccne1/Ckap4/Hipk2/Il4ra/Cd81/Smpdl3a/Plin2/Igf1r/Arl4a/Ikzf4/Socs2/Cd86/Ncs1/Itih5
HALLMARK_HEME_METABOLISM	HALLMARK_HEME_METABOLISM	164	-0.250949	-1.00236	0.436865	0.621823	0.497458	2324	tags=23%	list=17%	signal=19%	Htatip2/Epor/Mospd1/Usp15/Riok3/Nudt4/Synj1/Slc30a1/Hmbs/Blvrb/Tal1/Isca1/Slc25a38/Cat/Bcam/Ranbp10/Pcx/Fn3k/Ccnd3/Narf/Map2k3/Lmo2/Btg2/Rnf19a/Gclc/Mxi1/Bmp2k/Epb41/Dcun1d1/Bach1/Ctsb/Foxj2/Htra2/Pdzk1ip1/Nnt/Ppox/Ctns
HALLMARK_APICAL_JUNCTION	HALLMARK_APICAL_JUNCTION	142	-0.254845	-1.00039	0.424376	0.621823	0.497458	1957	tags=17%	list=14%	signal=15%	Tspan4/Rac2/Baiap2/Evl/Plcg1/Gtf2f1/Bmp1/Exoc4/Shroom2/Speg/Fyb/Itgb4/Actn1/Mapk13/Sdc3/Fscn1/Map4k2/Arhgef6/Cd86/Cd274/Mpzl1/Itga3/Icam1/Cercam
HALLMARK_CHOLESTEROL_HOMEOSTASIS	HALLMARK_CHOLESTEROL_HOMEOSTASIS	65	-0.283208	-0.998265	0.444444	0.621823	0.497458	3495	tags=35%	list=25%	signal=27%	Lgmn/Hmgcr/Dhcr7/Fdps/Stx5a/Scd1/Hsd17b7/Alcam/Fdft1/Idi1/Plaur/Cpeb2/Pdk3/Atf3/Pnrc1/Stard4/Lss/Chka/Trp53inp1/S100a11/Scd2/Ethe1/Srebf2
HALLMARK_REACTIVE_OXYGEN_SPECIES_PATHWAY	HALLMARK_REACTIVE_OXYGEN_SPECIES_PATHWAY	47	-0.299698	-0.994765	0.447712	0.621823	0.497458	1601	tags=21%	list=11%	signal=19%	Mbp/Cat/Sod1/Txnrd2/Gclc/Txnrd1/Lamtor5/Hhex/Ftl1/Lsp1
HALLMARK_COAGULATION	HALLMARK_COAGULATION	91	-0.266885	-0.987457	0.444099	0.621823	0.497458	2295	tags=21%	list=16%	signal=18%	Lrp1/Mmp11/Thbs1/S100a13/Bmp1/Usp11/Maff/Acox2/Sirt2/Thbd/Fn1/Ctsb/Gnb2/Ctsh/Cpq/Gsn/Dpp4/Ctsl/Lta4h
HALLMARK_MYOGENESIS	HALLMARK_MYOGENESIS	132	-0.248106	-0.966592	0.50517	0.664697	0.531758	3442	tags=31%	list=25%	signal=24%	Itgb1/Col4a2/Fxyd1/Fdps/Fgf2/Scd1/Tagln/Hbegf/Notch1/Sorbs3/Bag1/Eif4a2/Pdlim7/Psen2/Klf5/Sptan1/Mylpf/Tpm2/Pde4dip/Vipr1/Tnni2/Ckb/Bin1/Ifrd1/Smtn/Pcx/Dmpk/Speg/Gaa/Itgb4/Itgb5/Sirt2/Cnn3/Pick1/Pygm/Scd2/Mef2a/Tnnt1/Rb1/Gsn/Lsp1
HALLMARK_INFLAMMATORY_RESPONSE	HALLMARK_INFLAMMATORY_RESPONSE	149	-0.24099	-0.952053	0.538574	0.673217	0.538574	3079	tags=27%	list=22%	signal=21%	Il1b/Pik3r5/Tlr1/Rnf144b/Stab1/Inhba/Hbegf/Plaur/Fzd5/Atp2a2/Icosl/Klf6/Tnfsf9/Gpr132/Rtp4/Cd14/P2rx7/Ccr7/Ccl2/Kif1b/P2rx4/Ifitm1/Tnfaip6/Rela/Irf7/Gabbr1/Btg2/Nmi/Ptger4/Eif2ak2/Ly6e/Il4ra/Psen1/Pde4b/Aqp9/Ccrl2/Nfkbia/Slc31a1/Icam1/Ebi3
HALLMARK_PROTEIN_SECRETION	HALLMARK_PROTEIN_SECRETION	91	-0.256216	-0.947982	0.535714	0.673217	0.538574	1281	tags=26%	list=9%	signal=24%	Tsg101/Atp7a/Arfip1/Dst/Atp1a1/Kif1b/Ap2m1/Sec24d/Tmed2/Gnas/Zw10/Sod1/Igf2r/Bet1/Lman1/Copb1/Ap3b1/Ap2s1/Snap23/Dnm1l/Arfgef2/Vps4b/M6pr/Rab5a
HALLMARK_HYPOXIA	HALLMARK_HYPOXIA	166	-0.234387	-0.937644	0.583454	0.694588	0.555671	2791	tags=25%	list=20%	signal=21%	Casp6/Plaur/Fbp1/Ilvbl/Vhl/Sap30/Rragd/Klf6/Efna1/Atp7a/Prkca/Pfkfb3/Slc25a1/Zfp292/Pdk3/Hspa5/Tpi1/Atf3/Sdc4/Pnrc1/Ndrg1/Tgm2/Maff/Galk1/Csrp2/Gaa/Irs2/Btg1/Pgm2/Pgf/Sdc3/Mxi1/Gcnt2/Mif/Pygm/Cxcr4/Slc6a6/Eno2/Plin2/Prdx5/Gbe1/Pgk1
HALLMARK_WNT_BETA_CATENIN_SIGNALING	HALLMARK_WNT_BETA_CATENIN_SIGNALING	34	-0.292989	-0.909397	0.573854	0.694588	0.555671	4409	tags=38%	list=31%	signal=26%	Hdac11/Jag2/Ppard/Rbpj/Jag1/Cul1/Notch1/Psen2/Ccnd2/Axin1/Ncor2/Dll1/Hey1
HALLMARK_ANDROGEN_RESPONSE	HALLMARK_ANDROGEN_RESPONSE	86	-0.250498	-0.914458	0.598101	0.695467	0.556373	1757	tags=21%	list=13%	signal=18%	Cdc14b/Myl12a/B2m/Xrcc6/Ndrg1/Sec24d/Rab4a/Ccnd3/Pa2g4/Acsl3/Actn1/Tmem50a/Lman1/Elk4/Sat1/Sgk1/Scd2/Arid5b
HALLMARK_ALLOGRAFT_REJECTION	HALLMARK_ALLOGRAFT_REJECTION	159	-0.228223	-0.908147	0.639769	0.704225	0.56338	3179	tags=31%	list=23%	signal=24%	Cd247/Tlr6/Il4/Il1b/Tlr1/Stab1/Inhbb/Cd79a/Brca1/H2-Q10/Inhba/Eif4g3/Icosl/Ltb/Ube2n/Ifnar2/Spi1/H2-DMa/Il27ra/H2-M3/Gpr65/Fas/Ccl2/Ccnd2/Map3k7/Eif3j1/Capg/Dyrk3/B2m/Irf8/H2-DMb2/Prkcb/Fyb/Ccnd3/Ncf4/Srgn/Irf7/Il16/Hcls1/Il4ra/Ctss/Wars/Was/Cd86/Degs1/Stat1/Cfp/Bcl10/Icam1
HALLMARK_MITOTIC_SPINDLE	HALLMARK_MITOTIC_SPINDLE	195	-0.22282	-0.903476	0.647887	0.704225	0.56338	3745	tags=33%	list=27%	signal=25%	Nin/Espl1/Cep72/Cntrl/Tubgcp2/Cd2ap/Smc3/Ssh2/Incenp/Dync1h1/Map1s/Rictor/Tubgcp6/Aurka/Taok2/Bcar1/Mid1/Cdc42ep1/Gemin4/Cdc27/Kntc1/Sun2/Pkd2/Arf6/Klc1/Ect2/Wasl/Kif20b/Cdc42bpa/Cntrob/Fbxo5/Dst/Uxt/Sptan1/Kif1b/Birc5/Rasa2/Bin1/Arhgap5/Apc/Smc1a/Tlk1/Trio/Tubd1/Shroom2/Llgl1/Ccdc88a/Arhgef3/Cep57/Kifap3/Dlgap5/Plk1/Arhgdia/Fscn1/Epb41/Rfc1/Kif22/Stau1/Rabgap1/Abl1/Kif11/Pcgf5/Bub1/Gsn/Arhgap4
HALLMARK_ESTROGEN_RESPONSE_LATE	HALLMARK_ESTROGEN_RESPONSE_LATE	147	-0.212618	-0.839045	0.804665	0.838192	0.670554	1459	tags=13%	list=10%	signal=12%	Acox2/Wfs1/Slc29a1/Nrip1/Kcnk5/Ncor2/Cish/Slc1a4/Mapk13/Idh2/Ppif/Sgk1/Nxt1/Tob1/Nab2/Rab31/Tspan13/Prkar2b/Klf4
HALLMARK_EPITHELIAL_MESENCHYMAL_TRANSITION	HALLMARK_EPITHELIAL_MESENCHYMAL_TRANSITION	143	-0.212705	-0.835569	0.802053	0.838192	0.670554	4132	tags=38%	list=29%	signal=27%	Timp3/Wipf1/Mmp2/Vegfa/Qsox1/Lox/Gem/Serpine2/Areg/Mmp14/Tnfaip3/Tgfbr3/Igfbp4/Col16a1/Itgb1/Itgav/Col4a2/Pthlh/Htra1/Fgf2/Eln/Anpep/Tagln/Cdh2/Tfpi2/Inhba/Fstl3/Plaur/Plod1/Dst/Lgals1/Pdlim4/Lrp1/Tpm2/Cxcl1/Fas/Thbs1/Fuca1/Capg/Sdc4/Bmp1/Tgm2/Ppib/Plod2/Postn/Itgb5/Copa/Rhob/Pmp22/Mcm7/Fn1/Gadd45a/Sat1/Eno2/Fstl1
HALLMARK_APICAL_SURFACE	HALLMARK_APICAL_SURFACE	29	-0.171315	-0.515262	0.998267	0.998267	0.798614	3356	tags=24%	list=24%	signal=18%	Hspb1/Brca1/Plaur/Sulf2/Shroom2/Adipor2/Mdga1

## Sheet: hallmark_GSEA-c4
ID	Description	setSize	enrichmentScore	NES	pvalue	p.adjust	qvalues	rank	leading_edge	core_enrichment
HALLMARK_G2M_CHECKPOINT	HALLMARK_G2M_CHECKPOINT	176	0.387645	1.84172	0.00235294	0.0236967	0.0189573	1477	tags=27%	list=13%	signal=23%	Mt2/Ccnd1/Sfpq/Cks1b/Ube2s/Smc1a/Ythdc1/Srsf2/Ccnb2/Rbm14/Cenpa/Srsf1/Prpf4b/Ube2c/Kif5b/Odc1/Hspa8/Mcm2/Hmgn2/Hnrnpd/Pola2/Stmn1/Pttg1/Traip/Dtymk/Syncrip/Cdk4/Ncl/Bard1/Dmd/Foxn3/Kpnb1/Cul5/Casp8ap2/Kpna2/Cdk1/Aurka/Plk4/Smarcc1/Upf1/Mcm5/Nup98/Racgap1/Gins2/Birc5/Lmnb1/Tpx2
HALLMARK_E2F_TARGETS	HALLMARK_E2F_TARGETS	184	0.36444	1.73598	0.00236967	0.0236967	0.0189573	1953	tags=33%	list=18%	signal=28%	Tubb5/Cks1b/Ube2s/Smc1a/Srsf2/Ccnb2/Srsf1/Ranbp1/Pop7/Pnn/Dctpp1/Psip1/Rad50/Mcm2/Hnrnpd/Pola2/Stmn1/Pold2/Pttg1/Syncrip/Cdk4/Pa2g4/Spc24/Bard1/Psmc3ip/Spc25/Kpna2/Cbx5/Nop56/Mthfd2/Trp53/Phf5a/Rfc2/Pcna/Ppm1d/Cdk1/Aurka/Plk4/Rad51ap1/Rnaseh2a/Cdca8/Rpa1/Mcm5/Lig1/Donson/Atad2/Racgap1/Lyar/Birc5/Lmnb1/Ran/Exosc8/Tubg1/Top2a/Mki67/Mcm4/Orc2/Cdkn2c/Rpa3/Tbrg4/Slbp
HALLMARK_MYC_TARGETS_V1	HALLMARK_MYC_TARGETS_V1	198	0.360347	1.73263	0.00234742	0.0236967	0.0189573	1683	tags=30%	list=15%	signal=26%	Hnrnpa1/Rsl1d1/Srsf2/Fam120a/Srsf1/Ranbp1/Cbx3/Phb2/Tyms/Odc1/Prpf31/Mcm2/Hnrnpd/Set/Cct4/Hprt/Pold2/Psmc4/Ywhaq/Psmc6/Syncrip/Cdk4/Cct3/Pa2g4/Ndufab1/Hddc2/Npm1/Apex1/Snrpd3/Eif1ax/Kpnb1/Ptges3/Got2/Cyc1/Snrpa1/Kpna2/Nop56/Eif4g2/Eif3j2/Ldha/Pcna/Phb/Smarcc1/Rrm1/Mcm5/Ncbp2/Hspe1/Psmb2/Eif3d/Stard7/Hdgf/Ube2l3/C1qbp/Eif4h/Vbp1/Ran/Rps2/Rnps1/Psma7
HALLMARK_OXIDATIVE_PHOSPHORYLATION	HALLMARK_OXIDATIVE_PHOSPHORYLATION	194	0.339887	1.63318	0.00234742	0.0236967	0.0189573	1873	tags=28%	list=17%	signal=24%	Oat/Hsd17b10/Cycs/Fxn/Ndufs7/Hspa9/Phb2/Mdh1/Cyb5r3/Slc25a5/Isca1/Gpi1/Ndufb8/Acadvl/Eci1/Timm13/Aco2/Etfa/Timm8b/Ndufab1/Aifm1/Atp5d/Ndufb4/Ndufs8/Ndufb2/Oxa1l/Alas1/Got2/Acaa2/Atp5b/Uqcr11/Cyc1/Ndufa1/Pdhx/Ldha/Ndufa2/Cox15/Dlat/Mfn2/Slc25a20/Mrpl15/Fh1/Bax/Pdha1/Lrpprc/Mrps15/Ndufs3/Hadha/Atp6v1e1/Ndufs6/Rhot2/Ndufa5/Vdac2/Ndufv2/Aldh6a1
HALLMARK_UV_RESPONSE_UP	HALLMARK_UV_RESPONSE_UP	123	0.339989	1.5462	0.00669643	0.0558036	0.0446429	1169	tags=24%	list=11%	signal=21%	Btg2/Dnajb1/Sod2/Junb/Btg1/Chka/Dnaja1/Cyb5b/Furin/Asns/Fen1/Pdap1/Cltb/Klhdc3/Fkbp4/Eif2s3x/Stip1/Aldoa/Alas1/Ctsl/Grina/Nxf1/Cdkn1c/Cdkn2b/Spr/Cdc34/Ap2s1/Cyb5r1/Gch1
HALLMARK_DNA_REPAIR	HALLMARK_DNA_REPAIR	138	0.30252	1.3796	0.0117925	0.0842318	0.0673854	1682	tags=26%	list=15%	signal=22%	Gtf2a2/Polr2k/Tyms/Prim1/Taf10/Polr2g/Hprt/Fen1/Pola2/Bola2/Umps/Taf13/Rfc5/Arl6ip1/Adrm1/Polr2j/Nt5c3/Usp11/Mpg/Trp53/Rfc2/Dad1/Nt5c/Pcna/Ada/Smad5/Cstf3/Nelfcd/Ncbp2/Lig1/Mrpl40/Mpc2/Sdcbp/Pold4/Guk1/Tmed2
HALLMARK_TGF_BETA_SIGNALING	HALLMARK_TGF_BETA_SIGNALING	49	0.419816	1.58795	0.01766	0.110375	0.0883002	1024	tags=22%	list=9%	signal=20%	Id1/Ctnnb1/Junb/Furin/Sptbn1/Ppp1ca/Hdac1/Klf10/Cdk9/Cdkn1c/Bmpr2
HALLMARK_MYC_TARGETS_V2	HALLMARK_MYC_TARGETS_V2	57	0.379437	1.49152	0.0272727	0.149576	0.119661	2025	tags=39%	list=18%	signal=32%	Mphosph10/Cbx3/Dctpp1/Ndufaf4/Cdk4/Pa2g4/Npm1/Las1l/Nop56/Grwd1/Plk4/Phb/Prmt3/Mcm5/Hspe1/Tcof1/Wdr74/Noc4l/Rcl1/Mcm4/Tbrg4/Sord
HALLMARK_INTERFERON_GAMMA_RESPONSE	HALLMARK_INTERFERON_GAMMA_RESPONSE	145	0.285937	1.31639	0.0439815	0.183256	0.146605	1617	tags=23%	list=15%	signal=20%	Mt2/H2-Aa/Sod2/Txnip/Socs3/Psmb8/Btg1/Epsti1/Irf8/Isoc1/Slc25a28/Arid5b/Psme1/Tor1b/Nmi/Isg15/Casp4/Mthfd2/Il18bp/Ptpn6/Psmb10/Pim1/Gch1/Cd74/H2-Eb1/Stat2/Rnf31/Psmb2/Mvp/Ifi30/Irf7/Parp12/Icam1
HALLMARK_PANCREAS_BETA_CELLS	HALLMARK_PANCREAS_BETA_CELLS	13	0.550803	1.50708	0.0558036	0.201975	0.16158	2182	tags=38%	list=20%	signal=31%	Srprb/Vdr/Spcs1/Lmo2/Elp4
HALLMARK_HYPOXIA	HALLMARK_HYPOXIA	143	0.266993	1.22829	0.0894495	0.251155	0.200924	1164	tags=17%	list=11%	signal=15%	Mt2/Mt1/Pdk3/Pam/Btg1/S100a4/Gpi1/Plac8/Prdx5/Efna1/Bhlhe40/Hexa/Ets1/Aldoa/Gapdh/Bgn/Pdk1/Cdkn1c/Ldha/Anxa2/Tpi1/Cited2/Klf6/Pim1
HALLMARK_XENOBIOTIC_METABOLISM	HALLMARK_XENOBIOTIC_METABOLISM	123	0.264348	1.2022	0.109375	0.287829	0.230263	1403	tags=20%	list=13%	signal=17%	Mt2/Apoe/Dhrs1/Irf8/Hprt/Aco2/Dhps/Gss/Hes6/Pmm1/Ptges/Alas1/Smox/Ptges3/Ninj1/Ccl25/Gart/Gsr/Psmb10/Gch1/Sar1b/Lonp1/Slc6a6/Cyp2j9
HALLMARK_GLYCOLYSIS	HALLMARK_GLYCOLYSIS	152	0.250493	1.16064	0.153302	0.365004	0.292004	1196	tags=16%	list=11%	signal=15%	Cln6/Pdk3/Cenpa/Pam/Mdh1/Akr1a1/Ppp2cb/Kif2a/Stmn1/Pmm2/Psmc4/Fkbp4/Aldoa/Txn1/Got2/Hs2st1/Ldha/Tpi1/Cdk1/Aurka/Cited2/Pygb/Aldh7a1/Polr3k/Paxip1
HALLMARK_P53_PATHWAY	HALLMARK_P53_PATHWAY	161	0.235918	1.10343	0.228571	0.496894	0.397516	1875	tags=22%	list=17%	signal=19%	Tm4sf1/Btg2/Plk2/Txnip/Fuca1/Btg1/Prkab1/Mdm2/S100a4/Ier5/Nupr1/Hspa4l/Pmm1/Rap2b/Tprkb/Ninj1/Ctsf/Trp53/Cdkn2b/Pcna/Ada/Cd82/Ppm1d/Gm2a/Procr/Bax/Fbxw7/Ifi30/Mxd4/Zmat3/Dnttip2/Rhbdf2/Vdr/Tax1bp3/Atf3/Perp
HALLMARK_REACTIVE_OXYGEN_SPECIES_PATHWAY	HALLMARK_REACTIVE_OXYGEN_SPECIES_PATHWAY	44	0.315502	1.16965	0.23956	0.499084	0.399267	1368	tags=25%	list=12%	signal=22%	Sod2/Junb/Prdx1/Cdkn2d/Ndufb4/Txn1/Hmox2/Gsr/Prdx2/Txnrd2/Prdx6
HALLMARK_PROTEIN_SECRETION	HALLMARK_PROTEIN_SECRETION	87	0.253834	1.08385	0.303167	0.55405	0.44324	1463	tags=23%	list=13%	signal=20%	Napa/Cltc/Pam/Sec31a/Adam10/Vamp3/Atp1a1/M6pr/Vamp7/Cd63/Ap2s1/Clcn3/Sgms1/Lamp2/Copb1/Mapk1/Scamp3/Rab14/Rps6ka3/Ica1
HALLMARK_PEROXISOME	HALLMARK_PEROXISOME	82	0.252748	1.07086	0.310268	0.55405	0.44324	697	tags=12%	list=6%	signal=12%	Cln6/Sod2/Fis1/Isoc1/Prdx1/Ctbp1/Pex2/Prdx5/Dhcr24/Slc25a17
HALLMARK_UNFOLDED_PROTEIN_RESPONSE	HALLMARK_UNFOLDED_PROTEIN_RESPONSE	106	0.237447	1.05217	0.358108	0.558486	0.446789	1929	tags=24%	list=18%	signal=20%	Cks1b/Eif4g1/Eif4ebp1/Hspa9/Kif5b/Srprb/Sec31a/Asns/Lsm4/Npm1/Nop56/Mthfd2/Exoc2/Exosc9/Khsrp/Preb/Gemin4/Yif1a/Pop4/Vegfa/Exosc10/Paip1/Atf3/Herpud1/Spcs1
HALLMARK_HEDGEHOG_SIGNALING	HALLMARK_HEDGEHOG_SIGNALING	17	0.349272	1.04941	0.402105	0.591331	0.473065	203	tags=12%	list=2%	signal=12%	Cdk6/Hey1
HALLMARK_FATTY_ACID_METABOLISM	HALLMARK_FATTY_ACID_METABOLISM	121	0.213133	0.964967	0.561247	0.719548	0.575638	1574	tags=17%	list=14%	signal=14%	Hsd17b10/Mdh1/Odc1/Acadvl/Acadl/Eci1/Aco2/Psme1/Dhcr24/Apex1/Aldoa/Acaa2/Ldha/Fh1/Pdha1/Prdx6/Cpt2/Hsph1/Alad/Acads
HALLMARK_ADIPOGENESIS	HALLMARK_ADIPOGENESIS	164	0.199185	0.930545	0.647343	0.770646	0.616517	2794	tags=31%	list=25%	signal=24%	Apoe/Acly/Esyt1/Cmpk1/Ptger3/Acadl/Aco2/Jagn1/Ndufab1/Aifm1/Aldoa/Vegfb/Acaa2/Uqcr11/Mtch2/Cyc1/Coq5/Riok3/Samm50/Dlat/Atp1b3/Mrpl15/Preb/Rmdn3/Cd302/Cpt2/Ndufs3/Gphn/Acads/Ndufa5/Nmt1/Dhcr7/Ptcd3/Cdkn2c/Tank/Slc25a10/Hibch/Nabp1/Lpl/Reep6/Slc1a5/Sdhc/Decr1/Qdpr/Dnajc15/Phyh/Pim3/Tob1/Lpcat3/Sdhb/Bckdha
HALLMARK_MITOTIC_SPINDLE	HALLMARK_MITOTIC_SPINDLE	178	0.190662	0.904977	0.712589	0.828592	0.662874	2381	tags=24%	list=22%	signal=19%	Smc1a/Gsn/Ccnb2/Kif5b/Arl8a/Ezr/Sptbn1/Cttn/Dync1h1/Pcgf5/Stk38l/Cdc42/Vcl/Cdk1/Aurka/Gemin4/Sun2/Lrpprc/Racgap1/Cdk5rap2/Birc5/Lmnb1/Tpx2/Kif15/Arhgap5/Ndc80/Myo1e/Top2a/Arhgap29/Rhot2/Wasl/Clip2/Rfc1/Sptan1/Fgd4/Arhgef12/Ect2/Sass6/Sos1/Akap13/Flna/Arhgef2/Cep131
HALLMARK_KRAS_SIGNALING_UP	HALLMARK_KRAS_SIGNALING_UP	109	0.172803	0.770055	0.92517	0.948081	0.758465	1935	tags=17%	list=18%	signal=14%	Tmem158/Scn1b/Fuca1/Psmb8/Irf8/Traf1/Ets1/Tspan13/Tmem176a/Yrdc/Wdr33/Adgrl4/Spp1/Avl9/Spry2/Lcp1/Satb1/Tmem176b
HALLMARK_MYOGENESIS	HALLMARK_MYOGENESIS	104	0.16948	0.746517	0.948081	0.948081	0.758465	3106	tags=31%	list=28%	signal=22%	Tpm3/Gsn/Ptp4a3/Ocel1/Bhlhe40/Dmd/Itgb1/Ctf1/Hdac5/Psen2/Ncam1/Bag1/Tnnt1/Myom1/Myl4/Pick1/Scd2/Syngr2/Sptan1/Fhl1/Mef2a/Aebp1/Klf5/Tgfb1/Mylpf/Svil/Rb1/Akt2/Fkbp1b/Sirt2/Mras/Tnni2
HALLMARK_KRAS_SIGNALING_DN	HALLMARK_KRAS_SIGNALING_DN	55	0.184843	0.722614	0.906874	0.948081	0.758465	2097	tags=20%	list=19%	signal=16%	Btg2/Lgals7/Kmt2d/Bard1/Clstn3/Vps50/Pdcd1/Plag1/Krt1/Nudt11/Slc25a23
HALLMARK_IL6_JAK_STAT3_SIGNALING	HALLMARK_IL6_JAK_STAT3_SIGNALING	56	-0.486161	-1.83761	0.00180505	0.0236967	0.0189573	1924	tags=36%	list=17%	signal=30%	Tnfrsf21/Il4ra/Csf2ra/Bak1/Stam2/Itga4/Il6st/Lepr/Ptpn1/Cd44/Ltb/Tnfrsf12a/Tnfrsf1b/Jun/Cd14/Ifngr1/Crlf2/Cd9/Grb2/Pf4
HALLMARK_ALLOGRAFT_REJECTION	HALLMARK_ALLOGRAFT_REJECTION	120	-0.31297	-1.35737	0.0329068	0.149576	0.119661	1264	tags=18%	list=11%	signal=16%	Dars/Ccnd2/Rars/Rpl39/Jak2/Abi1/Eif3j1/Lyn/Capg/F2r/Tap2/Ltb/B2m/Il11/Ifngr1/Mtif2/H2-T23/Cd47/H2-Q7/Abce1/Pf4
HALLMARK_MTORC1_SIGNALING	HALLMARK_MTORC1_SIGNALING	187	-0.286675	-1.32036	0.0308748	0.149576	0.119661	1665	tags=27%	list=15%	signal=24%	Itgb2/Bub1/Tuba4a/Lta4h/Ctsc/Mllt11/Nampt/Serp1/Ddit3/Stard4/Pitpnb/Xbp1/Acsl3/Ddit4/Fads1/Map2k3/Eif2s2/Abcf2/Psat1/Adipor2/Pgm1/Sla/Hmgcs1/Hspa5/Psmd14/Ssr1/Actr3/Cxcr4/Dapp1/Txnrd1/Hsp90b1/Serpinh1/Cdkn1a/Calr/Eno1/Fgl2/Acaca/Pgk1/Rab1a/Atp2a2/Hmgcr/Slc7a11/Sqstm1/Gtf2h1/Ufm1/Gla/Psma4/Tcea1/Arpc5l/Tes/Cd9
HALLMARK_PI3K_AKT_MTOR_SIGNALING	HALLMARK_PI3K_AKT_MTOR_SIGNALING	88	-0.318099	-1.32484	0.0582011	0.201975	0.16158	1304	tags=28%	list=12%	signal=25%	Rps6ka1/Cdk2/Map2k6/Ecsit/Ddit3/Rac1/Map2k3/Rptor/E2f1/Sla/Raf1/Them4/Actr3/Cxcr4/Dapp1/Hsp90b1/Cdkn1a/Calr/Vav3/Ralb/Acaca/Mapk9/Sqstm1/Arpc3/Grb2
HALLMARK_INFLAMMATORY_RESPONSE	HALLMARK_INFLAMMATORY_RESPONSE	107	-0.30278	-1.30222	0.064632	0.201975	0.16158	1018	tags=27%	list=9%	signal=25%	P2rx7/Ccl17/Ptpre/Gpr183/Sri/Rnf144b/Il4ra/Nampt/Cd69/Rgs1/Gna15/Abi1/Plaur/Lyn/Raf1/Serpine1/Icam4/Cdkn1a/Tnfrsf1b/Cd14/Pde4b/Ccrl2/Atp2a2/Slc7a1/Gpr132/Nfkb1/Myc/Atp2b1/Slamf1
HALLMARK_TNFA_SIGNALING_VIA_NFKB	HALLMARK_TNFA_SIGNALING_VIA_NFKB	156	-0.283223	-1.27485	0.0636833	0.201975	0.16158	1310	tags=22%	list=12%	signal=19%	Ifih1/Tnip1/Gadd45a/Map2k3/Cebpb/Il6st/Smad3/Dusp2/Rnf19b/Birc2/Snn/Plaur/Fos/Cd44/Dennd5a/Serpine1/Rel/Nfkbie/Nfat5/Tubb2a/Cdkn1a/Btg3/Jun/Nfe2l2/Plek/Pde4b/Tgif1/Ccrl2/Sqstm1/B4galt5/Nfkb1/Myc/Atp2b1/Litaf
HALLMARK_UV_RESPONSE_DN	HALLMARK_UV_RESPONSE_DN	98	-0.302415	-1.27915	0.0904159	0.251155	0.200924	2068	tags=29%	list=19%	signal=23%	Kalrn/Nr1d2/Runx1/Sri/Prdm2/Atrx/Wdr37/Spop/Kit/Nr3c1/Smad3/Tfpi/Nipbl/Anxa4/Serpine1/Abcc1/Pias3/Prkce/Aggf1/Zmiz1/Prkar2b/Atxn1/Slc7a1/Plcb4/Nfkb1/Myc/Prkca/Atp2b1
HALLMARK_COAGULATION	HALLMARK_COAGULATION	69	-0.313852	-1.24536	0.144643	0.361607	0.289286	1396	tags=22%	list=13%	signal=19%	Timp3/Rac1/Fn1/F10/Klk8/Mmp2/Gp9/S100a1/Dusp6/Serpine1/Clu/Plek/Rabif/Cd9/Pf4
HALLMARK_ESTROGEN_RESPONSE_LATE	HALLMARK_ESTROGEN_RESPONSE_LATE	118	-0.27189	-1.18124	0.177738	0.40395	0.32316	1469	tags=22%	list=13%	signal=19%	Blvrb/Xbp1/Amfr/Hr/Siah2/Il6st/Dusp2/Jak2/Nrip1/Slc29a1/Fos/Cd44/Snx10/Cish/Slc26a2/Jak1/Idh2/Dnajc12/Btg3/Prkar2b/Ncor2/Gla/Car2/Dnajc1/Pdcd4/Cd9
HALLMARK_ANGIOGENESIS	HALLMARK_ANGIOGENESIS	17	-0.40847	-1.17922	0.267552	0.535104	0.428083	3	tags=12%	list=0%	signal=12%	Ccnd2/Pf4
HALLMARK_COMPLEMENT	HALLMARK_COMPLEMENT	121	-0.254273	-1.10428	0.282098	0.542495	0.433996	1649	tags=21%	list=15%	signal=18%	Sirt6/Lta4h/Ctsc/Rce1/Fn1/Cebpb/F10/Jak2/Gp9/Irf2/Prdm4/Plaur/Lyn/Ctsd/Dusp6/Raf1/Serpine1/Hspa5/Akap10/Anxa5/Clu/Plek/Prkcd/Rabif/Car2/Grb2
HALLMARK_ESTROGEN_RESPONSE_EARLY	HALLMARK_ESTROGEN_RESPONSE_EARLY	120	-0.249355	-1.08147	0.332724	0.558486	0.446789	1529	tags=20%	list=14%	signal=17%	Ugcg/Blvrb/Xbp1/Amfr/Hr/Krt8/Siah2/Snx24/Il6st/Unc119/Jak2/Nrip1/Rrp12/Fos/Cd44/Cish/Slc26a2/Deptor/Elf1/Ttc39a/Ncor2/Krt18/Myc/Gla
HALLMARK_APOPTOSIS	HALLMARK_APOPTOSIS	125	-0.242599	-1.06114	0.336918	0.558486	0.446789	1853	tags=23%	list=17%	signal=20%	Cdk2/Casp9/Cth/Gadd45b/Cd69/Ddit3/Timp3/Gadd45a/Gna15/Ccnd2/Bnip3l/Mmp2/Cd44/F2r/Clu/Cdkn1a/Tnfrsf12a/Btg3/Jun/Dnm1l/H1f0/Casp8/Cd14/Ifngr1/Pak1/Sqstm1/Krt18/Lmna/Pdcd4
HALLMARK_ANDROGEN_RESPONSE	HALLMARK_ANDROGEN_RESPONSE	82	-0.258853	-1.05864	0.351986	0.558486	0.446789	1877	tags=24%	list=17%	signal=20%	Actn1/Zbtb10/Elk4/Srf/Spcs3/Acsl3/Fads1/Krt8/Map7/Rrp12/Hmgcs1/Ncoa4/Slc26a2/Slc38a2/Zmiz1/H1f0/B2m/Vapa/Hmgcr/Ndrg1
HALLMARK_HEME_METABOLISM	HALLMARK_HEME_METABOLISM	158	-0.228947	-1.03398	0.368601	0.558486	0.446789	1821	tags=23%	list=17%	signal=19%	Pgls/Rbm5/Kat2b/Fbxo7/Ubac1/Hagh/Blvrb/Rnf19a/Sidt2/Dcaf11/Nr3c1/Selenbp1/Map2k3/Slc10a3/Bnip3l/Htatip2/Nfe2l1/Ranbp10/Ncoa4/Tns1/Icam4/Tfdp2/Top1/Vezf1/Klf3/Fbxo9/H1f0/Cir1/Xk/Eif2ak1/Slc22a4/Gypc/Htra2/Slc7a11/Car2/Tcea1
HALLMARK_INTERFERON_ALPHA_RESPONSE	HALLMARK_INTERFERON_ALPHA_RESPONSE	82	-0.24872	-1.01719	0.422383	0.603404	0.482723	646	tags=28%	list=6%	signal=27%	Ogfr/Irf9/Ifit2/Cmpk2/Tmem140/Ifi44/Gbp2/Il4ra/Ifi27/Nub1/Ifih1/Irf2/Elf1/Adar/Oasl1/Ifi35/B2m/Casp8/Lgals3bp/Ccrl2/H2-T23/Cd47/H2-Q7
HALLMARK_CHOLESTEROL_HOMEOSTASIS	HALLMARK_CHOLESTEROL_HOMEOSTASIS	62	-0.244568	-0.952176	0.553571	0.719548	0.575638	1645	tags=23%	list=15%	signal=19%	Mvk/Stard4/Atxn2/Pmvk/Actg1/Plaur/Hmgcs1/Fdps/Anxa5/Clu/Tnfrsf12a/Hmgcr/Acss2/Cd9
HALLMARK_APICAL_SURFACE	HALLMARK_APICAL_SURFACE	21	-0.314383	-0.947945	0.537549	0.719548	0.575638	1061	tags=24%	list=10%	signal=22%	Ncoa6/Adipor2/Mdga1/Plaur/Lyn
HALLMARK_IL2_STAT5_SIGNALING	HALLMARK_IL2_STAT5_SIGNALING	147	-0.21233	-0.947647	0.557692	0.719548	0.575638	1616	tags=18%	list=15%	signal=16%	Irf6/Gadd45b/Spred2/Mapkapk2/Xbp1/Myo1c/Ahnak/Ikzf2/Rhoh/Ccnd2/Arl4a/S100a1/Cd44/Dennd5a/Anxa4/Capg/Cish/Cyfip1/Glipr2/Ltb/Tnfrsf1b/Fgl2/Ifngr1/Snx14/Myc/Car2/Ndrg1
HALLMARK_WNT_BETA_CATENIN_SIGNALING	HALLMARK_WNT_BETA_CATENIN_SIGNALING	30	-0.273216	-0.915943	0.605263	0.738126	0.590501	337	tags=20%	list=3%	signal=19%	Adam17/Ccnd2/Ppard/Ncor2/Rbpj/Myc
HALLMARK_NOTCH_SIGNALING	HALLMARK_NOTCH_SIGNALING	25	-0.284628	-0.912801	0.591085	0.738126	0.590501	751	tags=16%	list=7%	signal=15%	Sap30/Fbxw11/Ppard/Prkca
HALLMARK_SPERMATOGENESIS	HALLMARK_SPERMATOGENESIS	62	-0.215159	-0.837677	0.757143	0.86039	0.688312	2077	tags=24%	list=19%	signal=20%	Mtor/Tle4/Pcsk4/Chfr/Bub1/Stam2/Ddx25/Nf2/Map7/Arl4a/Agfg1/Tsn/Pebp1/Ezh2/Dbf4
HALLMARK_APICAL_JUNCTION	HALLMARK_APICAL_JUNCTION	113	-0.173547	-0.74864	0.933213	0.948081	0.758465	1877	tags=19%	list=17%	signal=16%	Actn1/Vasp/Tsc1/Gamt/Itgb4/Cercam/Map4k2/Arpc2/Pbx2/Mpzl2/Sympk/Ldlrap1/Nf2/Mmp2/Jup/Actg1/Sgce/Rsu1/Evl/Actn4/Cdk8/Icam4
HALLMARK_EPITHELIAL_MESENCHYMAL_TRANSITION	HALLMARK_EPITHELIAL_MESENCHYMAL_TRANSITION	97	-0.173286	-0.734425	0.944345	0.948081	0.758465	2107	tags=20%	list=19%	signal=16%	Igfbp4/Sgcb/Vegfc/Copa/Gadd45b/Timp3/Fn1/Gadd45a/Plod1/Serpine2/Mmp2/Plaur/Cd44/Capg/Serpine1/Serpinh1/Tnfrsf12a/Jun/Tpm1
HALLMARK_BILE_ACID_METABOLISM	HALLMARK_BILE_ACID_METABOLISM	71	-0.183433	-0.730912	0.941818	0.948081	0.758465	2936	tags=30%	list=27%	signal=22%	Pxmp2/Pex26/Aldh9a1/Pfkm/Pex6/Sod1/Abcd1/Soat2/Pex19/Lipe/Mlycd/Nedd4/Fads1/Rbp1/Slc23a2/Pnpla8/Slc29a1/Slc35b2/Idh2/Scp2/Atxn1

## Sheet: hallmark_GSEA-c7
ID	Description	setSize	enrichmentScore	NES	pvalue	p.adjust	qvalues	rank	leading_edge	core_enrichment
HALLMARK_TNFA_SIGNALING_VIA_NFKB	HALLMARK_TNFA_SIGNALING_VIA_NFKB	178	0.641851	2.66305	0.00235849	0.017337	0.0105847	1322	tags=34%	list=10%	signal=31%	Egr1/Plk2/Fosl2/Nr4a2/Nr4a1/Gem/Fos/Id2/Dusp5/Klf4/Nr4a3/Nfe2l2/Ptgs2/Pmepa1/Socs3/Klf6/Trib1/Ppp1r15a/Klf9/Maff/Ccnl1/Hes1/Zfp36/Junb/Fosb/Cdkn1a/Ier2/Plek/Egr2/Gadd45b/Nfil3/Nampt/Tiparp/Mcl1/Bhlhe40/Map2k3/Tnfaip8/Pnrc1/Mxd1/Plaur/Jun/Ccl2/Tsc22d1/Irs2/Marcks/Dusp1/Dusp4/Btg2/Sat1/Sik1/Kdm6b/Il15ra/Atp2b1/Jag1/Pdlim5/Rcan1/B4galt1/Cebpb/Areg/Dnajb4
HALLMARK_HYPOXIA	HALLMARK_HYPOXIA	159	0.532109	2.18079	0.00233645	0.017337	0.0105847	1033	tags=23%	list=8%	signal=22%	Mt1/Fosl2/Mt2/Ldha/Fos/Wsb1/Klf6/Rora/Ppp1r15a/Maff/Pygm/Zfp36/Cdkn1c/Cdkn1a/Pim1/Nfil3/Inha/Tiparp/Vldlr/Map3k1/Csrp2/Prdx5/Hspa5/Bhlhe40/Bcl2/Tgm2/Pnrc1/Galk1/Plaur/Jun/Bgn/Irs2/Hdlbp/Dusp1/Klf7/Ampd3/Atp7a
HALLMARK_TGF_BETA_SIGNALING	HALLMARK_TGF_BETA_SIGNALING	52	0.623936	2.11024	0.00218341	0.017337	0.0105847	1362	tags=35%	list=10%	signal=31%	Wwtr1/Smad7/Bmpr1a/Id2/Pmepa1/Ppp1r15a/Skil/Bmpr2/Junb/Cdkn1c/Id3/Arid4b/Tgfb1/Hdac1/Hipk2/Smad1/Ski/Nog
HALLMARK_UV_RESPONSE_DN	HALLMARK_UV_RESPONSE_DN	116	0.489034	1.92316	0.00229885	0.017337	0.0105847	3080	tags=41%	list=23%	signal=31%	Mt1/Smad7/Bmpr1a/Vldlr/Map2k5/Atxn1/Prkce/Pten/Sipa1l1/Bhlhe40/Fhl2/Grk5/Nipbl/Map1b/Dyrk1a/Runx1/Dusp1/Ptprm/Ythdc1/Atp2b1/Pdlim5/Nek7/Bdnf/Nfib/Synj2/Nfkb1/Adgrl2/Inpp4b/Mmp16/Rasa2/Tgfbr3/Phf3/Prdm2/Col1a2/Rnd3/Ptpn21/Dlc1/Cited2/Id1/Nr3c1/Apbb2/Prkar2b/Mrps31/Atrn/Dlg1/Mios/Myc
HALLMARK_KRAS_SIGNALING_UP	HALLMARK_KRAS_SIGNALING_UP	134	0.429932	1.70453	0.00242718	0.017337	0.0105847	1772	tags=26%	list=13%	signal=23%	Tmem176a/Id2/Klf4/Ptgs2/Usp12/Trib1/Ppp1r15a/Gadd45g/Tmem176b/Zfp639/Map3k1/Dusp6/Gng11/Spry2/Irf8/Avl9/Plaur/Il2rg/Tor1aip2/Evi5/Peg3/Cab39l/Prdm1/Map7/Tmem158/Slpi/Ccser2/Mycn/Plat/Reln/G0s2/Mpzl2/Il1rl2/Cpe/St6gal1
HALLMARK_IL2_STAT5_SIGNALING	HALLMARK_IL2_STAT5_SIGNALING	168	0.406813	1.67556	0.00233645	0.017337	0.0105847	1336	tags=23%	list=10%	signal=21%	Selp/Nfkbiz/Il10/Klf6/Rora/Maff/Bmpr2/Cdkn1c/Ifngr1/Pim1/Gadd45b/Nfil3/Lclat1/Alcam/Batf/Bhlhe40/Il4ra/Irf8/Lrig1/Il18r1/Bcl2/Tgm2/Mxd1/Dhrs3/Tnfrsf21/Gsto1/Ecm1/Flt3l/Sell/Ifitm3/Hipk2/Prkch/Ndrg1/Gpx4/Slc1a5/Ikzf4/Spry4/Hk2
HALLMARK_INTERFERON_GAMMA_RESPONSE	HALLMARK_INTERFERON_GAMMA_RESPONSE	179	0.385502	1.60102	0.00236407	0.017337	0.0105847	2662	tags=35%	list=20%	signal=29%	Stat3/Selp/Mt2/Ptpn1/Ptgs2/Socs3/Il15/Fas/Bst2/Cdkn1a/Pim1/Ripk1/Nampt/H2-D1/Peli1/Lysmd2/Il4ra/Arid5b/Irf8/Parp14/Upp1/Lgals3bp/Lats2/Isg15/Ccl2/H2-Eb1/Ifitm2/Jak2/Herc6/Cd38/Il15ra/Ifitm3/Rtp4/Hif1a/Rsad2/Gpr18/Ccl5/Nfkbia/Tnfsf10/Auts2/Nfkb1/St8sia4/Nod1/Arl4a/Casp8/Ifi30/Il7/Casp4/H2-DMa/Pde4b/Plscr1/Icam1/Pfkp/Parp12/Tor1b/Psmb8/Wars/H2-T23/Pla2g4a/Helz2/Gbp4/Vamp5/Isoc1
HALLMARK_P53_PATHWAY	HALLMARK_P53_PATHWAY	180	0.375106	1.55595	0.00477327	0.0298329	0.0182138	2112	tags=23%	list=16%	signal=19%	Nupr1/Plk2/Fos/Zfp36l1/Klf4/Tm4sf1/Ppp1r15a/Fas/Pom121/Cdkn1a/Phlda3/Rpl36/Tgfb1/Ephx1/Upp1/Mxd1/Jun/Notch1/Tsc22d1/Btg2/Wwp1/Sat1/Cebpa/Hspa4l/Hdac3/Ndrg1/Plk3/Cd82/Hexim1/Nudt15/Inhbb/Cdkn2b/Stom/Acvr1b/Ifi30/Sesn1/Rab40c/Mknk2/Fdxr/Ninj1/Pvt1
HALLMARK_UV_RESPONSE_UP	HALLMARK_UV_RESPONSE_UP	139	0.384143	1.54023	0.00694444	0.0385802	0.0235543	991	tags=14%	list=7%	signal=13%	Nr4a1/Sult1a1/Dnaja1/Fos/Dnajb1/Cyb5r1/Slc25a4/Chka/Junb/Fosb/Cdkn1c/H2-D1/Eif5/Grina/Ephx1/Hspa2/Amd1/Plcl1/Mark2/Btg2
HALLMARK_COAGULATION	HALLMARK_COAGULATION	85	0.437596	1.61363	0.00915332	0.0423819	0.0258752	2263	tags=27%	list=17%	signal=23%	Gda/Lamp2/Maff/Clu/Plek/Dusp6/Arf4/Masp2/Acox2/Pef1/Cd9/Klf7/Plat/Fbn1/Hmgcs2/F9/C2/Htra1/Ctsb/Thbs1/Bmp1/Serpinc1/Plau
HALLMARK_ESTROGEN_RESPONSE_EARLY	HALLMARK_ESTROGEN_RESPONSE_EARLY	158	0.353763	1.44793	0.00932401	0.0423819	0.0258752	2168	tags=27%	list=16%	signal=23%	Fos/Hspb8/Klf4/Hes1/Gla/Aff1/Elovl5/Tiparp/Syngr1/Bhlhe40/Mlph/Fhl2/Lrig1/Elovl2/Bcl11b/Bcl2/Tgm2/Adcy9/Dhrs3/Nav2/Elf1/Rhobtb3/Nxt1/Myof/Ugcg/Jak2/Blvrb/Mast4/B4galt1/Areg/Greb1/Mapt/Slc24a3/Foxc1/Inhbb/Asb13/Slc2a1/Krt18/Celsr1/Kazn/Ar/Slc7a2
HALLMARK_MYOGENESIS	HALLMARK_MYOGENESIS	120	0.369549	1.44887	0.0120192	0.0500801	0.0305752	1051	tags=14%	list=8%	signal=13%	Wwtr1/Hspb8/Ifrd1/Pygm/Cdkn1a/Clu/Gadd45b/Tpm3/Bhlhe40/Tgfb1/Adcy9/Nav2/Dmd/Notch1/Itgb1/Mef2d/Myl4
HALLMARK_KRAS_SIGNALING_DN	HALLMARK_KRAS_SIGNALING_DN	89	0.408235	1.52194	0.0159817	0.0614682	0.037528	1854	tags=25%	list=14%	signal=21%	Nr4a2/Skil/Edar/Zfp112/Klhdc8a/Egf/Fggy/Btg2/Tgm1/Idua/Rsad2/Efhd1/Tff2/Cyp39a1/Calcb/Col2a1/Tgfb2/Krt1/Nr6a1/Sidt1/Ccdc106/Ptprj
HALLMARK_APOPTOSIS	HALLMARK_APOPTOSIS	138	0.351818	1.40809	0.0209302	0.0697674	0.0425949	2097	tags=24%	list=16%	signal=20%	Smad7/Dnaja1/Timp2/Fas/Cdkn1a/Ifngr1/Clu/Gadd45b/Mcl1/Crebbp/Diablo/Jun/Bcl10/Rock1/Bgn/Gstm2/Btg2/Sat1/Cd38/Ifitm3/Gpx4/Plat/Cth/Tgfb2/Lef1/Tnfsf10/Ctnnb1/Casp8/Birc3/Krt18/Fdxr/Ppp2r5b/Casp4
HALLMARK_IL6_JAK_STAT3_SIGNALING	HALLMARK_IL6_JAK_STAT3_SIGNALING	71	0.421342	1.51608	0.0267857	0.0787815	0.0480982	1142	tags=21%	list=9%	signal=19%	Stat3/Ptpn1/Socs3/Fas/Ifngr1/Pim1/Il4ra/Il18r1/Tgfb1/Jun/Il2rg/Cd9/Tnfrsf21/Cd38/Il15ra
HALLMARK_MTORC1_SIGNALING	HALLMARK_MTORC1_SIGNALING	191	0.314724	1.31802	0.0308057	0.0855714	0.0522436	1336	tags=13%	list=10%	signal=12%	Nupr1/Ldha/Ifrd1/Ppp1r15a/Gla/Cdkn1a/Elovl5/Nfil3/Nampt/Vldlr/Hspa5/Bhlhe40/Map2k3/Rab1a/Rrm2/Sord/Cd9/Hspa4/Btg2/Acly/Txnrd1/Slc1a5/Actr3/Asns/Hk2
HALLMARK_HEME_METABOLISM	HALLMARK_HEME_METABOLISM	160	0.319409	1.30809	0.044186	0.105205	0.0642303	2135	tags=26%	list=16%	signal=22%	Gclm/Lamp2/Top1/Mfhas1/Alad/Adipor1/Map2k3/Clcn3/Acp5/Hagh/Tns1/Sdcbp/Blvra/Slc25a38/Tal1/Pdzk1ip1/Ezh1/Dcaf10/Sec14l1/Tmcc2/Blvrb/Cpox/Rnf19a/Btg2/Myl4/Tnrc6b/Epb41/Btrc/Ypel5/Ell2/Asns/Nek7/Pcx/Xk/Htra2/Ctsb/Atg4a/Slc2a1/Usp15/Ppp2r5b/Gapvd1/Ctns
HALLMARK_CHOLESTEROL_HOMEOSTASIS	HALLMARK_CHOLESTEROL_HOMEOSTASIS	66	0.410959	1.45616	0.0504587	0.114679	0.0700145	2890	tags=36%	list=22%	signal=29%	Cpeb2/Lpl/Chka/Clu/Nfil3/Actg1/Alcam/Pnrc1/Plaur/Mvk/Cd9/Fabp5/Jag1/Gstm7/Ctnnb1/Hmgcs1/Tm7sf2/Plscr1/Atf3/Pdk3/Fbxo6/Errfi1/Antxr2/Trp53inp1
HALLMARK_ESTROGEN_RESPONSE_LATE	HALLMARK_ESTROGEN_RESPONSE_LATE	148	0.305682	1.23062	0.0883721	0.176744	0.107907	1454	tags=18%	list=11%	signal=16%	Fos/Id2/Hspb8/Klf4/Gla/Zfp36/Aff1/Elovl5/Batf/Jak1/Ptger3/Acox2/Bcl2/Sord/Nxt1/Myof/Cd9/Fabp5/Jak2/Blvrb/Hspa4l/Mdk/Nab2/Areg/Mapt/Slc24a3
HALLMARK_ADIPOGENESIS	HALLMARK_ADIPOGENESIS	177	0.288426	1.19571	0.116279	0.215332	0.131466	1261	tags=15%	list=9%	signal=13%	Sult1a1/Ubc/Hspb8/Cyp4b1/Lpl/Rab34/Ifngr1/Cdkn2c/Por/Aifm1/Ptger3/Slc19a1/Bcl2l13/Rreb1/Nkiras1/Apoe/Cd302/Aplp2/Acly/Araf/Idh3g/Hadh/Ppp1r15b/Gpx4/Slc1a5/Coq9
HALLMARK_ANDROGEN_RESPONSE	HALLMARK_ANDROGEN_RESPONSE	87	0.33516	1.24245	0.121281	0.216574	0.132224	2562	tags=31%	list=19%	signal=25%	Maf/Pmepa1/Elovl5/Ptk2b/Arid5b/Tnfaip8/Sord/Tsc22d1/Rab4a/Sat1/Map7/Pdlim5/Ndrg1/B4galt1/Ell2/Acsl3/Cdk6/Sec24d/Hmgcs1/Inpp4b/Adamts1/Zbtb10/Pa2g4/Appbp2/Ptpn21/Itgav/Tpd52
HALLMARK_COMPLEMENT	HALLMARK_COMPLEMENT	142	0.298069	1.19317	0.127358	0.219584	0.134062	2411	tags=24%	list=18%	signal=20%	Dusp5/Dyrk2/Timp2/Lamp2/Maff/Pim1/Clu/Plek/Hspa1a/Prcp/Dusp6/Hspa5/Plaur/Jak2/Gata3/Fdx1/Cd55/Cebpb/Plat/Itgam/Kcnip3/Ccl5/C2/Ctsb/Prdm4/Usp16/Usp15/Casp4/Cr2/Pclo/Serpinc1/Plscr1/Ppp2cb/Zeb1
HALLMARK_EPITHELIAL_MESENCHYMAL_TRANSITION	HALLMARK_EPITHELIAL_MESENCHYMAL_TRANSITION	127	0.291443	1.14928	0.17561	0.292683	0.178691	1988	tags=23%	list=15%	signal=20%	Gem/Id2/Sfrp1/Pmepa1/Il15/Fas/Basp1/Gadd45b/Gas1/Tgfb1/Tgm2/Plaur/Jun/Bgn/Itgb1/Sat1/Ecm1/Dst/Areg/Pcolce2/Bdnf/Anpep/Fbn1/Tnfrsf11b/Loxl2/Htra1/Tgfbi/Thbs1/Bmp1
HALLMARK_INFLAMMATORY_RESPONSE	HALLMARK_INFLAMMATORY_RESPONSE	140	0.283325	1.13581	0.194896	0.304524	0.18592	2457	tags=27%	list=18%	signal=22%	Il10/Klf6/Il15/Bst2/Cdkn1a/Nampt/Il4ra/Il18r1/Calcrl/Mxd1/Plaur/Ccl2/Btg2/Sell/Scarf1/Il15ra/Slc31a1/Atp2b1/Rtp4/Cd55/Hif1a/Cd82/Cybb/Hrh1/Ccl5/Nfkbia/Tnfsf10/Nfkb1/Acvr1b/Osmr/Slc7a2/Osm/Itga5/Pde4b/Pcdh7/Icam1/Csf3r/Tlr2
HALLMARK_PROTEIN_SECRETION	HALLMARK_PROTEIN_SECRETION	92	0.305616	1.14642	0.211845	0.320977	0.195965	1345	tags=17%	list=10%	signal=16%	Lamp2/Rab2a/Gla/Cd63/Atp1a1/Clcn3/Arfgef1/Adam10/Gnas/Atp7a/Sgms1/Rab22a/Tom1l1/Cln5/Dst/Sec22b
HALLMARK_APICAL_SURFACE	HALLMARK_APICAL_SURFACE	27	0.387166	1.14585	0.253219	0.361741	0.220853	1309	tags=30%	list=10%	signal=27%	Crocc/Gas1/Plaur/Il2rg/Adam10/Gata3/B4galt1/Tmem8b
HALLMARK_XENOBIOTIC_METABOLISM	HALLMARK_XENOBIOTIC_METABOLISM	145	0.270987	1.09026	0.249412	0.361741	0.220853	1243	tags=16%	list=9%	signal=15%	Mt2/Id2/Atoh8/Fas/Cyb5a/Tmem176b/Sertad1/Elovl5/Por/Gstm4/Irf8/Cyp26a1/Acox2/Ptgds/Ephx1/Dhps/Upp1/Apoe/Blvrb/Gsto1/Spint2/Pdlim5/Slc1a5
HALLMARK_WNT_BETA_CATENIN_SIGNALING	HALLMARK_WNT_BETA_CATENIN_SIGNALING	37	0.328895	1.03158	0.404348	0.521897	0.318632	2762	tags=30%	list=21%	signal=24%	Axin1/Notch1/Jag1/Lef1/Ppard/Ctnnb1/Ptch1/Dll1/Jag2/Trp53/Numb
HALLMARK_ANGIOGENESIS	HALLMARK_ANGIOGENESIS	23	0.321913	0.91839	0.553419	0.691774	0.422346	1200	tags=17%	list=9%	signal=16%	Lpl/Fgfr1/Tnfrsf21/Jag1
HALLMARK_PEROXISOME	HALLMARK_PEROXISOME	85	0.241416	0.890218	0.668192	0.795467	0.485653	1102	tags=15%	list=8%	signal=14%	Slc25a4/Elovl5/Aldh1a1/Atxn1/Prdx5/Pex6/Itgb1bp1/Dhrs3/Bcl10/Mlycd/Lonp2/Gnpat/Ide
HALLMARK_NOTCH_SIGNALING	HALLMARK_NOTCH_SIGNALING	28	0.292592	0.862813	0.660793	0.795467	0.485653	2283	tags=21%	list=17%	signal=18%	Hes1/Notch1/Jag1/Maml2/Ppard/Dll1
HALLMARK_ALLOGRAFT_REJECTION	HALLMARK_ALLOGRAFT_REJECTION	157	0.203703	0.830901	0.880282	0.915366	0.558855	1970	tags=17%	list=15%	signal=15%	Il10/Il15/Fas/Dyrk3/Ifngr1/H2-D1/Il4ra/Irf8/Ccr2/Tgfb1/Il2rg/Bcl10/Ccl2/Jak2/Fyb/Il27ra/Ly75/Hif1a/Cd79a/Tgfb2/Inhbb/Ccl5/Krt1/C2/St8sia4/Socs5/Bcl3
HALLMARK_BILE_ACID_METABOLISM	HALLMARK_BILE_ACID_METABOLISM	83	0.224938	0.824766	0.807256	0.915366	0.558855	985	tags=12%	list=7%	signal=11%	Gclm/Aldh1a1/Atxn1/Prdx5/Nudt12/Pex6/Mlycd/Lonp2/Gnpat/Pex26
HALLMARK_PI3K_AKT_MTOR_SIGNALING	HALLMARK_PI3K_AKT_MTOR_SIGNALING	93	0.217305	0.815631	0.848624	0.915366	0.558855	2446	tags=20%	list=18%	signal=17%	Eif4e/Cdkn1a/Ripk1/Pten/Map2k3/Ywhab/Il2rg/Cab39/Cab39l/Pak4/Actr3/Nod1/Cdk4/Slc2a1/Mknk2/Pikfyve/Ube2d3/Cdk2/Tsc2
HALLMARK_HEDGEHOG_SIGNALING	HALLMARK_HEDGEHOG_SIGNALING	23	0.247928	0.707319	0.861111	0.915366	0.558855	2566	tags=30%	list=19%	signal=25%	Vldlr/Adgrg1/Ptch1/Cdk6/Celsr1/Myh9/Rasa1
HALLMARK_OXIDATIVE_PHOSPHORYLATION	HALLMARK_OXIDATIVE_PHOSPHORYLATION	196	-0.426275	-1.7039	0.0203046	0.0697674	0.0425949	3336	tags=42%	list=25%	signal=32%	Ndufs8/Cox7a2/Iscu/Mrps11/Bdh2/Atp5c1/Acaa1a/Atp6v1g1/Fxn/Sdhc/Ndufv1/Uqcrfs1/Uqcr10/Ndufb5/Ndufc1/Slc25a12/Ndufs4/Ndufb8/Etfa/Rhot2/Mdh1/Uqcrq/Ndufa6/Ndufs7/Ndufb6/Cyb5r3/Phb2/Atp1b1/Cox7c/Phyh/Surf1/Idh2/Atp5j/Cox5a/Suclg1/Dlat/Ndufb4/Ndufab1/Hccs/Ndufa4/Ndufb2/Mdh2/Pdha1/Dlst/Lrpprc/Alas1/Atp5g3/Fh1/Mpc1/Cox7b/Cox6c/Timm13/Oxa1l/Ndufa7/Dld/Vdac2/Ndufa1/Mrpl34/Pdhb/Atp6v1e1/Vdac1/Uqcrh/Slc25a20…
HALLMARK_E2F_TARGETS	HALLMARK_E2F_TARGETS	188	-0.374826	-1.49354	0.0252525	0.0787815	0.0480982	3323	tags=38%	list=25%	signal=29%	Pttg1/Gins4/Mcm5/Suv39h1/Lmnb1/Dclre1b/Nop56/Nolc1/Paics/Mlh1/Naa38/Usp1/Ssrp1/Gspt1/Pold1/Pnn/Kpna2/Asf1a/Rpa3/Exosc8/Tmpo/Mms22l/Kif22/Pold2/Brms1l/Brca2/Smc6/Hmgb3/Cks2/Mcm3/Ccnb2/E2f8/Hmmr/Ak2/Pole/Ran/Nup153/Aurka/Ube2s/Ube2t/Mki67/Mcm7/Srsf1/Plk4/Cenpe/Ezh2/Tacc3/Cdkn3/Ccp110/Cdca3/Tk1/Cdc20/Nme1/Mcm2/Cdk1/Rad1/Pola2/Ubr7/Psip1/Dek/Tubb5/Luc7l3/Dut/Hmgb2/Pole4/Hnrnpd/Prdx4/Nudt21/Mcm6/Top2a…
HALLMARK_SPERMATOGENESIS	HALLMARK_SPERMATOGENESIS	73	-0.407015	-1.42504	0.0347349	0.0914077	0.0558068	2128	tags=32%	list=16%	signal=27%	Gstm5/Ybx2/Rpl39l/Crisp2/Camk4/Ccnb2/Ddx4/Prkar2a/Phkg2/Aurka/Chfr/Zc3h14/Rad17/Csnk2a2/Ezh2/Il12rb2/Cdkn3/Spata6/Cdk1/Gmcl1/Bub1/Taldo1/Dbf4
HALLMARK_MYC_TARGETS_V1	HALLMARK_MYC_TARGETS_V1	198	-0.349401	-1.39768	0.0373514	0.0933786	0.0570101	1695	tags=29%	list=13%	signal=26%	Pole3/Nop16/Cct5/Tyms/Pold2/Eif4a1/Phb2/Ap3s1/Uba2/Lsm2/Erh/Cox5a/Rpl18/Ndufab1/Ddx21/Ran/Psma4/Ssb/Ilf2/Tardbp/Eif2s2/Hnrnpa1/Mcm7/Snrpa1/Smarcc1/Srsf1/Cdc20/Iars/Hnrnpr/Clns1a/Nme1/Mcm2/Cct7/Hnrnpa3/Rplp0/Vdac1/Cstf2/Dek/Fbl/Cbx3/Dut/Pwp1/Hnrnpd/Eif1ax/Snrpa/Hdgf/Prdx4/Set/Cct3/Lsm7/Snrpg/Snrpd1/Mcm6/Phb/Glo1/Hprt/Psma7/Rpl6
HALLMARK_DNA_REPAIR	HALLMARK_DNA_REPAIR	144	-0.332362	-1.28242	0.0823328	0.171857	0.104924	3087	tags=34%	list=23%	signal=26%	Polb/Taf10/Mpg/Adrm1/Gtf2a2/Dctn4/Gtf2h3/Ssrp1/Pold1/Dgcr8/Rfc5/Bcap31/Vps37d/Umps/Rpa3/Fen1/Bcam/Tyms/Ercc4/Poll/Dad1/Polr2g/Surf1/Sf3a3/Polh/Polr2j/Mpc2/Cant1/Aaas/Guk1/Polr2i/Gtf2b/Ercc2/Dguok/Ddb1/Nme1/Ddb2/Pola2/Dut/Nelfb/Pole4/Nme3/Itpa/Upf3b/Tsg101/Supt4a/Nudt21/Polr2c/Hprt
HALLMARK_FATTY_ACID_METABOLISM	HALLMARK_FATTY_ACID_METABOLISM	129	-0.335822	-1.28149	0.0824916	0.171857	0.104924	1770	tags=20%	list=13%	signal=18%	Idi1/Hccs/Mdh2/Bphl/Pdha1/Pts/Dlst/Hsd17b7/Fh1/Gcdh/Dld/Mif/Pdhb/Dhcr24/Ehhadh/Ube2l6/Aco2/Rap1gds1/Gpd1/Sdhd/Mcee/S100a10/Sms/Car2/Hsd17b4/Lgals1
HALLMARK_REACTIVE_OXYGEN_SPECIES_PATHWAY	HALLMARK_REACTIVE_OXYGEN_SPECIES_PATHWAY	47	-0.386156	-1.27801	0.106618	0.205034	0.125179	1272	tags=23%	list=9%	signal=21%	Cat/Mgst1/Ercc2/Ipcef1/Prdx2/Lamtor5/Prdx4/Hhex/Atox1/Egln2/Lsp1
HALLMARK_G2M_CHECKPOINT	HALLMARK_G2M_CHECKPOINT	178	-0.286703	-1.13117	0.193772	0.304524	0.18592	3385	tags=36%	list=25%	signal=27%	Orc6/Ccnd1/Kif23/Slc12a2/Pttg1/Mtf2/Mcm5/Suv39h1/Lmnb1/Prmt5/Nolc1/Wrn/Gspt1/Cenpf/Meis1/Dtymk/Kpna2/Tmpo/Sqle/Kif22/Cenpa/Ewsr1/Brca2/Hmgb3/Cks2/Mcm3/Kif15/Ccnb2/Polq/Hmmr/Pole/Cul5/Aurka/Rbl1/Ube2s/Casp8ap2/Mki67/Smarcc1/Srsf1/Plk4/Cenpe/Ezh2/Tacc3/Rad54l/Cdkn3/E2f2/Cdc20/Prpf4b/Chaf1a/Hmgn2/Mcm2/Cdk1/Pola2/Bub1/E2f1/Hnrnpd/Dkc1/Cbx1/Ndc80/Snrpd1/Prc1/Mcm6/Top2a/Dbf4
HALLMARK_MITOTIC_SPINDLE	HALLMARK_MITOTIC_SPINDLE	189	-0.268393	-1.06852	0.277966	0.386064	0.235702	2149	tags=21%	list=16%	signal=18%	Myh10/Ralbp1/Apc/Gemin4/Fgd6/Kif15/Ccnb2/Cep72/Shroom1/Wasl/Nin/Arhgdia/Flna/Aurka/Cdc42ep2/Arhgap27/Arhgef7/Lrpprc/Tiam1/Rabgap1/Cenpe/Kntc1/Cep131/Arhgap4/Map3k11/Tbcd/Cdk1/Ppp4r2/Alms1/Bub1/Rhof/Taok2/Akap13/Pxn/Sun2/Ndc80/Bcl2l11/Prc1/Top2a/Anln
HALLMARK_MYC_TARGETS_V2	HALLMARK_MYC_TARGETS_V2	57	-0.298855	-1.02447	0.385027	0.520306	0.317661	3289	tags=28%	list=25%	signal=21%	Mcm5/Ppan/Tfb2m/Nop56/Nolc1/Npm1/Nop16/Nop2/Mphosph10/Wdr43/Mrto4/Plk4/Cbx3/Ndufaf4/Mybbp1a/Phb
HALLMARK_INTERFERON_ALPHA_RESPONSE	HALLMARK_INTERFERON_ALPHA_RESPONSE	97	-0.274727	-1.00314	0.40708	0.521897	0.318632	595	tags=12%	list=4%	signal=12%	Eif2ak2/Stat2/Irf2/Casp1/Trafd1/Ube2l6/Samd9l/Batf2/H2-Q7/Ogfr/Ifit2/Ifi27
HALLMARK_APICAL_JUNCTION	HALLMARK_APICAL_JUNCTION	139	-0.230617	-0.88214	0.692982	0.805794	0.491958	2227	tags=24%	list=17%	signal=21%	Hras/Crb3/Arhgef6/Vwf/Actn1/Rsu1/Dhx16/Mmp2/Pkd1/Jup/Adam15/Cdk8/Cldn7/Myl12b/Myh10/Sdc3/Mmp9/Wasl/Exoc4/Zyx/Gnai2/Inppl1/Tspan4/Rras/Rhof/Insig1/Taok2/Ikbkg/Sgce/Cd86/Evl/Rac2/Sirpa/Cd34
HALLMARK_UNFOLDED_PROTEIN_RESPONSE	HALLMARK_UNFOLDED_PROTEIN_RESPONSE	108	-0.218461	-0.807842	0.846018	0.915366	0.558855	3367	tags=34%	list=25%	signal=26%	Nfyb/Spcs3/Shc1/Nop56/Nolc1/Nop14/Npm1/Slc30a5/Vegfa/Cebpg/Cxxc1/Sec11a/Arfgap1/Edc4/Eif4a1/Dcp1a/Dctn1/Exosc9/Gemin4/Slc1a4/Lsm4/Psat1/Gosr2/Dcp2/Banf1/Khsrp/Exosc10/Cnot4/Calr/Ssr1/Cnot2/Iars/Eif4a3/Exosc2/Zbtb17/Dkc1/Paip1
HALLMARK_PANCREAS_BETA_CELLS	HALLMARK_PANCREAS_BETA_CELLS	16	-0.258913	-0.674466	0.897059	0.915366	0.558855	2932	tags=38%	list=22%	signal=29%	Elp4/Sec11a/Lmo2/Gck/Vdr/Srp14
HALLMARK_GLYCOLYSIS	HALLMARK_GLYCOLYSIS	164	-0.194643	-0.762617	0.939966	0.939966	0.573874	3221	tags=27%	list=24%	signal=21%	Pgk1/Slc37a4/Rars/Phka2/Ppia/Sdhc/Casp6/Psmc4/Tpi1/Hax1/Vegfa/Ugp2/Cacna1h/Chst12/Gclc/Bpnt1/Mdh1/Gmppb/Cenpa/Akr1a1/Nsdhl/Slc35a3/B3gat3/Gpc3/Sdc3/Hmmr/Mdh2/Copb2/Aurka/Fam162a/Pkm/Met/Galk2/Me2/Pgm2/Dld/Cdk1/Mif/Adora2b/Rbck1/Fkbp4/Alg1/Arpp19/Taldo1

## Sheet: KEGG_GSEA-c0
ID	Description	setSize	enrichmentScore	NES	pvalue	p.adjust	qvalues	rank	leading_edge	core_enrichment
KEGG_ARRHYTHMOGENIC_RIGHT_VENTRICULAR_CARDIOMYOPATHY_ARVC	KEGG_ARRHYTHMOGENIC_RIGHT_VENTRICULAR_CARDIOMYOPATHY_ARVC	39	0.744918	2.12849	0.00198807	0.0854871	0.0737679	551	tags=23%	list=4%	signal=22%	Itga6/Actb/Lmna/Ctnnb1/Itgb3/Itgav/Itga3/Actg1/Cacnb2
KEGG_TGF_BETA_SIGNALING_PATHWAY	KEGG_TGF_BETA_SIGNALING_PATHWAY	60	0.689159	2.10705	0.00190114	0.0854871	0.0737679	603	tags=28%	list=5%	signal=27%	Id2/Id3/Tgfb1/Bmp4/Id1/Rhoa/Bmpr2/Bmpr1a/Smad7/Smad1/Fst/Smad3/Tgfbr1/Ppp2ca/Ppp2cb/Thbs1/Smad6
KEGG_DILATED_CARDIOMYOPATHY	KEGG_DILATED_CARDIOMYOPATHY	43	0.687799	2.01126	0.00192308	0.0854871	0.0737679	551	tags=23%	list=4%	signal=22%	Tgfb1/Itga6/Actb/Tpm3/Lmna/Itgb3/Itgav/Itga3/Actg1/Cacnb2
KEGG_HYPERTROPHIC_CARDIOMYOPATHY_HCM	KEGG_HYPERTROPHIC_CARDIOMYOPATHY_HCM	41	0.696322	2.00608	0.00197628	0.0854871	0.0737679	551	tags=24%	list=4%	signal=23%	Tgfb1/Itga6/Actb/Tpm3/Lmna/Itgb3/Itgav/Itga3/Actg1/Cacnb2
KEGG_CHRONIC_MYELOID_LEUKEMIA	KEGG_CHRONIC_MYELOID_LEUKEMIA	66	0.587547	1.83817	0.00548446	0.125091	0.107943	1291	tags=30%	list=10%	signal=27%	Tgfb1/Pik3r1/Nfkbia/Cdk6/Smad3/Tgfbr1/Kras/Ccnd1/Akt2/Raf1/Rela/Ctbp1/Bcr/Hras/Braf/Nfkb1/Myc/Tgfbr2/Nras/Grb2
KEGG_COLORECTAL_CANCER	KEGG_COLORECTAL_CANCER	53	0.587583	1.74208	0.00775194	0.125091	0.107943	463	tags=25%	list=4%	signal=24%	Tgfb1/Jun/Fos/Pik3r1/Rhoa/Ctnnb1/Smad3/Tgfbr1/Kras/Bcl2/Ccnd1/Akt2/Raf1
KEGG_TIGHT_JUNCTION	KEGG_TIGHT_JUNCTION	88	0.531313	1.72361	0.00732601	0.125091	0.107943	1215	tags=24%	list=10%	signal=22%	Jam2/Actb/Myh9/Rhoa/Ctnnb1/Myl12a/Kras/Actg1/Epb41/Prkcz/Ppp2ca/Akt2/Ppp2cb/Prkch/Csnk2a1/Hcls1/Vapa/Hras/Actn1/Ppp2r2a/Nras
KEGG_REGULATION_OF_ACTIN_CYTOSKELETON	KEGG_REGULATION_OF_ACTIN_CYTOSKELETON	151	0.456551	1.62078	0.00686106	0.125091	0.107943	1215	tags=21%	list=10%	signal=19%	Itga6/Actb/Myh9/Arpc2/Tmsb4x/Pik3r1/Rhoa/Myl12a/Iqgap1/Itgb3/Itgav/Itga3/Kras/Actg1/Raf1/Arpc4/Ppp1cc/Mylk/Msn/Chrm3/Diaph1/Arpc1b/Hras/Rdx/Arpc3/Actn1/Cyfip1/Braf/Ppp1r12a/Fgf12/Nras
KEGG_PATHWAYS_IN_CANCER	KEGG_PATHWAYS_IN_CANCER	240	0.400657	1.49288	0.00665557	0.125091	0.107943	1291	tags=19%	list=10%	signal=17%	Tgfb1/Ptgs2/Bmp4/Jun/Fos/Itga6/Stat3/Tpm3/Pik3r1/Rhoa/Ctnnb1/Ets1/Nfkbia/Cdk6/Csf3r/Smad3/Tgfbr1/Itgav/Itga3/Kras/Jak1/Bcl2/Ccnd1/Plcg2/Akt2/Raf1/Rela/Ctbp1/Foxo1/Egln3/Bcr/Hsp90b1/Hras/Rbx1/Igf1r/Rala/Braf/Ar/Nfkb1/Myc/Tgfbr2/Fgf12/Nras/Dapk3/Grb2
KEGG_MAPK_SIGNALING_PATHWAY	KEGG_MAPK_SIGNALING_PATHWAY	183	0.414853	1.50809	0.0103986	0.149047	0.128614	1524	tags=24%	list=12%	signal=21%	Tgfb1/Jun/Fos/Rasa1/Nr4a1/Mapk14/Stmn1/Tgfbr1/Nfatc2/Gadd45g/Kras/Pla2g4a/Mapkapk3/Rap1b/Rps6ka3/Akt2/Rap1a/Raf1/Rela/Cacnb2/Dusp16/Mknk2/Taok1/Pla2g6/Gadd45a/Atf4/Hras/Nf1/Il1r1/Map2k3/Mapk12/Ppp5c/Braf/Arrb1/Nfkb1/Myc/Tgfbr2/Fgf12/Nras/Grb2/Dusp4/Hspa2/Dusp1/Rps6ka4
KEGG_CELL_ADHESION_MOLECULES_CAMS	KEGG_CELL_ADHESION_MOLECULES_CAMS	67	0.536222	1.68233	0.0125224	0.165385	0.142713	758	tags=15%	list=6%	signal=14%	Selp/Jam2/Itga6/Alcam/H2-Eb1/H2-D1/Itgav/Neo1/Icam1/H2-T23
KEGG_LEISHMANIA_INFECTION	KEGG_LEISHMANIA_INFECTION	52	0.55402	1.65035	0.0134615	0.165385	0.142713	493	tags=21%	list=4%	signal=20%	Tgfb1/Ptgs2/Jun/Fos/Ifngr1/H2-Eb1/Mapk14/Nfkbia/Jak1/Cr1l/Rela
KEGG_T_CELL_RECEPTOR_SIGNALING_PATHWAY	KEGG_T_CELL_RECEPTOR_SIGNALING_PATHWAY	84	0.483668	1.57261	0.0159858	0.183304	0.158175	1291	tags=21%	list=10%	signal=19%	Jun/Fos/Pik3r1/Rhoa/Mapk14/Nfkbia/Nfatc2/Kras/Akt2/Raf1/Rela/Hras/Card11/Mapk12/Nfkb1/Nfatc1/Nras/Grb2
KEGG_ACUTE_MYELOID_LEUKEMIA	KEGG_ACUTE_MYELOID_LEUKEMIA	54	0.529408	1.57876	0.0208729	0.223421	0.192793	1291	tags=28%	list=10%	signal=25%	Pim1/Stat3/Pik3r1/Kras/Ccnd1/Akt2/Raf1/Rela/Eif4ebp1/Hras/Braf/Nfkb1/Myc/Nras/Grb2
KEGG_SMALL_CELL_LUNG_CANCER	KEGG_SMALL_CELL_LUNG_CANCER	70	0.489307	1.55366	0.0230496	0.223421	0.192793	493	tags=16%	list=4%	signal=15%	Ptgs2/Itga6/Pik3r1/Nfkbia/Cdk6/Itgav/Itga3/Bcl2/Ccnd1/Akt2/Rela
KEGG_NEUROTROPHIN_SIGNALING_PATHWAY	KEGG_NEUROTROPHIN_SIGNALING_PATHWAY	104	0.44945	1.50106	0.0233813	0.223421	0.192793	1673	tags=29%	list=13%	signal=25%	Jun/Pik3r1/Rhoa/Ywhaq/Mapk14/Nfkbia/Kras/Rap1b/Bcl2/Rps6ka3/Plcg2/Akt2/Rap1a/Raf1/Rela/Calm2/Ywhab/Atf4/Hras/Mapk12/Braf/Nfkb1/Nras/Ywhae/Grb2/Ywhah/Rps6ka4/Ywhaz/Ptpn11/Mapk8
KEGG_DORSO_VENTRAL_AXIS_FORMATION	KEGG_DORSO_VENTRAL_AXIS_FORMATION	17	0.700003	1.68264	0.0258964	0.225112	0.194253	1834	tags=35%	list=15%	signal=30%	Ets1/Notch2/Kras/Etv6/Grb2/Spire1
KEGG_COMPLEMENT_AND_COAGULATION_CASCADES	KEGG_COMPLEMENT_AND_COAGULATION_CASCADES	22	0.655555	1.66725	0.0301205	0.225112	0.194253	1261	tags=18%	list=10%	signal=16%	C4b/Cr1l/Thbd/Vwf
KEGG_ADHERENS_JUNCTION	KEGG_ADHERENS_JUNCTION	55	0.512754	1.53058	0.028463	0.225112	0.194253	1183	tags=22%	list=9%	signal=20%	Actb/Ptpn1/Rhoa/Ctnnb1/Iqgap1/Smad3/Tgfbr1/Actg1/Csnk2a1/Actn1/Igf1r/Tgfbr2
KEGG_PANCREATIC_CANCER	KEGG_PANCREATIC_CANCER	60	0.499852	1.52826	0.0323194	0.225112	0.194253	1183	tags=27%	list=9%	signal=24%	Tgfb1/Stat3/Pik3r1/Cdk6/Smad3/Tgfbr1/Kras/Jak1/Ccnd1/Akt2/Raf1/Rela/Rala/Braf/Nfkb1/Tgfbr2
KEGG_PROSTATE_CANCER	KEGG_PROSTATE_CANCER	77	0.473529	1.51398	0.0305755	0.225112	0.194253	1291	tags=26%	list=10%	signal=23%	Pik3r1/Ctnnb1/Nfkbia/Kras/Bcl2/Ccnd1/Akt2/Raf1/Rela/Foxo1/Atf4/Hsp90b1/Hras/Igf1r/Braf/Creb3/Ar/Nfkb1/Nras/Grb2
KEGG_FOCAL_ADHESION	KEGG_FOCAL_ADHESION	131	0.417477	1.44153	0.0315789	0.225112	0.194253	1291	tags=22%	list=10%	signal=20%	Jun/Itga6/Actb/Pik3r1/Rhoa/Ctnnb1/Myl12a/Itgb3/Itgav/Itga3/Actg1/Rap1b/Bcl2/Ccnd1/Akt2/Rap1a/Raf1/Ppp1cc/Thbs1/Mylk/Diaph1/Hras/Actn1/Vasp/Igf1r/Braf/Ppp1r12a/Vwf/Grb2
KEGG_RENAL_CELL_CARCINOMA	KEGG_RENAL_CELL_CARCINOMA	61	0.480408	1.47748	0.0415094	0.254987	0.220031	1291	tags=25%	list=10%	signal=22%	Tgfb1/Jun/Pik3r1/Ets1/Kras/Rap1b/Akt2/Rap1a/Raf1/Egln3/Hras/Rbx1/Braf/Nras/Grb2
KEGG_LEUKOCYTE_TRANSENDOTHELIAL_MIGRATION	KEGG_LEUKOCYTE_TRANSENDOTHELIAL_MIGRATION	80	0.458004	1.47009	0.0396396	0.254987	0.220031	1126	tags=22%	list=9%	signal=21%	Jam2/Actb/Pik3r1/Rhoa/Ctnnb1/Mapk14/Myl12a/Actg1/Rap1b/Ptk2b/Plcg2/Rap1a/Msn/Icam1/Actn1/Vasp/Mapk12/Esam
KEGG_TOLL_LIKE_RECEPTOR_SIGNALING_PATHWAY	KEGG_TOLL_LIKE_RECEPTOR_SIGNALING_PATHWAY	67	0.466791	1.4645	0.0411449	0.254987	0.220031	1178	tags=18%	list=9%	signal=16%	Jun/Fos/Pik3r1/Mapk14/Nfkbia/Akt2/Rela/Lbp/Map2k3/Mapk12/Nfkb1/Ripk1
KEGG_THYROID_CANCER	KEGG_THYROID_CANCER	23	0.615734	1.58933	0.046	0.263733	0.227579	1215	tags=35%	list=10%	signal=31%	Tpm3/Ctnnb1/Kras/Ccnd1/Hras/Braf/Myc/Nras
KEGG_B_CELL_RECEPTOR_SIGNALING_PATHWAY	KEGG_B_CELL_RECEPTOR_SIGNALING_PATHWAY	65	0.465425	1.4507	0.0480591	0.266651	0.230096	1291	tags=25%	list=10%	signal=22%	Jun/Fos/Pik3r1/Nfkbia/Nfatc2/Kras/Plcg2/Akt2/Raf1/Rela/Hras/Card11/Nfkb1/Nfatc1/Nras/Grb2
KEGG_VEGF_SIGNALING_PATHWAY	KEGG_VEGF_SIGNALING_PATHWAY	54	0.48461	1.44517	0.0512334	0.27538	0.237629	1215	tags=28%	list=10%	signal=25%	Ptgs2/Pik3r1/Mapk14/Nfatc2/Kras/Pla2g4a/Mapkapk3/Plcg2/Akt2/Raf1/Pla2g6/Hras/Mapk12/Nfatc1/Nras
KEGG_VIRAL_MYOCARDITIS	KEGG_VIRAL_MYOCARDITIS	43	0.501753	1.46722	0.0596154	0.310715	0.26812	758	tags=19%	list=6%	signal=18%	Actb/Myh9/H2-Eb1/H2-D1/Actg1/Ccnd1/Icam1/H2-T23
KEGG_PATHOGENIC_ESCHERICHIA_COLI_INFECTION	KEGG_PATHOGENIC_ESCHERICHIA_COLI_INFECTION	45	0.493435	1.4529	0.0614203	0.310715	0.26812	1255	tags=31%	list=10%	signal=28%	Actb/Arpc2/Rhoa/Ywhaq/Ctnnb1/Tuba1c/Actg1/Tubb6/Arpc4/Hcls1/Arpc1b/Arpc3/Tuba1b/Tuba4a
KEGG_GLUTATHIONE_METABOLISM	KEGG_GLUTATHIONE_METABOLISM	37	0.507036	1.43394	0.0803922	0.337255	0.291022	860	tags=24%	list=7%	signal=23%	Gclm/Gsr/Gpx3/Odc1/Gclc/Gstm2/Txndc12/Gpx4/Gstm7
KEGG_MTOR_SIGNALING_PATHWAY	KEGG_MTOR_SIGNALING_PATHWAY	46	0.481506	1.42511	0.0791506	0.337255	0.291022	1144	tags=26%	list=9%	signal=24%	Rheb/Ddit4/Pik3r1/Rps6ka3/Akt2/Eif4b/Eif4ebp1/Rps6/Eif4e/Braf/Stk11/Cab39l
KEGG_EPITHELIAL_CELL_SIGNALING_IN_HELICOBACTER_PYLORI_INFECTION	KEGG_EPITHELIAL_CELL_SIGNALING_IN_HELICOBACTER_PYLORI_INFECTION	54	0.463145	1.38116	0.0759013	0.337255	0.291022	1729	tags=28%	list=14%	signal=24%	Jun/Jam2/Mapk14/Nfkbia/Adam10/Atp6v1d/Plcg2/Rela/Hbegf/Mapk12/Nfkb1/Git1/Ptpn11/Mapk8/Map3k14
KEGG_GNRH_SIGNALING_PATHWAY	KEGG_GNRH_SIGNALING_PATHWAY	70	0.429017	1.36223	0.0797872	0.337255	0.291022	1394	tags=26%	list=11%	signal=23%	Jun/Mapk14/Kras/Pla2g4a/Ptk2b/Raf1/Itpr2/Calm2/Pla2g6/Atf4/Hras/Map2k3/Hbegf/Mapk12/Nras/Gna11/Grb2/Mmp14
KEGG_INSULIN_SIGNALING_PATHWAY	KEGG_INSULIN_SIGNALING_PATHWAY	110	0.392311	1.32378	0.0780142	0.337255	0.291022	1291	tags=24%	list=10%	signal=21%	Rheb/Ptpn1/Socs3/Pik3r1/Prkar2b/Hk1/Hk2/Kras/Pde3b/Prkcz/Akt2/Raf1/Ppp1cc/Eif4ebp1/Mknk2/Calm2/Foxo1/Flot1/Prkar2a/Rps6/Eif4e/Hras/Braf/Prkar1a/Nras/Grb2
KEGG_ARACHIDONIC_ACID_METABOLISM	KEGG_ARACHIDONIC_ACID_METABOLISM	25	0.543955	1.44204	0.0903733	0.361493	0.311937	1070	tags=32%	list=9%	signal=29%	Ptgs2/Hpgds/Pla2g4a/Gpx3/Gpx4/Pla2g6/Cyp2e1/Cyp2u1
KEGG_GLYCOSAMINOGLYCAN_BIOSYNTHESIS_KERATAN_SULFATE	KEGG_GLYCOSAMINOGLYCAN_BIOSYNTHESIS_KERATAN_SULFATE	11	0.659651	1.42991	0.0994036	0.379943	0.327857	2013	tags=36%	list=16%	signal=31%	Fut8/Chst2/B4galt1/St3gal1
KEGG_ADIPOCYTOKINE_SIGNALING_PATHWAY	KEGG_ADIPOCYTOKINE_SIGNALING_PATHWAY	49	0.455634	1.36052	0.109195	0.399609	0.344828	2530	tags=45%	list=20%	signal=36%	Stat3/Socs3/Nfkbia/Akt2/Rela/Adipor2/Nfkb1/Stk11/Cd36/Tradd/Ptpn11/Mapk8/Traf2/Acsl4/Prkag1/Nfkbib/Rxra/Camkk1/Npy/Ikbkb/Jak2/Chuk
KEGG_ERBB_SIGNALING_PATHWAY	KEGG_ERBB_SIGNALING_PATHWAY	71	0.412561	1.31021	0.116697	0.409629	0.353474	1291	tags=18%	list=10%	signal=17%	Jun/Pik3r1/Kras/Plcg2/Akt2/Raf1/Eif4ebp1/Hras/Hbegf/Braf/Myc/Nras/Grb2
KEGG_ENDOMETRIAL_CANCER	KEGG_ENDOMETRIAL_CANCER	42	0.465984	1.35528	0.121857	0.419188	0.361722	1291	tags=26%	list=10%	signal=24%	Pik3r1/Ctnnb1/Kras/Ccnd1/Akt2/Raf1/Hras/Braf/Myc/Nras/Grb2
KEGG_GLYCEROLIPID_METABOLISM	KEGG_GLYCEROLIPID_METABOLISM	34	0.482734	1.35432	0.130859	0.44133	0.380829	2556	tags=38%	list=20%	signal=31%	Lpl/Agpat2/Aldh2/Dgat1/Akr1a1/Gla/Mboat1/Mboat2/Plpp3/Plpp2/Agpat1/Gk/Dgkh
KEGG_NON_SMALL_CELL_LUNG_CANCER	KEGG_NON_SMALL_CELL_LUNG_CANCER	46	0.451782	1.33714	0.135135	0.444444	0.383517	1291	tags=24%	list=10%	signal=22%	Pik3r1/Cdk6/Kras/Ccnd1/Plcg2/Akt2/Raf1/Hras/Braf/Nras/Grb2
KEGG_GLIOMA	KEGG_GLIOMA	53	0.431251	1.27858	0.139535	0.444444	0.383517	1291	tags=25%	list=10%	signal=22%	Pik3r1/Cdk6/Kras/Ccnd1/Plcg2/Akt2/Raf1/Calm2/Hras/Igf1r/Braf/Nras/Grb2
KEGG_CHEMOKINE_SIGNALING_PATHWAY	KEGG_CHEMOKINE_SIGNALING_PATHWAY	117	0.356805	1.21789	0.137391	0.444444	0.383517	1291	tags=18%	list=10%	signal=16%	Stat3/Pik3r1/Rhoa/Nfkbia/Kras/Rap1b/Ptk2b/Prkcz/Gng11/Akt2/Rap1a/Raf1/Rela/Ccl9/Hras/Braf/Arrb1/Nfkb1/Nras/Gng5/Grb2
KEGG_SYSTEMIC_LUPUS_ERYTHEMATOSUS	KEGG_SYSTEMIC_LUPUS_ERYTHEMATOSUS	26	0.494109	1.32204	0.148515	0.464446	0.400777	354	tags=12%	list=3%	signal=11%	C4b/H2-Eb1/Snrpd1
KEGG_JAK_STAT_SIGNALING_PATHWAY	KEGG_JAK_STAT_SIGNALING_PATHWAY	89	0.376577	1.2297	0.156757	0.481467	0.415464	452	tags=12%	list=4%	signal=12%	Pim1/Stat3/Ifngr1/Spry2/Socs3/Pik3r1/Csf3r/Spred1/Jak1/Ccnd1/Akt2
KEGG_N_GLYCAN_BIOSYNTHESIS	KEGG_N_GLYCAN_BIOSYNTHESIS	42	0.439307	1.27769	0.172147	0.510505	0.440521	1427	tags=21%	list=11%	signal=19%	Fut8/Man2a2/Mogs/Stt3b/Mgat4b/Rpn2/Man2a1/Ganab/B4galt1
KEGG_RIG_I_LIKE_RECEPTOR_SIGNALING_PATHWAY	KEGG_RIG_I_LIKE_RECEPTOR_SIGNALING_PATHWAY	47	0.431826	1.2763	0.17154	0.510505	0.440521	2702	tags=47%	list=21%	signal=37%	Mapk14/Nfkbia/Rela/Ddx3x/Mapk12/Nfkb1/Atg5/Ripk1/Cyld/Tradd/Mapk8/Traf2/Tank/Nfkbib/Tbk1/Otud5/Azi2/Traf3/Ikbkb/Chuk/Mavs/Il12a
KEGG_INTESTINAL_IMMUNE_NETWORK_FOR_IGA_PRODUCTION	KEGG_INTESTINAL_IMMUNE_NETWORK_FOR_IGA_PRODUCTION	26	0.4736	1.26717	0.182178	0.522244	0.450651	139	tags=8%	list=1%	signal=8%	Tgfb1/H2-Eb1
KEGG_GALACTOSE_METABOLISM	KEGG_GALACTOSE_METABOLISM	19	0.505638	1.25349	0.19186	0.523879	0.452062	1427	tags=32%	list=11%	signal=28%	Hk1/Hk2/Pfkp/Gla/Glb1/B4galt1
KEGG_MELANOMA	KEGG_MELANOMA	47	0.418601	1.23722	0.194932	0.523879	0.452062	1215	tags=23%	list=10%	signal=21%	Pik3r1/Cdk6/Kras/Ccnd1/Akt2/Raf1/Hras/Igf1r/Braf/Fgf12/Nras
KEGG_NEUROACTIVE_LIGAND_RECEPTOR_INTERACTION	KEGG_NEUROACTIVE_LIGAND_RECEPTOR_INTERACTION	54	0.405231	1.20845	0.203036	0.529124	0.456588	983	tags=17%	list=8%	signal=15%	F2rl3/S1pr1/Tspo/Adora2a/Nr3c1/Ptger4/Chrm3/Ptger3/S1pr4
KEGG_HEMATOPOIETIC_CELL_LINEAGE	KEGG_HEMATOPOIETIC_CELL_LINEAGE	45	0.408712	1.20344	0.211132	0.542012	0.467709	427	tags=13%	list=3%	signal=13%	Itga6/H2-Eb1/Itgb3/Csf3r/Itga3/Cr1l
KEGG_FRUCTOSE_AND_MANNOSE_METABOLISM	KEGG_FRUCTOSE_AND_MANNOSE_METABOLISM	27	0.456901	1.22503	0.220472	0.551443	0.475847	734	tags=19%	list=6%	signal=17%	Hk1/Hk2/Pfkp/Pfkfb3/Sord
KEGG_STEROID_BIOSYNTHESIS	KEGG_STEROID_BIOSYNTHESIS	15	0.518911	1.21057	0.23062	0.551443	0.475847	1473	tags=27%	list=12%	signal=24%	Soat1/Cyp51/Dhcr7/Ebp
KEGG_GRAFT_VERSUS_HOST_DISEASE	KEGG_GRAFT_VERSUS_HOST_DISEASE	18	0.491104	1.20142	0.232604	0.551443	0.475847	758	tags=17%	list=6%	signal=16%	H2-Eb1/H2-D1/H2-T23
KEGG_LONG_TERM_DEPRESSION	KEGG_LONG_TERM_DEPRESSION	42	0.407126	1.1841	0.234043	0.551443	0.475847	1228	tags=29%	list=10%	signal=26%	Kras/Pla2g4a/Ppp2ca/Ppp2cb/Raf1/Itpr2/Pla2g6/Hras/Igf1r/Braf/Nras/Gna11
KEGG_OOCYTE_MEIOSIS	KEGG_OOCYTE_MEIOSIS	87	0.352068	1.14618	0.228261	0.551443	0.475847	1991	tags=26%	list=16%	signal=22%	Ywhaq/Slk/Smc1a/Rps6ka3/Ppp2ca/Ppp2cb/Ppp1cc/Itpr2/Calm2/Ywhab/Ppp2r5a/Rbx1/Igf1r/Mapk12/Ar/Ywhae/Ywhah/Ywhaz/Fbxw11/Ppp1cb/Anapc5/Cdc26/Cul1
KEGG_ECM_RECEPTOR_INTERACTION	KEGG_ECM_RECEPTOR_INTERACTION	40	0.402062	1.15713	0.25098	0.568008	0.490142	1664	tags=22%	list=13%	signal=20%	Itga6/Itgb3/Itgav/Itga3/Thbs1/Cd47/Vwf/Cd36/Lama4
KEGG_PYRUVATE_METABOLISM	KEGG_PYRUVATE_METABOLISM	30	0.42752	1.17197	0.262136	0.570558	0.492342	385	tags=10%	list=3%	signal=10%	Ldhd/Ldha/Aldh2
KEGG_SPHINGOLIPID_METABOLISM	KEGG_SPHINGOLIPID_METABOLISM	31	0.425138	1.16317	0.271654	0.570558	0.492342	2122	tags=35%	list=17%	signal=30%	Sptlc2/Ugcg/Cerk/Degs1/Sgms1/Gla/Glb1/Kdsr/Galc/Plpp3/Plpp2
KEGG_RETINOL_METABOLISM	KEGG_RETINOL_METABOLISM	13	0.514953	1.1615	0.290448	0.570558	0.492342	902	tags=23%	list=7%	signal=21%	Aldh1a1/Dhrs3/Dgat1
KEGG_TYPE_I_DIABETES_MELLITUS	KEGG_TYPE_I_DIABETES_MELLITUS	23	0.446363	1.15215	0.272	0.570558	0.492342	2727	tags=39%	list=22%	signal=31%	H2-Eb1/H2-D1/H2-T23/H2-Oa/Ica1/H2-DMa/Gad2/Il12a/Ptprn
KEGG_AUTOIMMUNE_THYROID_DISEASE	KEGG_AUTOIMMUNE_THYROID_DISEASE	20	0.456484	1.14241	0.291913	0.570558	0.492342	758	tags=15%	list=6%	signal=14%	H2-Eb1/H2-D1/H2-T23
KEGG_BLADDER_CANCER	KEGG_BLADDER_CANCER	32	0.414596	1.13822	0.27833	0.570558	0.492342	1247	tags=28%	list=10%	signal=25%	Kras/Ccnd1/Raf1/Thbs1/Hras/Braf/Myc/Nras/Dapk3
KEGG_GLYCOLYSIS_GLUCONEOGENESIS	KEGG_GLYCOLYSIS_GLUCONEOGENESIS	39	0.396297	1.13236	0.286282	0.570558	0.492342	385	tags=15%	list=3%	signal=15%	Ldha/Bpgm/Hk1/Hk2/Pfkp/Aldh2
KEGG_NATURAL_KILLER_CELL_MEDIATED_CYTOTOXICITY	KEGG_NATURAL_KILLER_CELL_MEDIATED_CYTOTOXICITY	73	0.345637	1.09932	0.28952	0.570558	0.492342	1291	tags=22%	list=10%	signal=20%	Ifngr1/Pik3r1/H2-D1/Nfatc2/Kras/Ptk2b/Plcg2/Raf1/Icam1/H2-T23/Hras/Braf/Nfatc1/Hcst/Nras/Grb2
KEGG_CELL_CYCLE	KEGG_CELL_CYCLE	110	0.325388	1.09796	0.29078	0.570558	0.492342	1434	tags=15%	list=11%	signal=14%	Tgfb1/Ywhaq/Cdk6/Smad3/Smc1a/Gadd45g/Ccnd1/Cdkn2c/Ywhab/Cdkn1c/Gadd45a/Rbx1/Rad21/Myc/Ywhae/E2f5/Ywhah
KEGG_ALLOGRAFT_REJECTION	KEGG_ALLOGRAFT_REJECTION	20	0.450724	1.12799	0.313609	0.573839	0.495173	758	tags=15%	list=6%	signal=14%	H2-Eb1/H2-D1/H2-T23
KEGG_LONG_TERM_POTENTIATION	KEGG_LONG_TERM_POTENTIATION	48	0.373068	1.1099	0.304432	0.573839	0.495173	1215	tags=27%	list=10%	signal=25%	Kras/Rap1b/Rps6ka3/Rap1a/Raf1/Ppp1cc/Itpr2/Calm2/Atf4/Hras/Braf/Ppp1r12a/Nras
KEGG_NOD_LIKE_RECEPTOR_SIGNALING_PATHWAY	KEGG_NOD_LIKE_RECEPTOR_SIGNALING_PATHWAY	38	0.387818	1.10046	0.310891	0.573839	0.495173	1918	tags=32%	list=15%	signal=27%	Mapk14/Nfkbia/Rela/Casp4/Sugt1/Hsp90b1/Mapk12/Nfkb1/Tnfaip3/Mapk8/Casp1/Nfkbib
KEGG_FC_EPSILON_RI_SIGNALING_PATHWAY	KEGG_FC_EPSILON_RI_SIGNALING_PATHWAY	56	0.35936	1.07507	0.340344	0.60486	0.521942	1291	tags=23%	list=10%	signal=21%	Pik3r1/Mapk14/Kras/Pla2g4a/Plcg2/Akt2/Raf1/Pla2g6/Hras/Map2k3/Mapk12/Nras/Grb2
KEGG_APOPTOSIS	KEGG_APOPTOSIS	71	0.336029	1.06716	0.341113	0.60486	0.521942	1773	tags=23%	list=14%	signal=19%	Pik3r1/Nfkbia/Prkar2b/Bcl2/Akt2/Rela/Prkar2a/Il1r1/Nfkb1/Cflar/Prkar1a/Ripk1/Tradd/Map3k14/Traf2/Capn1
KEGG_TYPE_II_DIABETES_MELLITUS	KEGG_TYPE_II_DIABETES_MELLITUS	27	0.405616	1.08752	0.348425	0.611522	0.52769	434	tags=19%	list=3%	signal=18%	Socs3/Pik3r1/Hk1/Hk2/Prkcz
KEGG_PROPANOATE_METABOLISM	KEGG_PROPANOATE_METABOLISM	27	0.396706	1.06363	0.36811	0.614125	0.529936	543	tags=11%	list=4%	signal=11%	Ldha/Aldh2/Suclg2
KEGG_BASAL_CELL_CARCINOMA	KEGG_BASAL_CELL_CARCINOMA	33	0.380131	1.05459	0.376953	0.614125	0.529936	140	tags=6%	list=1%	signal=6%	Bmp4/Ctnnb1
KEGG_ENDOCYTOSIS	KEGG_ENDOCYTOSIS	145	0.295389	1.03997	0.378472	0.614125	0.529936	1616	tags=18%	list=13%	signal=16%	Ehd3/Sh3glb1/Smap1/H2-D1/Chmp2a/Arf6/Prkcz/Tsg101/Chmp4b/H2-T23/Ldlrap1/Ap2s1/Hras/Igf1r/Arrb1/Smap2/Cltb/Cltc/Chmp5/Hgs/Rabep1/Git1/Hspa2/Ehd1/Cxcr4/Ap2a1
KEGG_ALZHEIMERS_DISEASE	KEGG_ALZHEIMERS_DISEASE	135	0.295012	1.02985	0.38986	0.619664	0.534716	1962	tags=28%	list=16%	signal=24%	Apoe/Lpl/mt-Atp6/Ndufb9/mt-Co2/Adam10/Ndufv1/Itpr2/Calm2/Ndufb5/Ndufb7/Ndufa1/Ndufs6/Ndufa2/Atp5b/Cox6c/mt-Co1/Cox4i1/Ndufv2/Atp5g1/Uqcr11/Ndufb8/Ern1/Ndufb10/Ndufv3/Gapdh/Hsd17b10/Ndufs4/Cox6b1/Ndufa4/Capn1/mt-Co3/Cyc1/mt-Cytb/Nae1/Cacna1d/Ndufs5/Aph1a
KEGG_VASCULAR_SMOOTH_MUSCLE_CONTRACTION	KEGG_VASCULAR_SMOOTH_MUSCLE_CONTRACTION	66	0.321642	1.00627	0.438757	0.669617	0.577821	1228	tags=23%	list=10%	signal=21%	Rhoa/Pla2g4a/Adora2a/Raf1/Ppp1cc/Myl6/Prkch/Itpr2/Mylk/Calm2/Pla2g6/Ramp2/Braf/Ppp1r12a/Gna11
KEGG_NICOTINATE_AND_NICOTINAMIDE_METABOLISM	KEGG_NICOTINATE_AND_NICOTINAMIDE_METABOLISM	15	0.431328	1.00625	0.439922	0.669617	0.577821	3425	tags=40%	list=27%	signal=29%	Nt5c3/Nt5c/Nnt/Cd38/Nudt12/Nadk
KEGG_PROTEASOME	KEGG_PROTEASOME	41	0.347601	1.00143	0.428854	0.669617	0.577821	2096	tags=37%	list=17%	signal=31%	Psmd11/Psmb8/Psme4/Psma2/Psmd14/Psmc2/Psma3/Psmb1/Psmb3/Psmb10/Psmc4/Psma6/Psmb6/Psmc6/Psmd1
KEGG_PROGESTERONE_MEDIATED_OOCYTE_MATURATION	KEGG_PROGESTERONE_MEDIATED_OOCYTE_MATURATION	66	0.319465	0.99946	0.451554	0.681105	0.587734	1078	tags=15%	list=9%	signal=14%	Pik3r1/Mapk14/Kras/Rps6ka3/Pde3b/Akt2/Raf1/Igf1r/Mapk12/Braf
KEGG_PRION_DISEASES	KEGG_PRION_DISEASES	21	0.385577	0.983907	0.472656	0.688957	0.59451	377	tags=10%	list=3%	signal=9%	Egr1/Hspa5
KEGG_GLYCOSPHINGOLIPID_BIOSYNTHESIS_LACTO_AND_NEOLACTO_SERIES	KEGG_GLYCOSPHINGOLIPID_BIOSYNTHESIS_LACTO_AND_NEOLACTO_SERIES	14	0.422693	0.969961	0.481553	0.696027	0.600611	1472	tags=21%	list=12%	signal=19%	St3gal4/B4galt1/St3gal6
KEGG_AXON_GUIDANCE	KEGG_AXON_GUIDANCE	90	0.296854	0.968223	0.500911	0.706202	0.609391	2433	tags=24%	list=19%	signal=20%	Rasa1/Rhoa/Efna3/Nfatc2/Kras/Efna1/Hras/Nfatc1/Sema6d/Nras/Robo3/Cxcr4/Arhgef12/Sema7a/Sema6a/Efnb1/Pak2/Cfl2/Plxnb2/Ntn4/Pak6/Gnai2
KEGG_VIBRIO_CHOLERAE_INFECTION	KEGG_VIBRIO_CHOLERAE_INFECTION	42	0.324022	0.942394	0.522244	0.718607	0.620096	492	tags=12%	list=4%	signal=11%	Actb/Actg1/Atp6v1d/Plcg2/Kdelr2
KEGG_GLYCEROPHOSPHOLIPID_METABOLISM	KEGG_GLYCEROPHOSPHOLIPID_METABOLISM	57	0.301298	0.90933	0.595057	0.796813	0.68758	2801	tags=33%	list=22%	signal=26%	Gpd2/Pla2g4a/Agpat2/Pgs1/Pla2g6/Crls1/Mboat1/Mboat2/Adprm/Ptdss2/Plpp3/Plpp2/Agpat1/Pisd/Pla2g12a/Dgkh/Gnpat/Lpgat1/Dgkz
KEGG_CYTOSOLIC_DNA_SENSING_PATHWAY	KEGG_CYTOSOLIC_DNA_SENSING_PATHWAY	33	0.323146	0.8965	0.591797	0.796813	0.68758	2617	tags=39%	list=21%	signal=31%	Nfkbia/Rela/Polr3gl/Nfkb1/Ripk1/Polr3c/Casp1/Nfkbib/Tbk1/Polr3b/Ikbkb/Chuk/Mavs
KEGG_HEDGEHOG_SIGNALING_PATHWAY	KEGG_HEDGEHOG_SIGNALING_PATHWAY	29	0.329546	0.88705	0.59	0.796813	0.68758	778	tags=10%	list=6%	signal=10%	Bmp4/Csnk1g2/Csnk1g3
KEGG_CIRCADIAN_RHYTHM_MAMMAL	KEGG_CIRCADIAN_RHYTHM_MAMMAL	13	0.380675	0.858631	0.647173	0.820757	0.708242	947	tags=15%	list=8%	signal=14%	Bhlhe40/Clock
KEGG_VALINE_LEUCINE_AND_ISOLEUCINE_BIOSYNTHESIS	KEGG_VALINE_LEUCINE_AND_ISOLEUCINE_BIOSYNTHESIS	10	0.398202	0.850321	0.642857	0.820757	0.708242	911	tags=20%	list=7%	signal=19%	Vars/Bcat2
KEGG_SELENOAMINO_ACID_METABOLISM	KEGG_SELENOAMINO_ACID_METABOLISM	18	0.346788	0.848372	0.656064	0.820757	0.708242	1199	tags=17%	list=10%	signal=15%	Sephs2/Mat2b/Scly
KEGG_PORPHYRIN_AND_CHLOROPHYLL_METABOLISM	KEGG_PORPHYRIN_AND_CHLOROPHYLL_METABOLISM	21	0.329526	0.840876	0.658203	0.820757	0.708242	421	tags=14%	list=3%	signal=14%	Hmox2/Alad/Blvrb
KEGG_ALDOSTERONE_REGULATED_SODIUM_REABSORPTION	KEGG_ALDOSTERONE_REGULATED_SODIUM_REABSORPTION	26	0.307178	0.821887	0.70495	0.864433	0.745931	958	tags=15%	list=8%	signal=14%	Pik3r1/Kras/Atp1a1/Sgk1
KEGG_NON_HOMOLOGOUS_END_JOINING	KEGG_NON_HOMOLOGOUS_END_JOINING	12	0.357531	0.787256	0.715139	0.864433	0.745931	4141	tags=58%	list=33%	signal=39%	Xrcc4/Xrcc6/Xrcc5/Rad50/Polm/Nhej1/Lig4
KEGG_ETHER_LIPID_METABOLISM	KEGG_ETHER_LIPID_METABOLISM	19	0.31473	0.780224	0.742248	0.874429	0.754556	2461	tags=26%	list=20%	signal=21%	Pla2g4a/Pla2g6/Plpp3/Plpp2/Pla2g12a
KEGG_HOMOLOGOUS_RECOMBINATION	KEGG_HOMOLOGOUS_RECOMBINATION	24	0.300923	0.786047	0.752495	0.877058	0.756825	2885	tags=25%	list=23%	signal=19%	Rpa1/Mus81/Rpa3/Ssbp1/Pold1/Rad50
KEGG_ALANINE_ASPARTATE_AND_GLUTAMATE_METABOLISM	KEGG_ALANINE_ASPARTATE_AND_GLUTAMATE_METABOLISM	25	0.283792	0.752339	0.797642	0.908727	0.784152	2397	tags=32%	list=19%	signal=26%	Asns/Adss/Aspa/Ppat/Adssl1/Gpt/Nit2/Gad2
KEGG_BASAL_TRANSCRIPTION_FACTORS	KEGG_BASAL_TRANSCRIPTION_FACTORS	30	0.262113	0.718532	0.834951	0.926527	0.799512	3063	tags=37%	list=24%	signal=28%	Taf10/Gtf2ird1/Gtf2f2/Gtf2b/Gtf2i/Taf12/Taf6/Taf5l/Gtf2h2/Gtf2a2/Gtf2e2
KEGG_RNA_DEGRADATION	KEGG_RNA_DEGRADATION	52	0.251431	0.748981	0.875	0.946534	0.816777	2097	tags=25%	list=17%	signal=21%	Lsm8/Mphosph6/Lsm5/Edc3/Exosc8/Lsm3/Exosc10/Ddx6/Cnot1/C1d/Lsm2/Papola/Cnot2
KEGG_METABOLISM_OF_XENOBIOTICS_BY_CYTOCHROME_P450	KEGG_METABOLISM_OF_XENOBIOTICS_BY_CYTOCHROME_P450	20	0.273088	0.683436	0.879684	0.946534	0.816777	952	tags=15%	list=8%	signal=14%	Gstm2/Gstm7/Cyp2e1
KEGG_GLYCOSYLPHOSPHATIDYLINOSITOL_GPI_ANCHOR_BIOSYNTHESIS	KEGG_GLYCOSYLPHOSPHATIDYLINOSITOL_GPI_ANCHOR_BIOSYNTHESIS	23	0.26019	0.6716	0.886	0.946534	0.816777	2851	tags=30%	list=23%	signal=24%	Pigf/Pign/Pigm/Pigs/Pigu/Pigt/Pigw
KEGG_HISTIDINE_METABOLISM	KEGG_HISTIDINE_METABOLISM	18	0.269567	0.659461	0.900596	0.9496	0.819422	1044	tags=11%	list=8%	signal=10%	Aldh2/Aspa
KEGG_AMINO_SUGAR_AND_NUCLEOTIDE_SUGAR_METABOLISM	KEGG_AMINO_SUGAR_AND_NUCLEOTIDE_SUGAR_METABOLISM	38	0.22399	0.635591	0.940594	0.974591	0.840988	1553	tags=13%	list=12%	signal=12%	Hk1/Hk2/Gnpda2/Gnpnat1/Gmds
KEGG_STEROID_HORMONE_BIOSYNTHESIS	KEGG_STEROID_HORMONE_BIOSYNTHESIS	11	0.253351	0.549183	0.952286	0.980798	0.846343	2910	tags=27%	list=23%	signal=21%	Hsd17b1/Sult2b1/Hsd17b12
KEGG_NUCLEOTIDE_EXCISION_REPAIR	KEGG_NUCLEOTIDE_EXCISION_REPAIR	43	0.192811	0.563817	0.982692	0.995869	0.859349	3360	tags=37%	list=27%	signal=27%	Rbx1/Rpa1/Ddb1/Ercc1/Mnat1/Rpa3/Rad23a/Pold1/Rfc5/Pole3/Gtf2h2/Rfc1/Ccnh/Ddb2/Gtf2h4/Gtf2h5
KEGG_RIBOSOME	KEGG_RIBOSOME	82	-0.6314	-2.10397	0.00454545	0.125091	0.107943	756	tags=21%	list=6%	signal=20%	Rpl7a/Rpl28/Rps12/Rpl39/Rpl6/Rps26/Rps15/Rps27/Rpl37a/Rpl37/Rpl15/Rps21/Rpl38/Rps29/Rpl35/Rpl29/Uba52
KEGG_PRIMARY_IMMUNODEFICIENCY	KEGG_PRIMARY_IMMUNODEFICIENCY	17	-0.708129	-1.73549	0.008	0.125091	0.107943	2670	tags=71%	list=21%	signal=56%	Tap2/Btk/Ikbkg/Rfxap/Ptprc/Dclre1c/Jak3/Ung/Tap1/Il2rg/Lck/Tnfrsf13c
KEGG_TASTE_TRANSDUCTION	KEGG_TASTE_TRANSDUCTION	13	-0.669627	-1.51977	0.0327198	0.225112	0.194253	2156	tags=31%	list=17%	signal=26%	Prkx/Cacna1a/Prkacb/Plcb2
KEGG_GLYCINE_SERINE_AND_THREONINE_METABOLISM	KEGG_GLYCINE_SERINE_AND_THREONINE_METABOLISM	17	-0.608044	-1.4902	0.044	0.260966	0.225191	2403	tags=41%	list=19%	signal=33%	Srr/Dld/Psph/Alas1/Psat1/Gcat/Phgdh
KEGG_DRUG_METABOLISM_OTHER_ENZYMES	KEGG_DRUG_METABOLISM_OTHER_ENZYMES	18	-0.577374	-1.44294	0.0741483	0.337255	0.291022	1640	tags=50%	list=13%	signal=44%	Uck2/Impdh1/Uck1/Itpa/Umps/Gmps/Impdh2/Upp1/Dpys
KEGG_PYRIMIDINE_METABOLISM	KEGG_PYRIMIDINE_METABOLISM	82	-0.405097	-1.34988	0.0772727	0.337255	0.291022	2001	tags=24%	list=16%	signal=21%	Pole4/Cmpk2/Polr1d/Ctps/Itpa/Dtymk/Umps/Polr3d/Polr2g/Nme4/Pola2/Polr2h/Dut/Polr2d/Polr2a/Polr2k/Upp1/Polr2i/Dpys/Nme2
KEGG_RNA_POLYMERASE	KEGG_RNA_POLYMERASE	26	-0.515766	-1.41099	0.082495	0.337837	0.291524	978	tags=58%	list=8%	signal=53%	Polr3g/Polr2j/Polr2c/Polr3a/Polr3f/Polr1c/Polr2b/Polr1d/Polr3d/Polr2g/Polr2h/Polr2d/Polr2a/Polr2k/Polr2i
KEGG_SPLICEOSOME	KEGG_SPLICEOSOME	121	-0.368381	-1.30653	0.0941176	0.367914	0.317478	1907	tags=32%	list=15%	signal=28%	Srsf6/Plrg1/Magoh/Snrpf/Smndc1/Eftud2/Snrpa/Sf3b2/Snrnp40/Bcas2/Zmat2/Pcbp1/Aqr/Prpf38b/Sf3a3/Dhx8/Rbm8a/Hspa8/Sf3a2/Ppih/Ppil1/Rbm25/Cwc15/Tra2a/Snrpb/Snrpb2/Bud31/Snw1/Ppie/U2surp/Rbm22/Srsf10/Lsm7/Sf3b3/Acin1/Slu7/Srsf2/Wbp11/Snrpg
KEGG_PROXIMAL_TUBULE_BICARBONATE_RECLAMATION	KEGG_PROXIMAL_TUBULE_BICARBONATE_RECLAMATION	12	-0.621459	-1.39593	0.102	0.381391	0.329108	1973	tags=50%	list=16%	signal=42%	Atp1b3/Glud1/Gls/Atp1b1/Pck2/Car2
KEGG_HUNTINGTONS_DISEASE	KEGG_HUNTINGTONS_DISEASE	152	-0.329975	-1.20527	0.115108	0.409629	0.353474	1354	tags=22%	list=11%	signal=20%	Cox7a2/Ndufa7/Slc25a5/Vdac2/Bax/Cox5a/Sod2/Ndufs2/Ppargc1a/Polr2g/Sdhd/Casp3/Clta/Bbc3/Ndufa6/Atp5d/Ndufb3/Polr2h/Ep300/Uqcrb/Ndufs8/Atp5e/Cox6a1/Polr2d/Cycs/Polr2a/Hdac1/Polr2k/Ndufa3/Plcb2/Cox6b2/Polr2i/mt-Atp8/Uqcrh
KEGG_OXIDATIVE_PHOSPHORYLATION	KEGG_OXIDATIVE_PHOSPHORYLATION	113	-0.335426	-1.17505	0.180995	0.522244	0.450651	1354	tags=24%	list=11%	signal=22%	Cox7a2/Ndufa7/Atp6v0e/Cox5a/Ndufs2/Cox17/Atp6v1a/Sdhd/mt-Nd5/Atp6v1e1/Atp5k/Atp6v0d1/Atp6v1h/Ndufa6/Atp5d/Ndufb3/Uqcrb/Ndufs8/mt-Nd4l/Atp5e/Cox6a1/Atp6v1f/Ndufa3/mt-Nd2/Cox6b2/mt-Atp8/Uqcrh
KEGG_PPAR_SIGNALING_PATHWAY	KEGG_PPAR_SIGNALING_PATHWAY	37	-0.41265	-1.20409	0.193089	0.523879	0.452062	520	tags=19%	list=4%	signal=18%	Acsl3/Ilk/Pck2/Dbi/Acox3/Ubc/Scd2
KEGG_PHOSPHATIDYLINOSITOL_SIGNALING_SYSTEM	KEGG_PHOSPHATIDYLINOSITOL_SIGNALING_SYSTEM	62	-0.359565	-1.16482	0.193347	0.523879	0.452062	2788	tags=32%	list=22%	signal=25%	Inpp5k/Pik3cd/Plcb1/Inpp5e/Cds2/Pi4ka/Dgka/Plcb4/Pip5k1c/Ocrl/Pten/Pip5k1a/Inppl1/Inpp5d/Impa1/Pik3cg/Calm1/Cdipt/Plcb2/Prkca
KEGG_PURINE_METABOLISM	KEGG_PURINE_METABOLISM	118	-0.329517	-1.16036	0.201878	0.529124	0.456588	978	tags=14%	list=8%	signal=13%	Polr3d/Polr2g/Nme4/Prps1/Gmpr/Pola2/Polr2h/Adcy7/Polr2d/Impdh2/Polr2a/Polr2k/Aprt/Pde10a/Polr2i/Nme2
KEGG_OLFACTORY_TRANSDUCTION	KEGG_OLFACTORY_TRANSDUCTION	17	-0.494268	-1.21136	0.23	0.551443	0.475847	2182	tags=41%	list=17%	signal=34%	Camk2a/Prkx/Cngb1/Arrb2/Prkacb/Guca1a/Calm1
KEGG_BETA_ALANINE_METABOLISM	KEGG_BETA_ALANINE_METABOLISM	16	-0.50542	-1.21315	0.237805	0.552736	0.476963	2069	tags=38%	list=16%	signal=31%	Srm/Aldh7a1/Mlycd/Hadha/Sms/Dpys
KEGG_NOTCH_SIGNALING_PATHWAY	KEGG_NOTCH_SIGNALING_PATHWAY	43	-0.382391	-1.1379	0.244813	0.561438	0.484473	1586	tags=23%	list=13%	signal=20%	Jag2/Ncor2/Dtx3l/Cir1/Dtx2/Snw1/Ep300/Hdac1/Hes1/Dtx3
KEGG_BIOSYNTHESIS_OF_UNSATURATED_FATTY_ACIDS	KEGG_BIOSYNTHESIS_OF_UNSATURATED_FATTY_ACIDS	21	-0.445497	-1.1494	0.291837	0.570558	0.492342	836	tags=38%	list=7%	signal=36%	Scd1/Acot2/Hacd2/Hadha/Acot7/Fads1/Acox3/Scd2
KEGG_PARKINSONS_DISEASE	KEGG_PARKINSONS_DISEASE	110	-0.309109	-1.07675	0.283105	0.570558	0.492342	1354	tags=23%	list=11%	signal=20%	Cox7a2/Ndufa7/Slc25a5/Vdac2/Cox5a/Ndufs2/Slc18a2/Sdhd/mt-Nd5/Casp3/Ndufa6/Atp5d/Ndufb3/Uba7/Uqcrb/Ndufs8/mt-Nd4l/Atp5e/Cox6a1/Cycs/Ndufa3/mt-Nd2/Cox6b2/mt-Atp8/Uqcrh
KEGG_WNT_SIGNALING_PATHWAY	KEGG_WNT_SIGNALING_PATHWAY	111	-0.307242	-1.07578	0.281532	0.570558	0.492342	507	tags=18%	list=4%	signal=17%	Prkacb/Vangl2/Smad4/Ppp2r1b/Wnt2/Wnt10b/Ppp3ca/Senp2/Ep300/Ccnd2/Csnk1e/Mapk9/Wnt11/Sfrp2/Plcb2/Rock1/Apc/Prkca/Ruvbl1/Rac2
KEGG_GAP_JUNCTION	KEGG_GAP_JUNCTION	59	-0.338683	-1.08167	0.295745	0.571552	0.493199	389	tags=19%	list=3%	signal=18%	Pdgfa/Plcb4/Tubb5/Mapk3/Prkacb/Tuba1a/Adcy7/Cdk1/Plcb2/Prkca/Tubb2a
KEGG_PROTEIN_EXPORT	KEGG_PROTEIN_EXPORT	22	-0.424091	-1.12568	0.303571	0.573839	0.495173	1070	tags=36%	list=9%	signal=33%	Srp9/Spcs1/Oxa1l/Sec61a1/Srp14/Sec62/Sec61g/Srprb
KEGG_INOSITOL_PHOSPHATE_METABOLISM	KEGG_INOSITOL_PHOSPHATE_METABOLISM	47	-0.356175	-1.08168	0.310838	0.573839	0.495173	2788	tags=36%	list=22%	signal=28%	Inpp5k/Pik3cd/Isyna1/Plcb1/Inpp5e/Pi4ka/Ipmk/Plcb4/Pip5k1c/Ocrl/Pten/Pip5k1a/Inppl1/Impa1/Pik3cg/Cdipt/Plcb2
KEGG_P53_SIGNALING_PATHWAY	KEGG_P53_SIGNALING_PATHWAY	56	-0.333325	-1.05616	0.331942	0.600989	0.518601	1161	tags=21%	list=9%	signal=20%	Igf1/Bax/Pten/Casp3/Mdm4/Bbc3/Shisa5/Cdk1/Cycs/Ccnd2/Rchy1/Sesn1
KEGG_TYROSINE_METABOLISM	KEGG_TYROSINE_METABOLISM	16	-0.454532	-1.09101	0.359756	0.614125	0.529936	2873	tags=31%	list=23%	signal=24%	Got2/Comt/Got1/Mettl6/Mif
KEGG_CITRATE_CYCLE_TCA_CYCLE	KEGG_CITRATE_CYCLE_TCA_CYCLE	26	-0.395492	-1.08195	0.354125	0.614125	0.529936	3085	tags=38%	list=25%	signal=29%	Idh2/Sdhb/Fh1/Dld/Pdha1/Sucla2/Pdhb/Sdhd/Acly/Pck2
KEGG_REGULATION_OF_AUTOPHAGY	KEGG_REGULATION_OF_AUTOPHAGY	19	-0.420352	-1.06005	0.368313	0.614125	0.529936	313	tags=16%	list=2%	signal=15%	Becn1/Atg12/Gabarapl1
KEGG_FC_GAMMA_R_MEDIATED_PHAGOCYTOSIS	KEGG_FC_GAMMA_R_MEDIATED_PHAGOCYTOSIS	78	-0.307982	-1.02802	0.366667	0.614125	0.529936	1553	tags=21%	list=12%	signal=18%	Ncf1/Pip5k1c/Vav3/Wasf2/Mapk3/Sphk2/Arpc5/Dnm1l/Pip5k1a/Inpp5d/Pik3cg/Syk/Rps6kb2/Prkca/Rac2/Marcksl1
KEGG_PEROXISOME	KEGG_PEROXISOME	67	-0.315632	-1.02095	0.376975	0.614125	0.529936	2019	tags=21%	list=16%	signal=18%	Crot/Paox/Pex14/Abcd3/Ech1/Mlycd/Eci2/Hmgcl/Sod2/Acsl3/Pex5/Pex3/Acox3/Mvk
KEGG_NITROGEN_METABOLISM	KEGG_NITROGEN_METABOLISM	14	-0.460534	-1.06234	0.392197	0.619664	0.534716	1433	tags=29%	list=11%	signal=25%	Glul/Glud1/Gls/Car2
KEGG_CYTOKINE_CYTOKINE_RECEPTOR_INTERACTION	KEGG_CYTOKINE_CYTOKINE_RECEPTOR_INTERACTION	114	-0.289938	-1.0161	0.392694	0.619664	0.534716	1981	tags=24%	list=16%	signal=20%	Ifnar2/Met/Pdgfa/Tnfrsf11b/Tnfrsf18/Relt/Vegfb/Tnfrsf25/Il18/Vegfc/Tnfsf11/Ifngr2/Tnfsf12/Il2rg/Il11ra1/Ctf1/Flt3/Cx3cl1/Inhba/Il11/Ltb/Il10rb/Hgf/Mpl/Il1r2/Vegfa/Tnfrsf13c
KEGG_MELANOGENESIS	KEGG_MELANOGENESIS	68	-0.304966	-0.98773	0.437923	0.669617	0.577821	2613	tags=26%	list=21%	signal=21%	Gsk3b/Dvl3/Plcb1/Kitl/Camk2a/Prkx/Plcb4/Ednrb/Mapk3/Prkacb/Wnt2/Wnt10b/Ep300/Adcy7/Calm1/Wnt11/Plcb2/Prkca
KEGG_ONE_CARBON_POOL_BY_FOLATE	KEGG_ONE_CARBON_POOL_BY_FOLATE	16	-0.418358	-1.00418	0.45935	0.681105	0.587734	3875	tags=50%	list=31%	signal=35%	Mthfs/Mthfd1/Mtfmt/Gart/Mthfr/Atic/Mthfd1l/Mthfd2
KEGG_LYSOSOME	KEGG_LYSOSOME	108	-0.285191	-0.989051	0.456019	0.681105	0.587734	1396	tags=19%	list=11%	signal=17%	Cd164/Fuca1/Cln3/Hyal1/Ap1s3/Ppt1/Smpd1/Sort1/Ctsh/Hexb/Clta/Asah1/Naga/Atp6v0d1/Atp6v1h/Laptm5/Laptm4a/Npc2/Ctsc/Ctss/Ctsl
KEGG_CARDIAC_MUSCLE_CONTRACTION	KEGG_CARDIAC_MUSCLE_CONTRACTION	45	-0.32427	-0.97077	0.469854	0.688957	0.59451	433	tags=20%	list=3%	signal=19%	Cox7a2/Slc9a1/Cox5a/Uqcrb/Atp1b1/Cox6a1/Cox6b2/Uqcrh/Tpm4
KEGG_BUTANOATE_METABOLISM	KEGG_BUTANOATE_METABOLISM	23	-0.362066	-0.968353	0.486056	0.69668	0.601174	4034	tags=61%	list=32%	signal=41%	Aldh1b1/L2hgdh/Bdh1/Aldh9a1/Aldh5a1/Aacs/Hmgcs1/Acat1/Pdha1/Aldh7a1/Pdhb/Bdh2/Hmgcl/Hadha
KEGG_CALCIUM_SIGNALING_PATHWAY	KEGG_CALCIUM_SIGNALING_PATHWAY	83	-0.287078	-0.956993	0.498856	0.706202	0.609391	1339	tags=18%	list=11%	signal=16%	Prkacb/Slc25a5/Phka2/Vdac2/Sphk2/Phkb/Tbxa2r/Ppp3ca/Phkg2/Adcy7/Adrb2/Atp2a3/Calm1/Plcb2/Prkca
KEGG_VASOPRESSIN_REGULATED_WATER_REABSORPTION	KEGG_VASOPRESSIN_REGULATED_WATER_REABSORPTION	36	-0.327839	-0.953033	0.507187	0.709237	0.61201	2236	tags=22%	list=18%	signal=18%	Dync1i1/Prkx/Rab11b/Prkacb/Rab5b/Dync1i2/Dynll1/Arhgdib
KEGG_TERPENOID_BACKBONE_BIOSYNTHESIS	KEGG_TERPENOID_BACKBONE_BIOSYNTHESIS	12	-0.433995	-0.974848	0.518	0.718516	0.620017	3621	tags=50%	list=29%	signal=36%	Ggps1/Fdps/Pdss2/Hmgcs1/Acat1/Mvk
KEGG_CYSTEINE_AND_METHIONINE_METABOLISM	KEGG_CYSTEINE_AND_METHIONINE_METABOLISM	23	-0.330299	-0.883392	0.59761	0.796813	0.68758	2960	tags=43%	list=24%	signal=33%	Adi1/Got2/Apip/Got1/Srm/Mpst/Mat2a/Amd1/Ldhb/Sms
KEGG_PANTOTHENATE_AND_COA_BIOSYNTHESIS	KEGG_PANTOTHENATE_AND_COA_BIOSYNTHESIS	12	-0.394966	-0.88718	0.612	0.806168	0.695653	1037	tags=33%	list=8%	signal=31%	Vnn1/Pank1/Ppcdc/Dpys
KEGG_GLYOXYLATE_AND_DICARBOXYLATE_METABOLISM	KEGG_GLYOXYLATE_AND_DICARBOXYLATE_METABOLISM	12	-0.391509	-0.879415	0.614	0.806168	0.695653	1390	tags=33%	list=11%	signal=30%	Pgp/Mthfd1/Mthfd1l/Mthfd2
KEGG_STARCH_AND_SUCROSE_METABOLISM	KEGG_STARCH_AND_SUCROSE_METABOLISM	21	-0.335508	-0.865622	0.62449	0.813729	0.702178	1948	tags=29%	list=15%	signal=24%	Gpi1/Pygb/Pygm/Gbe1/Pygl/Pgm2l1
KEGG_ARGININE_AND_PROLINE_METABOLISM	KEGG_ARGININE_AND_PROLINE_METABOLISM	36	-0.297768	-0.865618	0.663244	0.820757	0.708242	2873	tags=42%	list=23%	signal=32%	Got2/Ass1/Pycrl/P4ha1/Got1/Glul/Srm/Pycr2/Aldh7a1/Glud1/Asl/Oat/Amd1/Gls/Sms
KEGG_ABC_TRANSPORTERS	KEGG_ABC_TRANSPORTERS	25	-0.315915	-0.85226	0.663286	0.820757	0.708242	2762	tags=32%	list=22%	signal=25%	Abca7/Abca5/Abcd3/Abcg1/Abcc4/Abcc5/Abcb10/Tap1
KEGG_PENTOSE_PHOSPHATE_PATHWAY	KEGG_PENTOSE_PHOSPHATE_PATHWAY	21	-0.329358	-0.849754	0.655102	0.820757	0.708242	3365	tags=57%	list=27%	signal=42%	Fbp1/Prps2/Aldoc/H6pd/Rpia/Gpi1/Dera/Rpe/Pgd/Pfkl/Aldoa/Prps1
KEGG_SNARE_INTERACTIONS_IN_VESICULAR_TRANSPORT	KEGG_SNARE_INTERACTIONS_IN_VESICULAR_TRANSPORT	34	-0.295402	-0.847458	0.712245	0.864433	0.745931	618	tags=12%	list=5%	signal=11%	Sec22b/Vti1b/Vamp8/Snap23
KEGG_OTHER_GLYCAN_DEGRADATION	KEGG_OTHER_GLYCAN_DEGRADATION	14	-0.348498	-0.803902	0.718686	0.864433	0.745931	2790	tags=36%	list=22%	signal=28%	Gba/Manba/Neu1/Fuca1/Hexb
KEGG_UBIQUITIN_MEDIATED_PROTEOLYSIS	KEGG_UBIQUITIN_MEDIATED_PROTEOLYSIS	122	-0.247042	-0.872399	0.731884	0.868166	0.749152	2317	tags=25%	list=18%	signal=20%	Vhl/Cdc34/Wwp2/Rnf7/Ube2l6/Herc1/Uba3/Ube2h/Fbxo4/Anapc7/Ube2w/Uba6/Ube2n/Xiap/Socs1/Anapc2/Birc2/Nedd4/Herc2/Pml/Cul7/Map3k1/Cdc16/Fzr1/Keap1/Ube2s/Uba7/Ube2b/Itch/Rchy1
KEGG_GLYCOSPHINGOLIPID_BIOSYNTHESIS_GANGLIO_SERIES	KEGG_GLYCOSPHINGOLIPID_BIOSYNTHESIS_GANGLIO_SERIES	12	-0.350061	-0.786315	0.728	0.868166	0.749152	1896	tags=58%	list=15%	signal=50%	St6galnac6/St3gal2/B4galnt1/St3gal5/B3galt4/Hexb/St6galnac3
KEGG_ANTIGEN_PROCESSING_AND_PRESENTATION	KEGG_ANTIGEN_PROCESSING_AND_PRESENTATION	44	-0.270388	-0.808698	0.754678	0.877058	0.756825	2338	tags=25%	list=19%	signal=20%	Rfxap/H2-Q7/Hsp90aa1/H2-M3/B2m/Psme1/Hspa8/Tap1/Ifi30/Ctss/Ctsl
KEGG_O_GLYCAN_BIOSYNTHESIS	KEGG_O_GLYCAN_BIOSYNTHESIS	15	-0.322123	-0.759016	0.783951	0.904963	0.780905	1010	tags=33%	list=8%	signal=31%	Galnt10/Galnt7/C1galt1c1/Gcnt1/Galnt11
KEGG_AMINOACYL_TRNA_BIOSYNTHESIS	KEGG_AMINOACYL_TRNA_BIOSYNTHESIS	40	-0.265249	-0.780919	0.79878	0.908727	0.784152	3435	tags=38%	list=27%	signal=27%	Yars/Mtfmt/Sepsecs/Rars2/Ears2/Cars/Aars/Tars2/Sars/Hars2/Hars/Yars2/Nars/Tars/Eprs
KEGG_BASE_EXCISION_REPAIR	KEGG_BASE_EXCISION_REPAIR	32	-0.271991	-0.775688	0.807615	0.908727	0.784152	2824	tags=41%	list=22%	signal=32%	Pcna/Pold2/Pole/Mpg/Pold4/Apex1/Smug1/Hmgb1/Pole4/Parp4/Xrcc1/Parp1/Ung
KEGG_DRUG_METABOLISM_CYTOCHROME_P450	KEGG_DRUG_METABOLISM_CYTOCHROME_P450	21	-0.291263	-0.751468	0.812245	0.908727	0.784152	1355	tags=14%	list=11%	signal=13%	Gsto1/Fmo5/Gstp1
KEGG_TRYPTOPHAN_METABOLISM	KEGG_TRYPTOPHAN_METABOLISM	18	-0.293167	-0.732664	0.813627	0.908727	0.784152	4238	tags=61%	list=34%	signal=41%	Ddc/Ehhadh/Wars/Aldh1b1/Kynu/Aldh9a1/Gcdh/Acat1/Cat/Aldh7a1/Hadha
KEGG_LYSINE_DEGRADATION	KEGG_LYSINE_DEGRADATION	33	-0.262477	-0.75042	0.84898	0.930092	0.802589	2631	tags=24%	list=21%	signal=19%	Gcdh/Nsd1/Acat1/Setd1b/Aldh7a1/Hadha/Setd1a/Suv39h1
KEGG_GLYCOSAMINOGLYCAN_BIOSYNTHESIS_CHONDROITIN_SULFATE	KEGG_GLYCOSAMINOGLYCAN_BIOSYNTHESIS_CHONDROITIN_SULFATE	18	-0.285014	-0.712289	0.845691	0.930092	0.802589	2481	tags=22%	list=20%	signal=18%	Csgalnact1/Csgalnact2/Xylt1/B3gat3
KEGG_GLYCOSAMINOGLYCAN_DEGRADATION	KEGG_GLYCOSAMINOGLYCAN_DEGRADATION	17	-0.279226	-0.684331	0.884	0.946534	0.816777	1773	tags=18%	list=14%	signal=15%	Gns/Hyal1/Hexb
KEGG_DNA_REPLICATION	KEGG_DNA_REPLICATION	35	-0.242336	-0.704732	0.905433	0.9496	0.819422	4096	tags=40%	list=33%	signal=27%	Pcna/Pold2/Pole/Rfc4/Rfc3/Rpa2/Rfc2/Dna2/Pold4/Mcm6/Pole4/Mcm5/Pola2/Mcm7
KEGG_AMYOTROPHIC_LATERAL_SCLEROSIS_ALS	KEGG_AMYOTROPHIC_LATERAL_SCLEROSIS_ALS	37	-0.240551	-0.701914	0.902439	0.9496	0.819422	3218	tags=43%	list=26%	signal=32%	Apaf1/Trp53/Gpx1/Als2/Bad/Bid/Ppp3cb/Rab5a/Map2k6/Cat/Ppp3r1/Daxx/Bax/Casp3/Ppp3ca/Cycs
KEGG_GLYCOSAMINOGLYCAN_BIOSYNTHESIS_HEPARAN_SULFATE	KEGG_GLYCOSAMINOGLYCAN_BIOSYNTHESIS_HEPARAN_SULFATE	20	-0.25219	-0.648117	0.917172	0.956082	0.825016	1909	tags=20%	list=15%	signal=17%	Xylt1/Ndst1/B3gat3/Ndst2
KEGG_FATTY_ACID_METABOLISM	KEGG_FATTY_ACID_METABOLISM	30	-0.215541	-0.597732	0.977413	0.995869	0.859349	2631	tags=27%	list=21%	signal=21%	Gcdh/Acat1/Acadsb/Aldh7a1/Eci2/Acsl3/Hadha/Acox3
KEGG_VALINE_LEUCINE_AND_ISOLEUCINE_DEGRADATION	KEGG_VALINE_LEUCINE_AND_ISOLEUCINE_DEGRADATION	38	-0.194928	-0.572861	0.98994	0.995869	0.859349	3099	tags=32%	list=25%	signal=24%	Auh/Hibch/Mccc1/Hmgcs1/Acat1/Dld/Acad8/Acadsb/Ivd/Aldh7a1/Hmgcl/Hadha
KEGG_MISMATCH_REPAIR	KEGG_MISMATCH_REPAIR	22	-0.183284	-0.486495	0.990079	0.995869	0.859349	4096	tags=41%	list=33%	signal=28%	Pcna/Pold2/Rfc4/Rfc3/Rpa2/Rfc2/Pold4/Msh2/Msh3
KEGG_RIBOFLAVIN_METABOLISM	KEGG_RIBOFLAVIN_METABOLISM	12	-0.181941	-0.40868	0.998	0.998	0.861187	10296	tags=100%	list=82%	signal=18%	Acp1/Rfk/Mtmr2/Acp6/Acpp/Phpt1/Enpp1/Acp5/Acp2/Flad1/Mtmr6

## Sheet: KEGG_GSEA-c1
ID	Description	setSize	enrichmentScore	NES	pvalue	p.adjust	qvalues	rank	leading_edge	core_enrichment
KEGG_TYPE_I_DIABETES_MELLITUS	KEGG_TYPE_I_DIABETES_MELLITUS	21	0.639197	1.74175	0.0130152	0.268514	0.254872	647	tags=33%	list=5%	signal=32%	H2-Eb1/H2-Aa/H2-DMb1/H2-T23/H2-Ab1/H2-D1/Fas
KEGG_ALLOGRAFT_REJECTION	KEGG_ALLOGRAFT_REJECTION	20	0.641024	1.73989	0.0105708	0.268514	0.254872	1347	tags=45%	list=11%	signal=40%	H2-Eb1/H2-Aa/H2-DMb1/H2-T23/H2-Ab1/H2-D1/Fas/Cd40/H2-Q7
KEGG_GRAFT_VERSUS_HOST_DISEASE	KEGG_GRAFT_VERSUS_HOST_DISEASE	17	0.668051	1.73863	0.0105485	0.268514	0.254872	647	tags=41%	list=5%	signal=39%	H2-Eb1/H2-Aa/H2-DMb1/H2-T23/H2-Ab1/H2-D1/Fas
KEGG_AUTOIMMUNE_THYROID_DISEASE	KEGG_AUTOIMMUNE_THYROID_DISEASE	19	0.644284	1.73495	0.012474	0.268514	0.254872	1347	tags=47%	list=11%	signal=42%	H2-Eb1/H2-Aa/H2-DMb1/H2-T23/H2-Ab1/H2-D1/Fas/Cd40/H2-Q7
KEGG_HYPERTROPHIC_CARDIOMYOPATHY_HCM	KEGG_HYPERTROPHIC_CARDIOMYOPATHY_HCM	40	0.535377	1.68644	0.0106838	0.268514	0.254872	1018	tags=20%	list=8%	signal=18%	Tgfb1/Lmna/Actb/Itgav/Tpm3/Tpm1/Itga6/Itgb3
KEGG_DILATED_CARDIOMYOPATHY	KEGG_DILATED_CARDIOMYOPATHY	43	0.509999	1.63371	0.012987	0.268514	0.254872	1018	tags=19%	list=8%	signal=17%	Tgfb1/Lmna/Actb/Itgav/Tpm3/Tpm1/Itga6/Itgb3
KEGG_ARRHYTHMOGENIC_RIGHT_VENTRICULAR_CARDIOMYOPATHY_ARVC	KEGG_ARRHYTHMOGENIC_RIGHT_VENTRICULAR_CARDIOMYOPATHY_ARVC	41	0.51597	1.63102	0.012959	0.268514	0.254872	2935	tags=44%	list=23%	signal=34%	Lmna/Actb/Itgav/Itga6/Dsp/Itgb3/Dsg2/Gja1/Itga9/Actg1/Emd/Itga2b/Ctnnb1/Dmd/Itgb5/Tcf7l2/Tcf7/Lef1
KEGG_ANTIGEN_PROCESSING_AND_PRESENTATION	KEGG_ANTIGEN_PROCESSING_AND_PRESENTATION	45	0.503206	1.618	0.0155211	0.268514	0.254872	832	tags=20%	list=7%	signal=19%	H2-Eb1/H2-Aa/H2-DMb1/H2-T23/Rfx5/Cd74/H2-Ab1/H2-D1/Hspa5
KEGG_N_GLYCAN_BIOSYNTHESIS	KEGG_N_GLYCAN_BIOSYNTHESIS	41	0.508963	1.60887	0.0151188	0.268514	0.254872	2436	tags=44%	list=19%	signal=36%	Alg9/Fut8/Mgat4b/Man1b1/Man2a2/Mogs/Rpn2/Mgat2/Rft1/B4galt3/Alg5/Alg13/Mgat4a/Mgat1/Ddost/Ganab/Alg3/Man2a1
KEGG_VIRAL_MYOCARDITIS	KEGG_VIRAL_MYOCARDITIS	44	0.476417	1.53145	0.0176211	0.277133	0.263053	2522	tags=45%	list=20%	signal=37%	H2-Eb1/H2-Aa/H2-DMb1/H2-T23/Actb/Casp9/H2-Ab1/Myh14/H2-D1/Cd40/H2-Q7/Eif4g3/Bid/H2-DMa/Cd55/H2-DMb2/Actg1/Myh9/Abl2/Dmd
KEGG_LEISHMANIA_INFECTION	KEGG_LEISHMANIA_INFECTION	52	0.484831	1.59909	0.0197802	0.285165	0.270677	1521	tags=25%	list=12%	signal=22%	H2-Eb1/Tgfb1/Ifngr1/H2-Aa/Fos/H2-DMb1/H2-Ab1/Nfkbib/Fcgr2b/Irak1/Jun/Ptgs2/Rela
KEGG_CELL_ADHESION_MOLECULES_CAMS	KEGG_CELL_ADHESION_MOLECULES_CAMS	68	0.476044	1.64613	0.0225225	0.299723	0.284495	2036	tags=32%	list=16%	signal=27%	H2-Eb1/H2-Aa/H2-DMb1/H2-T23/Ncam1/Itgav/Pdcd1/H2-Ab1/Jam2/Cntn1/H2-D1/Itga6/Sell/Sdc2/Cd40/H2-Q7/Icam2/H2-DMa/Cldn10/Pdcd1lg2/Nlgn2/Itga9
KEGG_ASTHMA	KEGG_ASTHMA	11	0.710963	1.65107	0.024948	0.308286	0.292623	316	tags=36%	list=2%	signal=35%	H2-Eb1/H2-Aa/H2-DMb1/H2-Ab1
KEGG_INTESTINAL_IMMUNE_NETWORK_FOR_IGA_PRODUCTION	KEGG_INTESTINAL_IMMUNE_NETWORK_FOR_IGA_PRODUCTION	27	0.527206	1.5282	0.029724	0.313812	0.297868	316	tags=19%	list=2%	signal=18%	H2-Eb1/Tgfb1/H2-Aa/H2-DMb1/H2-Ab1
KEGG_SYSTEMIC_LUPUS_ERYTHEMATOSUS	KEGG_SYSTEMIC_LUPUS_ERYTHEMATOSUS	24	0.535092	1.51423	0.0297872	0.313812	0.297868	905	tags=29%	list=7%	signal=27%	H2-Eb1/C4b/H2-Aa/H2-DMb1/H2-Ab1/Snrpb/Fcgr2b
KEGG_TGF_BETA_SIGNALING_PATHWAY	KEGG_TGF_BETA_SIGNALING_PATHWAY	58	0.44894	1.50804	0.030837	0.313812	0.297868	1411	tags=17%	list=11%	signal=15%	Tgfb1/Id3/Bmpr1a/Bmp8a/E2f4/Rhoa/Smad3/Id2/Tgfbr1/Id4
KEGG_STEROID_HORMONE_BIOSYNTHESIS	KEGG_STEROID_HORMONE_BIOSYNTHESIS	11	0.656947	1.52563	0.0561331	0.485551	0.460882	2170	tags=45%	list=17%	signal=38%	Cyp11a1/Srd5a3/Hsd11b2/Srd5a1/Hsd17b1
KEGG_PATHOGENIC_ESCHERICHIA_COLI_INFECTION	KEGG_PATHOGENIC_ESCHERICHIA_COLI_INFECTION	43	0.444316	1.4233	0.0541126	0.485551	0.460882	778	tags=23%	list=6%	signal=22%	Ywhaq/Arpc1a/Arpc2/Actb/Ezr/Cdc42/Tubb6/Wasl/Rhoa/Arpc1b
KEGG_REGULATION_OF_ACTIN_CYTOSKELETON	KEGG_REGULATION_OF_ACTIN_CYTOSKELETON	154	0.343441	1.33363	0.0537084	0.485551	0.460882	2456	tags=32%	list=19%	signal=26%	Arpc1a/Arpc2/Actb/Itgav/Ezr/Rras2/Cdc42/Baiap2/Iqgap1/Myh14/Chrm3/Pik3r3/Wasl/Itga6/Rhoa/Enah/Tmsb4x/Arpc1b/Arhgef12/Pdgfb/Diaph3/Itgb3/Fgf3/Myl12b/Limk1/Cyfip1/Pip5k1b/Mylpf/Pdgfa/Ppp1ca/Myl10/Sos2/Fgd3/Mras/Arpc3/Gng12/Fn1/Pik3r5/Itga9/Kras/Nras/Arpc5l/Pak6/Actg1/Myh9/Itga2b/Arhgef6/Iqgap3/Ssh2
KEGG_TIGHT_JUNCTION	KEGG_TIGHT_JUNCTION	85	0.375067	1.33808	0.0841121	0.692924	0.657719	2662	tags=40%	list=21%	signal=32%	Actb/Epb41l3/Rras2/Cdc42/Ash1l/Vapa/Myh14/Jam2/Gnai2/Prkcz/Rhoa/Akt1/Myl12b/Tjp2/Mylpf/Myl10/Ybx3/Epb41l2/Mras/Magi2/Crb3/Cldn10/Kras/Exoc3/Csnk2a1/Nras/Prkch/Ppp2ca/Actg1/Myh9/Ctnnb1/Akt2/F11r/Epb41
KEGG_TRYPTOPHAN_METABOLISM	KEGG_TRYPTOPHAN_METABOLISM	22	0.495156	1.36674	0.0952381	0.711838	0.675672	662	tags=23%	list=5%	signal=22%	Aldh2/Haao/Hadh/Ido2/Wars2
KEGG_CARDIAC_MUSCLE_CONTRACTION	KEGG_CARDIAC_MUSCLE_CONTRACTION	46	0.403723	1.31282	0.101952	0.711838	0.675672	1818	tags=28%	list=14%	signal=24%	Atp1a1/Uqcrc2/Tpm3/Cox7b/Tpm1/Cox6b1/Cox5a/Uqcrq/Cox6c/Atp1b3/Cox8a/Cox5b/mt-Co2
KEGG_ALZHEIMERS_DISEASE	KEGG_ALZHEIMERS_DISEASE	135	0.329692	1.25049	0.0939948	0.711838	0.675672	1913	tags=26%	list=15%	signal=22%	Lpl/Sdhb/Casp9/Ndufv1/Ndufa4/Ndufv2/Uqcrc2/Cox7b/mt-Atp6/Fas/Ndufb8/Atp5b/Atp5d/Cox6b1/Atp5c1/Capn2/Itpr2/Cox5a/Psenen/Uqcrq/Ide/Cox6c/Atp5o/Mapt/Ern1/Adam17/Cox8a/Cox5b/Gapdh/Atp5g2/Bid/mt-Co2/Nae1/Aph1a/Ndufs6
KEGG_COLORECTAL_CANCER	KEGG_COLORECTAL_CANCER	56	0.383658	1.2876	0.112088	0.719634	0.683072	3276	tags=41%	list=26%	signal=31%	Tgfb1/Fos/Casp9/Pik3r3/Rhoa/Smad3/Akt1/Jun/Tgfbr1/Trp53/Pik3r5/Kras/Gsk3b/Ctnnb1/Tcf7l2/Akt2/Tcf7/Rac1/Lef1/Ccnd1/Pik3cb/Ralgds/Pik3r2
KEGG_RENAL_CELL_CARCINOMA	KEGG_RENAL_CELL_CARCINOMA	62	0.37056	1.25581	0.115741	0.719634	0.683072	3276	tags=39%	list=26%	signal=29%	Tgfb1/Cdc42/Slc2a1/Rap1b/Pik3r3/Egln1/Pdgfb/Akt1/Jun/Fh1/Sos2/Pik3r5/Kras/Nras/Egln3/Pak6/Gab1/Akt2/Rapgef1/Rac1/Pak4/Pik3cb/Crk/Pik3r2
KEGG_SNARE_INTERACTIONS_IN_VESICULAR_TRANSPORT	KEGG_SNARE_INTERACTIONS_IN_VESICULAR_TRANSPORT	34	0.41384	1.27968	0.135802	0.734182	0.696881	2129	tags=35%	list=17%	signal=29%	Stx7/Stx1a/Vamp3/Snap47/Bet1l/Stx11/Use1/Gosr2/Vamp1/Vamp8/Bet1/Vamp4
KEGG_CIRCADIAN_RHYTHM_MAMMAL	KEGG_CIRCADIAN_RHYTHM_MAMMAL	13	0.548771	1.31761	0.151579	0.793988	0.753649	2888	tags=69%	list=23%	signal=54%	Bhlhe40/Per3/Bhlhe41/Clock/Per1/Cry1/Csnk1e/Nr1d1/Npas2
KEGG_MTOR_SIGNALING_PATHWAY	KEGG_MTOR_SIGNALING_PATHWAY	47	0.378577	1.23527	0.156044	0.793988	0.753649	2033	tags=21%	list=16%	signal=18%	Pdpk1/Rps6/Rheb/Pik3r3/Eif4ebp1/Akt1/Ddit4/Rps6ka3/Mlst8/Pik3r5
KEGG_PROXIMAL_TUBULE_BICARBONATE_RECLAMATION	KEGG_PROXIMAL_TUBULE_BICARBONATE_RECLAMATION	12	0.545175	1.28881	0.164927	0.810051	0.768895	1363	tags=33%	list=11%	signal=30%	Atp1a1/Glud1/Gls2/Atp1b3
KEGG_VALINE_LEUCINE_AND_ISOLEUCINE_BIOSYNTHESIS	KEGG_VALINE_LEUCINE_AND_ISOLEUCINE_BIOSYNTHESIS	10	0.537991	1.2137	0.247423	0.810051	0.768895	3437	tags=40%	list=27%	signal=29%	Iars/Lars2/Vars/Lars
KEGG_GLYOXYLATE_AND_DICARBOXYLATE_METABOLISM	KEGG_GLYOXYLATE_AND_DICARBOXYLATE_METABOLISM	14	0.481887	1.19001	0.228512	0.810051	0.768895	3086	tags=50%	list=24%	signal=38%	Mthfd1/Hao1/Aco2/Glyctk/Grhpr/Mdh2/Mthfd2
KEGG_NEUROTROPHIN_SIGNALING_PATHWAY	KEGG_NEUROTROPHIN_SIGNALING_PATHWAY	104	0.322278	1.18159	0.17402	0.810051	0.768895	3203	tags=38%	list=25%	signal=29%	Ywhaq/Pdpk1/Cdc42/Rap1b/Pik3r3/Rhoa/Mapkapk2/Nfkbib/Arhgdia/Irak1/Akt1/Plcg2/Jun/Nfkbie/Trp53/Rela/Arhgdib/Sos2/Rps6ka5/Rps6ka3/Ywhaz/Map3k1/Pik3r5/Kras/Nras/Zfp110/Gsk3b/Sh2b1/Gab1/Map3k5/Akt2/Rapgef1/Rac1/Irak4/Foxo3/Sh2b3/Nfkbia/Rps6ka1/Pik3cb/Crk
KEGG_O_GLYCAN_BIOSYNTHESIS	KEGG_O_GLYCAN_BIOSYNTHESIS	15	0.464157	1.1669	0.248945	0.810051	0.768895	1968	tags=47%	list=15%	signal=40%	B4galt5/Galnt11/Galnt1/B3gnt6/C1galt1/Galnt6/St3gal1
KEGG_RETINOL_METABOLISM	KEGG_RETINOL_METABOLISM	13	0.485347	1.16532	0.267368	0.810051	0.768895	11	tags=8%	list=0%	signal=8%	Aldh1a1
KEGG_T_CELL_RECEPTOR_SIGNALING_PATHWAY	KEGG_T_CELL_RECEPTOR_SIGNALING_PATHWAY	88	0.323533	1.16217	0.199525	0.810051	0.768895	2498	tags=27%	list=20%	signal=22%	Pdpk1/Fos/Cdc42/Pdcd1/Grap2/Pik3r3/Rhoa/Nfkbib/Itk/Akt1/Jun/Nfkbie/Rela/Sos2/Nck2/Pik3r5/Kras/Nras/Malt1/Gsk3b/Pak6/Lcp2/Card11/Nfatc1
KEGG_CYTOKINE_CYTOKINE_RECEPTOR_INTERACTION	KEGG_CYTOKINE_CYTOKINE_RECEPTOR_INTERACTION	115	0.309356	1.14913	0.208226	0.810051	0.768895	2010	tags=24%	list=16%	signal=21%	Tgfb1/Ifngr1/Bmpr1a/Ccl3/Ghr/Il18rap/Csf2rb2/Fas/Flt3/Pdgfb/Acvr1b/Il15/Tslp/Cd40/Il17rb/Il1r2/Tgfbr1/Plekho2/Tnfrsf12a/Pdgfa/Il11/Il6st/Ltb/Kdr/Il11ra1/Cx3cl1/Cxcl10/Tnfrsf1b
KEGG_SMALL_CELL_LUNG_CANCER	KEGG_SMALL_CELL_LUNG_CANCER	71	0.328532	1.14295	0.226852	0.810051	0.768895	2636	tags=28%	list=21%	signal=22%	Casp9/Itgav/Cdk6/Pik3r3/Traf1/Itga6/Akt1/Trp53/Bcl2l1/Ptgs2/Rela/Rarb/Fn1/Pik3r5/Ccne2/Cks1b/Itga2b/Col4a1/Akt2/E2f3
KEGG_GLYCOSPHINGOLIPID_BIOSYNTHESIS_LACTO_AND_NEOLACTO_SERIES	KEGG_GLYCOSPHINGOLIPID_BIOSYNTHESIS_LACTO_AND_NEOLACTO_SERIES	13	0.47097	1.13081	0.313684	0.810051	0.768895	2446	tags=46%	list=19%	signal=37%	St3gal4/Fut7/B3galt1/B4galt3/B3gnt2/B3gnt5
KEGG_GLYCINE_SERINE_AND_THREONINE_METABOLISM	KEGG_GLYCINE_SERINE_AND_THREONINE_METABOLISM	16	0.437235	1.12904	0.283058	0.810051	0.768895	1661	tags=25%	list=13%	signal=22%	Srr/Dld/Psph/Glyctk
KEGG_PANCREATIC_CANCER	KEGG_PANCREATIC_CANCER	61	0.331518	1.12689	0.251131	0.810051	0.768895	1521	tags=20%	list=12%	signal=17%	Tgfb1/Casp9/Cdk6/Cdc42/Stat3/Pik3r3/Smad3/Akt1/Tgfbr1/Trp53/Bcl2l1/Rela
KEGG_NON_SMALL_CELL_LUNG_CANCER	KEGG_NON_SMALL_CELL_LUNG_CANCER	48	0.344995	1.12426	0.2713	0.810051	0.768895	2137	tags=27%	list=17%	signal=23%	Pdpk1/Casp9/Cdk6/Pik3r3/Rassf1/Akt1/Plcg2/Trp53/Rarb/Sos2/Pik3r5/Kras/Nras
KEGG_PANTOTHENATE_AND_COA_BIOSYNTHESIS	KEGG_PANTOTHENATE_AND_COA_BIOSYNTHESIS	12	0.47174	1.11521	0.327766	0.810051	0.768895	1204	tags=25%	list=9%	signal=23%	Pank2/Ppcs/Coasy
KEGG_ALDOSTERONE_REGULATED_SODIUM_REABSORPTION	KEGG_ALDOSTERONE_REGULATED_SODIUM_REABSORPTION	27	0.384641	1.11495	0.324841	0.810051	0.768895	2098	tags=30%	list=16%	signal=25%	Pdpk1/Atp1a1/Pik3r3/Atp1b3/Hsd11b2/Slc9a3r2/Pik3r5/Kras
KEGG_MAPK_SIGNALING_PATHWAY	KEGG_MAPK_SIGNALING_PATHWAY	181	0.280783	1.11407	0.238342	0.810051	0.768895	2137	tags=23%	list=17%	signal=19%	Tgfb1/Nfkb2/Fos/Relb/Ppm1b/Rras2/Cdc42/Dusp3/Rap1b/Fas/Mapkapk2/Pdgfb/Gadd45b/Dusp6/Fgf3/Akt1/Jun/Cacna1b/Mapt/Il1r2/Tgfbr1/Nr4a1/Trp53/Rasgrp2/Flna/Rela/Pdgfa/Dusp1/Sos2/Mras/Rps6ka5/Gadd45g/Rps6ka3/Rapgef2/Mapkapk3/Gng12/Map2k3/Map3k1/Map4k4/Kras/Nras
KEGG_CHRONIC_MYELOID_LEUKEMIA	KEGG_CHRONIC_MYELOID_LEUKEMIA	67	0.323541	1.11088	0.260274	0.810051	0.768895	2137	tags=21%	list=17%	signal=17%	Tgfb1/Cdk6/Pik3r3/Smad3/Akt1/Tgfbr1/Trp53/Bcl2l1/Rela/Sos2/Cdkn1a/Pik3r5/Kras/Nras
KEGG_TASTE_TRANSDUCTION	KEGG_TASTE_TRANSDUCTION	14	0.449369	1.10971	0.318658	0.810051	0.768895	1357	tags=29%	list=11%	signal=26%	Gnb1/Gng3/Cacna1b/Kcnb1
KEGG_GLUTATHIONE_METABOLISM	KEGG_GLUTATHIONE_METABOLISM	39	0.355473	1.10748	0.297593	0.810051	0.768895	1914	tags=28%	list=15%	signal=24%	Gstm7/Gpx3/Gpx2/Gclm/Odc1/Rrm1/Gstm2/Gpx4/Rrm2b/Gstm5/Gpx7
KEGG_ACUTE_MYELOID_LEUKEMIA	KEGG_ACUTE_MYELOID_LEUKEMIA	56	0.328736	1.10327	0.283516	0.810051	0.768895	3276	tags=36%	list=26%	signal=27%	Pim1/Stat3/Pik3r3/Flt3/Eif4ebp1/Akt1/Rara/Rela/Sos2/Pik3r5/Kras/Nras/Pml/Tcf7l2/Akt2/Tcf7/Lef1/Ccnd1/Pik3cb/Pik3r2
KEGG_ECM_RECEPTOR_INTERACTION	KEGG_ECM_RECEPTOR_INTERACTION	39	0.353101	1.10009	0.31291	0.810051	0.768895	2531	tags=33%	list=20%	signal=27%	Spp1/Itgav/Itga6/Itgb3/Sdc2/Tnxb/Fn1/Itga9/Gp9/Col1a2/Itga2b/Col4a1/Itgb5
KEGG_PROGESTERONE_MEDIATED_OOCYTE_MATURATION	KEGG_PROGESTERONE_MEDIATED_OOCYTE_MATURATION	66	0.320213	1.09891	0.273349	0.810051	0.768895	3361	tags=30%	list=26%	signal=22%	Anapc7/Mad2l1/Mad2l2/Pik3r3/Gnai2/Pgr/Akt1/Anapc13/Rps6ka3/Pik3r5/Kras/Ccnb1/Akt2/Anapc1/Anapc5/Rps6ka1/Pik3cb/Pik3r2/Mapk11/Pkmyt1
KEGG_CELL_CYCLE	KEGG_CELL_CYCLE	110	0.295675	1.09829	0.284289	0.810051	0.768895	2347	tags=22%	list=18%	signal=18%	Tgfb1/Ywhaq/Anapc7/Tfdp2/Cdk6/Mad2l1/Mad2l2/E2f4/Mcm5/Smad3/Gadd45b/Trp53/Pcna/Anapc13/Cdkn1a/Gadd45g/Prkdc/Ywhaz/Orc4/Mcm3/Ccne2/Ccnb1/Gsk3b/Bub1b
KEGG_PATHWAYS_IN_CANCER	KEGG_PATHWAYS_IN_CANCER	241	0.266622	1.08167	0.250704	0.810051	0.768895	1718	tags=17%	list=13%	signal=15%	Tgfb1/Nfkb2/Fos/Casp9/Itgav/Cdk6/Cdc42/Fzd6/Stat3/Slc2a1/Tpm3/Ar/Fzd4/Pik3r3/Rassf1/Traf1/Egln1/Fas/Itga6/Rhoa/Flt3/Smad3/Pdgfb/Ccdc6/Fgf3/Akt1/Plcg2/Rara/Jun/Tgfbr1/Trp53/Ptch1/Bcl2l1/Ptgs2/Rela/Pdgfa/Rarb/Fh1/Sos2/Bid
KEGG_TOLL_LIKE_RECEPTOR_SIGNALING_PATHWAY	KEGG_TOLL_LIKE_RECEPTOR_SIGNALING_PATHWAY	71	0.304702	1.06005	0.3125	0.810051	0.768895	2033	tags=23%	list=16%	signal=19%	Fos/Spp1/Irf3/Ccl3/Pik3r3/Irak1/Tirap/Akt1/Ikbke/Jun/Irf5/Cd40/Rela/Map2k3/Cxcl10/Pik3r5
KEGG_PPAR_SIGNALING_PATHWAY	KEGG_PPAR_SIGNALING_PATHWAY	38	0.345669	1.06976	0.364425	0.859246	0.815591	59	tags=8%	list=0%	signal=8%	Lpl/Pdpk1/Fabp5
KEGG_ENDOMETRIAL_CANCER	KEGG_ENDOMETRIAL_CANCER	45	0.326297	1.04917	0.372506	0.859246	0.815591	3276	tags=44%	list=26%	signal=33%	Pdpk1/Casp9/Pik3r3/Akt1/Trp53/Sos2/Pik3r5/Kras/Nras/Gsk3b/Ctnnb1/Tcf7l2/Akt2/Tcf7/Lef1/Foxo3/Ccnd1/Pik3cb/Ctnna1/Pik3r2
KEGG_NEUROACTIVE_LIGAND_RECEPTOR_INTERACTION	KEGG_NEUROACTIVE_LIGAND_RECEPTOR_INTERACTION	60	0.307115	1.04219	0.365044	0.859246	0.815591	886	tags=13%	list=7%	signal=12%	Tspo/Chrm3/Ghr/F2rl3/Chrne/Ptger3/Lhb/Ltb4r1
KEGG_ALANINE_ASPARTATE_AND_GLUTAMATE_METABOLISM	KEGG_ALANINE_ASPARTATE_AND_GLUTAMATE_METABOLISM	24	0.378052	1.06983	0.387234	0.863386	0.819521	796	tags=25%	list=6%	signal=23%	Asns/Aspa/Adss/Ppat/Glud1/Ass1
KEGG_EPITHELIAL_CELL_SIGNALING_IN_HELICOBACTER_PYLORI_INFECTION	KEGG_EPITHELIAL_CELL_SIGNALING_IN_HELICOBACTER_PYLORI_INFECTION	54	0.306235	1.01918	0.398678	0.863386	0.819521	1521	tags=17%	list=12%	signal=15%	Atp6v1d/Cdc42/Atp6v1b2/Jam2/Nod1/Plcg2/Jun/Adam17/Rela
KEGG_HUNTINGTONS_DISEASE	KEGG_HUNTINGTONS_DISEASE	151	0.262507	1.01449	0.390746	0.863386	0.819521	1950	tags=21%	list=15%	signal=18%	Sdhb/Casp9/Ndufv1/Ndufa4/Ndufv2/Uqcrc2/Cox7b/mt-Atp6/Polr2e/Vdac1/Ndufb8/Atp5b/Dctn4/Atp5d/Cox6b1/Nrf1/Atp5c1/Cox5a/Uqcrq/Htt/Cox6c/Atp5o/Trp53/Cox8a/Slc25a5/Cox5b/Atp5g2/mt-Co2/Ndufs6/Polr2j/Polr2f
KEGG_PROSTATE_CANCER	KEGG_PROSTATE_CANCER	78	0.285117	1.00147	0.393868	0.863386	0.819521	3140	tags=32%	list=25%	signal=24%	Pdpk1/Casp9/Ar/Pik3r3/Pdgfb/Akt1/Trp53/Rela/Pdgfa/Sos2/Cdkn1a/Pik3r5/Kras/Nras/Ccne2/Gsk3b/Ctnnb1/Tcf7l2/Akt2/E2f3/Tcf7/Lef1/Nfkbia/Ccnd1/Pik3cb
KEGG_HEMATOPOIETIC_CELL_LINEAGE	KEGG_HEMATOPOIETIC_CELL_LINEAGE	47	0.311825	1.01747	0.413187	0.882485	0.83765	2071	tags=26%	list=16%	signal=21%	H2-Eb1/Itga6/Flt3/Itgb3/Dntt/Il1r2/Cd5/Il11/Il11ra1/Cd9/Cd55/Gp9
KEGG_FOCAL_ADHESION	KEGG_FOCAL_ADHESION	133	0.263952	1.0002	0.427083	0.901042	0.855263	2721	tags=29%	list=21%	signal=23%	Pdpk1/Spp1/Actb/Itgav/Cdc42/Rap1b/Pik3r3/Itga6/Rhoa/Pdgfb/Capn2/Itgb3/Akt1/Myl12b/Jun/Flna/Mylpf/Pdgfa/Ppp1ca/Myl10/Zyx/Sos2/Kdr/Tnxb/Vasp/Fn1/Pik3r5/Itga9/Col1a2/Gsk3b/Pak6/Actg1/Itga2b/Ctnnb1/Col4a1/Itgb5/Akt2/Rapgef1/Flt1
KEGG_GLYCOSAMINOGLYCAN_BIOSYNTHESIS_CHONDROITIN_SULFATE	KEGG_GLYCOSAMINOGLYCAN_BIOSYNTHESIS_CHONDROITIN_SULFATE	18	0.390394	1.02828	0.433684	0.903944	0.858018	612	tags=11%	list=5%	signal=11%	Chsy1/Chst11
KEGG_CITRATE_CYCLE_TCA_CYCLE	KEGG_CITRATE_CYCLE_TCA_CYCLE	26	0.35145	1.01703	0.450106	0.903988	0.85806	1593	tags=19%	list=12%	signal=17%	Sdhb/Dld/Idh3g/Aco2/Fh1
KEGG_CYTOSOLIC_DNA_SENSING_PATHWAY	KEGG_CYTOSOLIC_DNA_SENSING_PATHWAY	35	0.322272	0.993023	0.455696	0.903988	0.85806	3439	tags=40%	list=27%	signal=29%	Irf3/Polr3f/Nfkbib/Polr3gl/Ikbke/Rela/Mavs/Cxcl10/Polr3b/Polr1d/Nfkbia/Polr3h/Ddx58/Ripk1
KEGG_CHEMOKINE_SIGNALING_PATHWAY	KEGG_CHEMOKINE_SIGNALING_PATHWAY	119	0.263712	0.992138	0.450382	0.903988	0.85806	2137	tags=21%	list=17%	signal=18%	Cdc42/Stat3/Rap1b/Ccl3/Pik3r3/Gnai2/Prkcz/Wasl/Rhoa/Nfkbib/Gnb1/Itk/Gng3/Grk6/Akt1/Rasgrp2/Rela/Sos2/Cx3cl1/Gng12/Elmo1/Cxcl10/Pik3r5/Kras/Nras
KEGG_GLYCOSAMINOGLYCAN_BIOSYNTHESIS_KERATAN_SULFATE	KEGG_GLYCOSAMINOGLYCAN_BIOSYNTHESIS_KERATAN_SULFATE	12	0.414255	0.979312	0.488518	0.903988	0.85806	1968	tags=33%	list=15%	signal=28%	Fut8/B4galt3/B3gnt2/St3gal1
KEGG_BUTANOATE_METABOLISM	KEGG_BUTANOATE_METABOLISM	22	0.352309	0.972454	0.478355	0.903988	0.85806	466	tags=14%	list=4%	signal=13%	Aldh2/Acads/Hadh
KEGG_PEROXISOME	KEGG_PEROXISOME	67	0.282121	0.968666	0.484018	0.903988	0.85806	555	tags=10%	list=4%	signal=10%	Gnpat/Nudt19/Ech1/Pex5/Far1/Hao1/Agps
KEGG_GLYCEROLIPID_METABOLISM	KEGG_GLYCEROLIPID_METABOLISM	35	0.313463	0.965879	0.504219	0.903988	0.85806	2357	tags=26%	list=18%	signal=21%	Lpl/Aldh2/Lclat1/Dgkg/Glyctk/Gk/Plpp1/Plpp2/Akr1b3
KEGG_VALINE_LEUCINE_AND_ISOLEUCINE_DEGRADATION	KEGG_VALINE_LEUCINE_AND_ISOLEUCINE_DEGRADATION	37	0.31408	0.965392	0.515351	0.903988	0.85806	1169	tags=19%	list=9%	signal=17%	Aldh2/Acads/Dld/Hadh/Pcca/Mccc2/Bckdhb
KEGG_RIG_I_LIKE_RECEPTOR_SIGNALING_PATHWAY	KEGG_RIG_I_LIKE_RECEPTOR_SIGNALING_PATHWAY	48	0.29609	0.964896	0.482063	0.903988	0.85806	1994	tags=23%	list=16%	signal=19%	Irf3/Atg12/Tank/Tbkbp1/Nfkbib/Sike1/Ikbke/Rela/Mavs/Map3k1/Cxcl10
KEGG_SPHINGOLIPID_METABOLISM	KEGG_SPHINGOLIPID_METABOLISM	32	0.316025	0.959531	0.504167	0.903988	0.85806	2544	tags=34%	list=20%	signal=28%	Arsa/Smpd1/Asah2/Cerk/Acer2/Plpp1/Ugcg/Plpp2/Sphk1/Gba/Neu1
KEGG_LEUKOCYTE_TRANSENDOTHELIAL_MIGRATION	KEGG_LEUKOCYTE_TRANSENDOTHELIAL_MIGRATION	82	0.268015	0.952773	0.497696	0.903988	0.85806	1576	tags=18%	list=12%	signal=16%	Actb/Ezr/Rhoh/Cdc42/Rap1b/Jam2/Pik3r3/Gnai2/Rhoa/Itk/Rapgef4/Plcg2/Myl12b/Mylpf/Myl10
KEGG_VIBRIO_CHOLERAE_INFECTION	KEGG_VIBRIO_CHOLERAE_INFECTION	42	0.298804	0.946302	0.542299	0.903988	0.85806	1405	tags=19%	list=11%	signal=17%	Atp6v1d/Actb/Atp6v1b2/Sec61a1/Plcg2/Kdelr2/Sec61b/Tjp2
KEGG_ETHER_LIPID_METABOLISM	KEGG_ETHER_LIPID_METABOLISM	18	0.358778	0.945005	0.536842	0.903988	0.85806	2147	tags=33%	list=17%	signal=28%	Pafah1b3/Agps/Lpcat1/Plpp1/Pld2/Plpp2
KEGG_LYSINE_DEGRADATION	KEGG_LYSINE_DEGRADATION	33	0.306073	0.937486	0.541841	0.903988	0.85806	466	tags=9%	list=4%	signal=9%	Aldh2/Ash1l/Hadh
KEGG_VEGF_SIGNALING_PATHWAY	KEGG_VEGF_SIGNALING_PATHWAY	56	0.271986	0.912813	0.591209	0.964897	0.915875	2804	tags=29%	list=22%	signal=22%	Casp9/Cdc42/Pik3r3/Mapkapk2/Akt1/Plcg2/Ptgs2/Kdr/Mapkapk3/Pik3r5/Kras/Nras/Sphk1/Nfatc1/Akt2/Rac1
KEGG_BASAL_TRANSCRIPTION_FACTORS	KEGG_BASAL_TRANSCRIPTION_FACTORS	30	0.304548	0.904538	0.624464	0.968579	0.919369	1182	tags=17%	list=9%	signal=15%	Taf13/Taf7/Gtf2f2/Taf5/Taf2
KEGG_DNA_REPLICATION	KEGG_DNA_REPLICATION	35	0.289351	0.891584	0.622363	0.968579	0.919369	2214	tags=29%	list=17%	signal=24%	Rnaseh1/Mcm5/Prim2/Pola2/Ssbp1/Rnaseh2b/Pcna/Pold3/Lig1/Mcm3
KEGG_ADHERENS_JUNCTION	KEGG_ADHERENS_JUNCTION	54	0.261404	0.869977	0.696035	0.972595	0.923181	829	tags=15%	list=6%	signal=14%	Actb/Cdc42/Baiap2/Iqgap1/Wasl/Rhoa/Smad3/Ptpn1
KEGG_ONE_CARBON_POOL_BY_FOLATE	KEGG_ONE_CARBON_POOL_BY_FOLATE	16	0.335339	0.865921	0.654959	0.972595	0.923181	974	tags=19%	list=8%	signal=17%	Mthfd1/Aldh1l1/Atic
KEGG_ARACHIDONIC_ACID_METABOLISM	KEGG_ARACHIDONIC_ACID_METABOLISM	26	0.295525	0.855192	0.698514	0.972595	0.923181	1914	tags=27%	list=15%	signal=23%	Hpgds/Gpx3/Gpx2/Ptgds/Ptgs2/Gpx4/Gpx7
KEGG_HEDGEHOG_SIGNALING_PATHWAY	KEGG_HEDGEHOG_SIGNALING_PATHWAY	29	0.291481	0.854883	0.703863	0.972595	0.923181	2262	tags=21%	list=18%	signal=17%	Csnk1g2/Bmp8a/Csnk1g1/Ptch1/Csnk1e/Gsk3b
KEGG_MELANOMA	KEGG_MELANOMA	49	0.260286	0.851739	0.71875	0.972595	0.923181	2137	tags=22%	list=17%	signal=19%	Cdk6/Pik3r3/Pdgfb/Fgf3/Akt1/Trp53/Pdgfa/Cdkn1a/Pik3r5/Kras/Nras
KEGG_HISTIDINE_METABOLISM	KEGG_HISTIDINE_METABOLISM	20	0.313128	0.849905	0.69556	0.972595	0.923181	1986	tags=25%	list=16%	signal=21%	Aldh2/Aspa/Lcmt2/Aldh3a1/Lcmt1
KEGG_RNA_POLYMERASE	KEGG_RNA_POLYMERASE	26	0.29221	0.845599	0.707006	0.972595	0.923181	2675	tags=35%	list=21%	signal=27%	Polr2e/Polr3f/Polr3gl/Polr1e/Polr2j/Polr2f/Polr3b/Polr1d/Polr2l
KEGG_AMINOACYL_TRNA_BIOSYNTHESIS	KEGG_AMINOACYL_TRNA_BIOSYNTHESIS	40	0.267761	0.84345	0.715812	0.972595	0.923181	2443	tags=25%	list=19%	signal=20%	Nars2/Wars2/Nars/Gars/Iars/Lars2/Ears2/Farsa/Farsb/Yars
KEGG_COMPLEMENT_AND_COAGULATION_CASCADES	KEGG_COMPLEMENT_AND_COAGULATION_CASCADES	20	0.299194	0.812085	0.742072	0.972595	0.923181	1889	tags=20%	list=15%	signal=17%	C4b/F5/Thbd/Cd55
KEGG_BLADDER_CANCER	KEGG_BLADDER_CANCER	32	0.266826	0.810151	0.764583	0.972595	0.923181	3063	tags=25%	list=24%	signal=19%	Rassf1/Trp53/Cdkn1a/Rps6ka5/Kras/Nras/E2f3/Ccnd1
KEGG_GLYCOSYLPHOSPHATIDYLINOSITOL_GPI_ANCHOR_BIOSYNTHESIS	KEGG_GLYCOSYLPHOSPHATIDYLINOSITOL_GPI_ANCHOR_BIOSYNTHESIS	23	0.288324	0.80752	0.749465	0.972595	0.923181	1786	tags=22%	list=14%	signal=19%	Pigk/Pigw/Pigg/Pigt/Pigp
KEGG_FC_GAMMA_R_MEDIATED_PHAGOCYTOSIS	KEGG_FC_GAMMA_R_MEDIATED_PHAGOCYTOSIS	79	0.231542	0.813504	0.821853	0.974187	0.924693	3283	tags=38%	list=26%	signal=28%	Arpc1a/Arpc2/Cdc42/Pik3r3/Wasl/Arpc1b/Fcgr2b/Akt1/Plcg2/Limk1/Pip5k1b/Arpc3/Vasp/Plpp1/Pik3r5/Pld2/Plpp2/Arpc5l/Sphk1/Myo10/Akt2/Rac1/Asap2/Cfl2/Lat/Pik3cb/Arpc4/Crk/Pik3r2/Marcksl1
KEGG_APOPTOSIS	KEGG_APOPTOSIS	73	0.230471	0.8019	0.817757	0.974187	0.924693	1718	tags=16%	list=13%	signal=14%	Casp9/Pik3r3/Csf2rb2/Fas/Dffb/Capn2/Irak1/Akt1/Trp53/Bcl2l1/Rela/Bid
KEGG_ABC_TRANSPORTERS	KEGG_ABC_TRANSPORTERS	25	0.277027	0.789497	0.802548	0.974187	0.924693	2669	tags=32%	list=21%	signal=25%	Abca3/Abca2/Abcb8/Abcc10/Abcd4/Abcb6/Abcc1/Tap2
KEGG_NICOTINATE_AND_NICOTINAMIDE_METABOLISM	KEGG_NICOTINATE_AND_NICOTINAMIDE_METABOLISM	15	0.286174	0.719446	0.845992	0.982259	0.932354	2520	tags=33%	list=20%	signal=27%	Nadk/Nmnat3/Nt5c/Nadsyn1/Nt5m
KEGG_NATURAL_KILLER_CELL_MEDIATED_CYTOTOXICITY	KEGG_NATURAL_KILLER_CELL_MEDIATED_CYTOTOXICITY	76	0.214919	0.751776	0.914286	1	0.949194	2137	tags=18%	list=17%	signal=15%	Ifngr1/H2-T23/Pik3r3/H2-D1/Fas/Hcst/Plcg2/H2-Q7/Icam2/Sos2/Bid/Pik3r5/Kras/Nras
KEGG_OOCYTE_MEIOSIS	KEGG_OOCYTE_MEIOSIS	86	0.203861	0.730039	0.94186	1	0.949194	950	tags=8%	list=7%	signal=8%	Ywhaq/Anapc7/Mad2l1/Mad2l2/Ar/Itpr2/Pgr
KEGG_AMINO_SUGAR_AND_NUCLEOTIDE_SUGAR_METABOLISM	KEGG_AMINO_SUGAR_AND_NUCLEOTIDE_SUGAR_METABOLISM	38	0.202626	0.627079	0.965293	1	0.949194	4268	tags=42%	list=33%	signal=28%	Ugp2/Gale/Gpi1/Gfpt1/Galk1/Fpgt/Uxs1/Nans/Hexb/Ugdh/Gmppa/Gnpda2/Renbp/Gnpnat1/Pgm2/Cyb5r3
KEGG_NON_HOMOLOGOUS_END_JOINING	KEGG_NON_HOMOLOGOUS_END_JOINING	13	0.248468	0.596575	0.938947	1	0.949194	3213	tags=38%	list=25%	signal=29%	Nhej1/Dntt/Prkdc/Rad50/Poll
KEGG_AMYOTROPHIC_LATERAL_SCLEROSIS_ALS	KEGG_AMYOTROPHIC_LATERAL_SCLEROSIS_ALS	37	0.18662	0.573616	0.982456	1	0.949194	2010	tags=16%	list=16%	signal=14%	Casp9/Trp53/Bcl2l1/Bid/Map2k3/Tnfrsf1b
KEGG_NOD_LIKE_RECEPTOR_SIGNALING_PATHWAY	KEGG_NOD_LIKE_RECEPTOR_SIGNALING_PATHWAY	41	0.173578	0.548695	0.989201	1	0.949194	1703	tags=10%	list=13%	signal=8%	Nod1/Nfkbib/Rela/Casp4
KEGG_GLYCOSAMINOGLYCAN_BIOSYNTHESIS_HEPARAN_SULFATE	KEGG_GLYCOSAMINOGLYCAN_BIOSYNTHESIS_HEPARAN_SULFATE	18	0.20678	0.54465	0.974737	1	0.949194	10126	tags=100%	list=79%	signal=21%	Hs6st1/Extl1/Ndst1/B4galt7/B3gat3/B3gat2/Ext2/Hs3st1/Hs3st3b1/Extl3/Glce/Extl2/Xylt1/Xylt2/Ndst2/Ext1/B3galt6/Hs2st1
KEGG_STARCH_AND_SUCROSE_METABOLISM	KEGG_STARCH_AND_SUCROSE_METABOLISM	21	0.169859	0.462848	1	1	0.949194	10597	tags=100%	list=83%	signal=17%	Ugp2/Gpi1/Uxs1/Ugdh/Gaa/Gusb/Pgm2/Pgm1/Hk1/Pygb/Hk2/Ugt1a7c/Pygm/Gys1/Pgm2l1/Agl/Gbe1/Enpp1/Ganc/Hk3/Pygl
KEGG_RIBOSOME	KEGG_RIBOSOME	83	-0.861669	-2.66246	0.0139373	0.268514	0.254872	83	tags=16%	list=1%	signal=16%	Rpl6/Rps28/Rpl37a/Rps15/Rpl15/Rpl37/Rps27/Rps21/Rpl38/Rpl29/Rpl35/Rps29/Uba52
KEGG_OXIDATIVE_PHOSPHORYLATION	KEGG_OXIDATIVE_PHOSPHORYLATION	113	-0.422886	-1.37431	0.102867	0.711838	0.675672	782	tags=16%	list=6%	signal=15%	Atp6v1f/Atp5e/Atp5a1/mt-Cytb/mt-Nd3/Ndufa2/Cox4i2/Ndufa9/mt-Nd5/mt-Nd4/Tcirg1/Cox10/Atp6v0d1/Atp5k/mt-Atp8/mt-Nd1/mt-Nd4l/mt-Nd2
KEGG_CYSTEINE_AND_METHIONINE_METABOLISM	KEGG_CYSTEINE_AND_METHIONINE_METABOLISM	23	-0.542309	-1.38673	0.119626	0.719634	0.683072	1995	tags=30%	list=16%	signal=26%	Ahcyl2/Cth/Mat2a/Adi1/Amd1/Got1/Ldhb
KEGG_WNT_SIGNALING_PATHWAY	KEGG_WNT_SIGNALING_PATHWAY	113	-0.39561	-1.28566	0.124789	0.719634	0.683072	2840	tags=34%	list=22%	signal=26%	Wnt11/Chd8/Ep300/Rock2/Sfrp2/Ppp3ca/Nlk/Btrc/Csnk2a2/Ccnd2/Wnt2/Smad4/Siah1a/Tbl1xr1/Apc2/Ruvbl1/Fbxw11/Chp1/Camk2a/Camk2g/Nfat5/Fzd7/Apc/Ppp2r5d/Dkk1/Smad2/Plcb1/Crebbp/Dvl2/Rbx1/Vangl1/Csnk2b/Vangl2/Ccnd3/Wnt5b/Tbl1x/Cacybp/Rac2
KEGG_PARKINSONS_DISEASE	KEGG_PARKINSONS_DISEASE	110	-0.395498	-1.28544	0.124792	0.719634	0.683072	508	tags=17%	list=4%	signal=17%	Ndufb6/Cox7a2l/Uqcrh/Vdac2/Ppid/Atp5e/Atp5a1/mt-Cytb/mt-Nd3/Ndufa2/Cox4i2/Ndufa9/mt-Nd5/mt-Nd4/mt-Atp8/mt-Nd1/Ubb/mt-Nd4l/mt-Nd2
KEGG_PYRIMIDINE_METABOLISM	KEGG_PYRIMIDINE_METABOLISM	82	-0.418971	-1.29088	0.132042	0.734182	0.696881	614	tags=21%	list=5%	signal=20%	Polr3a/Nt5c2/Polr1c/Prim1/Polr2a/Upp2/Polr2k/Dck/Polr2g/Polr2d/Itpa/Umps/Nme3/Dhodh/Pold2/Pole4/Nme2
KEGG_BIOSYNTHESIS_OF_UNSATURATED_FATTY_ACIDS	KEGG_BIOSYNTHESIS_OF_UNSATURATED_FATTY_ACIDS	21	-0.497091	-1.2465	0.173752	0.810051	0.768895	1802	tags=29%	list=14%	signal=25%	Pecr/Acox1/Scd2/Fads1/Tecr/Hadha
KEGG_PROTEIN_EXPORT	KEGG_PROTEIN_EXPORT	22	-0.469549	-1.19457	0.209259	0.810051	0.768895	708	tags=23%	list=6%	signal=22%	Srprb/Immp2l/Srp14/Sec62/Spcs1
KEGG_GLYCOSPHINGOLIPID_BIOSYNTHESIS_GANGLIO_SERIES	KEGG_GLYCOSPHINGOLIPID_BIOSYNTHESIS_GANGLIO_SERIES	12	-0.508931	-1.16414	0.267686	0.810051	0.768895	2850	tags=50%	list=22%	signal=39%	St6galnac6/Hexa/B4galnt1/St3gal2/St6galnac3/St3gal5
KEGG_TERPENOID_BACKBONE_BIOSYNTHESIS	KEGG_TERPENOID_BACKBONE_BIOSYNTHESIS	12	-0.49914	-1.14175	0.294455	0.810051	0.768895	911	tags=17%	list=7%	signal=15%	Fdps/Mvk
KEGG_LYSOSOME	KEGG_LYSOSOME	106	-0.346175	-1.12212	0.20132	0.810051	0.768895	2726	tags=30%	list=21%	signal=24%	Idua/Ap1m1/Sumf1/Ap3m2/Hexa/Clta/Ppt2/Ap1s2/Ctsz/Cln3/Gnptab/Ppt1/Man2b1/Naga/Ctsh/Atp6v1h/Hyal1/Ap4s1/Igf2r/Cltb/Psap/Sort1/Laptm4b/Ctsl/Ctsc/Cd68/Ctsb/Tcirg1/Npc2/Ctss/Atp6v0d1/Laptm4a
KEGG_B_CELL_RECEPTOR_SIGNALING_PATHWAY	KEGG_B_CELL_RECEPTOR_SIGNALING_PATHWAY	68	-0.363872	-1.09819	0.229391	0.810051	0.768895	974	tags=12%	list=8%	signal=11%	Map2k2/Grb2/Vav3/Btk/Cd81/Vav1/Rac2/Ifitm1
KEGG_FRUCTOSE_AND_MANNOSE_METABOLISM	KEGG_FRUCTOSE_AND_MANNOSE_METABOLISM	28	-0.409165	-1.08044	0.298893	0.810051	0.768895	716	tags=29%	list=6%	signal=27%	Pmm2/Tpi1/Hk3/Pfkm/Pfkfb4/Pfkfb2/Pfkl/Aldoa
KEGG_PORPHYRIN_AND_CHLOROPHYLL_METABOLISM	KEGG_PORPHYRIN_AND_CHLOROPHYLL_METABOLISM	21	-0.430596	-1.07976	0.312384	0.810051	0.768895	4038	tags=52%	list=32%	signal=36%	Hmbs/Alas1/Alad/Blvra/Ppox/Fth1/Blvrb/Uros/Hmox2/Hmox1/Cox10
KEGG_GLYCOLYSIS_GLUCONEOGENESIS	KEGG_GLYCOLYSIS_GLUCONEOGENESIS	40	-0.381646	-1.068	0.280899	0.810051	0.768895	466	tags=18%	list=4%	signal=17%	Pfkm/Eno1/Aldh1a3/Pfkl/Ldhb/Aldoa/Pgk1
KEGG_ARGININE_AND_PROLINE_METABOLISM	KEGG_ARGININE_AND_PROLINE_METABOLISM	36	-0.376272	-1.03726	0.324627	0.810051	0.768895	1965	tags=28%	list=15%	signal=24%	Ckb/Aldh9a1/Aldh18a1/Pycr1/Acy1/Amd1/Oat/Aldh4a1/Got1/Glul
KEGG_PURINE_METABOLISM	KEGG_PURINE_METABOLISM	120	-0.311219	-1.02191	0.295752	0.810051	0.768895	2241	tags=18%	list=18%	signal=15%	Polr3a/Nt5c2/Adcy6/Polr1c/Pde7a/Nudt9/Prim1/Polr2a/Polr2k/Dck/Ampd2/Polr2g/Adcy3/Polr2d/Gart/Itpa/Nme3/Pold2/Pole4/Pde5a/Nme2
KEGG_PRIMARY_IMMUNODEFICIENCY	KEGG_PRIMARY_IMMUNODEFICIENCY	19	-0.4245	-1.03263	0.360845	0.859246	0.815591	442	tags=16%	list=3%	signal=15%	Cd4/Btk/Tnfrsf13c
KEGG_PENTOSE_PHOSPHATE_PATHWAY	KEGG_PENTOSE_PHOSPHATE_PATHWAY	21	-0.40738	-1.02154	0.369686	0.859246	0.815591	466	tags=24%	list=4%	signal=23%	Rpe/Pfkm/Pfkl/Rpia/Aldoa
KEGG_VASOPRESSIN_REGULATED_WATER_REABSORPTION	KEGG_VASOPRESSIN_REGULATED_WATER_REABSORPTION	36	-0.355249	-0.979307	0.399254	0.863386	0.819521	2590	tags=33%	list=20%	signal=27%	Dync2li1/Dynll2/Dctn6/Dync1i2/Gnas/Adcy6/Vamp2/Adcy3/Dync1i1/Rab5a/Creb3/Dync2h1
KEGG_DORSO_VENTRAL_AXIS_FORMATION	KEGG_DORSO_VENTRAL_AXIS_FORMATION	16	-0.407353	-0.962434	0.467181	0.903988	0.85806	779	tags=19%	list=6%	signal=18%	Etv6/Grb2/Notch1
KEGG_STEROID_BIOSYNTHESIS	KEGG_STEROID_BIOSYNTHESIS	15	-0.39592	-0.937536	0.520833	0.903988	0.85806	2716	tags=40%	list=21%	signal=32%	Hsd17b7/Tm7sf2/Soat2/Fdft1/Nsdhl/Ebp
KEGG_PYRUVATE_METABOLISM	KEGG_PYRUVATE_METABOLISM	30	-0.345858	-0.920294	0.507463	0.903988	0.85806	72	tags=13%	list=1%	signal=13%	Me2/Aldh9a1/Glo1/Ldhb
KEGG_TYPE_II_DIABETES_MELLITUS	KEGG_TYPE_II_DIABETES_MELLITUS	30	-0.342489	-0.911329	0.524254	0.903988	0.85806	2633	tags=30%	list=21%	signal=24%	Cacna1a/Hk3/Prkcd/Socs4/Cacna1d/Socs1/Irs2/Socs2/Insr
KEGG_BASE_EXCISION_REPAIR	KEGG_BASE_EXCISION_REPAIR	33	-0.332768	-0.895266	0.515267	0.903988	0.85806	964	tags=15%	list=8%	signal=14%	Tdg/Parp2/Pold2/Mbd4/Pole4
KEGG_INOSITOL_PHOSPHATE_METABOLISM	KEGG_INOSITOL_PHOSPHATE_METABOLISM	47	-0.312899	-0.891978	0.522852	0.903988	0.85806	3636	tags=45%	list=28%	signal=32%	Plcb4/Inpp1/Pip4k2b/Inpp4a/Itpka/Pip4k2a/Pik3c2b/Synj2/Ipmk/Tpi1/Pik3c2a/Impa1/Pip5k1c/Inpp5b/Pip4k2c/Aldh6a1/Pik3c3/Plcb1/Pikfyve/Cdipt/Pten
KEGG_NOTCH_SIGNALING_PATHWAY	KEGG_NOTCH_SIGNALING_PATHWAY	42	-0.312058	-0.882247	0.543438	0.903988	0.85806	2706	tags=26%	list=21%	signal=21%	Ncstn/Ep300/Maml3/Maml2/Hes5/Dtx2/Snw1/Crebbp/Dvl2/Rbpj/Notch1
KEGG_RNA_DEGRADATION	KEGG_RNA_DEGRADATION	52	-0.300529	-0.869626	0.550274	0.906642	0.860579	2998	tags=38%	list=23%	signal=30%	Hspa9/Exosc8/Lsm5/Cnot7/Exosc1/Hspd1/Cnot3/Lsm1/Papolg/Xrn2/Exosc10/Ttc37/Edc4/Eno1/Ddx6/Lsm7/Cnot4/Dis3/Exosc3/Wdr61
KEGG_NITROGEN_METABOLISM	KEGG_NITROGEN_METABOLISM	12	-0.379549	-0.868194	0.613767	0.968579	0.919369	2020	tags=42%	list=16%	signal=35%	Car13/Amt/Cth/Car2/Glul
KEGG_DRUG_METABOLISM_OTHER_ENZYMES	KEGG_DRUG_METABOLISM_OTHER_ENZYMES	19	-0.351179	-0.85427	0.616123	0.968579	0.919369	2491	tags=26%	list=20%	signal=21%	Impdh2/Upp2/Itpa/Umps/Nat2
KEGG_TYROSINE_METABOLISM	KEGG_TYROSINE_METABOLISM	17	-0.356818	-0.854063	0.611742	0.968579	0.919369	1088	tags=24%	list=9%	signal=22%	Gstz1/Mettl6/Aldh1a3/Got1
KEGG_GLYCEROPHOSPHOLIPID_METABOLISM	KEGG_GLYCEROPHOSPHOLIPID_METABOLISM	56	-0.281034	-0.818001	0.627057	0.968579	0.919369	3457	tags=39%	list=27%	signal=29%	Ache/Agpat4/Dgke/Chpt1/Gpat4/Dgka/Pla2g12a/Pemt/Lypla2/Lypla1/Ptdss1/Dgkd/Pld1/Agpat1/Plpp3/Lpcat2/Crls1/Mboat7/Agpat3/Pcyt2/Cdipt/Pcyt1b
KEGG_INSULIN_SIGNALING_PATHWAY	KEGG_INSULIN_SIGNALING_PATHWAY	112	-0.254451	-0.828647	0.654424	0.972595	0.923181	1560	tags=21%	list=12%	signal=19%	Hk3/Mknk2/Pygl/Socs4/Prkag1/Prkaa1/Calm2/Elk1/Cblb/Phka2/Socs1/Map2k2/Grb2/Irs2/Rps6kb1/Tsc2/Lipe/Phka1/Ptprf/Shc4/Prkar1a/Socs2/Fasn/Insr
KEGG_RIBOFLAVIN_METABOLISM	KEGG_RIBOFLAVIN_METABOLISM	11	-0.373071	-0.828592	0.660269	0.972595	0.923181	3261	tags=55%	list=26%	signal=41%	Mtmr6/Acp5/Flad1/Enpp1/Rfk/Acp6
KEGG_MELANOGENESIS	KEGG_MELANOGENESIS	69	-0.26923	-0.813967	0.657092	0.972595	0.923181	3636	tags=35%	list=28%	signal=25%	Plcb4/Adcy4/Calm1/Prkcb/Fzd9/Calm3/Adcy7/Wnt11/Kit/Ep300/Gnas/Wnt2/Adcy6/Calm2/Camk2a/Adcy3/Camk2g/Fzd7/Map2k2/Plcb1/Crebbp/Creb3/Dvl2/Wnt5b
KEGG_FC_EPSILON_RI_SIGNALING_PATHWAY	KEGG_FC_EPSILON_RI_SIGNALING_PATHWAY	57	-0.276447	-0.809671	0.641026	0.972595	0.923181	974	tags=11%	list=8%	signal=10%	Map2k2/Grb2/Vav3/Btk/Vav1/Rac2
KEGG_AXON_GUIDANCE	KEGG_AXON_GUIDANCE	91	-0.251473	-0.791712	0.711375	0.972595	0.923181	2220	tags=18%	list=17%	signal=15%	Plxnc1/Pak1/Epha7/Met/Plxna1/Sema3f/Plxnb1/Chp1/Ephb3/Limk2/Nfat5/Plxna2/Epha1/Sema6c/Slit2/Rac2
KEGG_GAP_JUNCTION	KEGG_GAP_JUNCTION	60	-0.266194	-0.788766	0.698182	0.972595	0.923181	3636	tags=35%	list=28%	signal=25%	Plcb4/Adcy4/Tjp1/Tubb4a/Map3k2/Prkcb/Adcy7/Cdk1/Grm1/Gnas/Tuba4a/Adcy6/Tuba1a/Adcy3/Htr2a/Map2k2/Plcb1/Grb2/Tubb4b/Tuba1b/Tubb2a
KEGG_SPLICEOSOME	KEGG_SPLICEOSOME	121	-0.238262	-0.785933	0.754839	0.972595	0.923181	1231	tags=15%	list=10%	signal=14%	Ccdc12/Snrpd1/Ddx5/Snrnp200/Lsm7/Prpf31/Snw1/Bcas2/Ppie/Sart1/Thoc1/Snrnp27/Cdc5l/Snrpg/Snrpd3/Sf3b5/Rbm25/Isy1
KEGG_PROPANOATE_METABOLISM	KEGG_PROPANOATE_METABOLISM	26	-0.301501	-0.780622	0.72693	0.972595	0.923181	2151	tags=23%	list=17%	signal=19%	Aldh6a1/Aldh9a1/Pccb/Hibch/Hadha/Ldhb
KEGG_JAK_STAT_SIGNALING_PATHWAY	KEGG_JAK_STAT_SIGNALING_PATHWAY	90	-0.246404	-0.775991	0.759386	0.972595	0.923181	1766	tags=19%	list=14%	signal=16%	Clcf1/Jak1/Cblb/Crlf2/Il12rb2/Socs5/Socs1/Stam2/Tyk2/Grb2/Crebbp/Ccnd3/Socs2/Stat1/Il6ra/Mpl/Irf9
KEGG_ENDOCYTOSIS	KEGG_ENDOCYTOSIS	141	-0.234574	-0.77514	0.75	0.972595	0.923181	3620	tags=38%	list=28%	signal=27%	Tfrc/Psd3/Vta1/Ehd4/Hspa1a/Hspa2/Pip4k2b/H2-Q10/Il2rg/Arf6/Rbsn/Arap3/Iqsec2/Rab11fip3/Chmp2a/Chmp3/Agap1/Vps37b/Rab11fip1/Kit/Traf6/Clta/Arfgap1/Pip5k1c/Arfgap3/Smap2/Ehd3/Pard6g/Pdcd6ip/Rab4a/Pld1/Vps36/Sh3glb2/Met/Sh3gl1/Mvb12a/Rab22a/H2-M3/Snf8/Cblb/Wwp1/Stam2/Eea1/Cltb/Rab5a/Ap2a2/Rufy1/Iqsec1/Vps45/Arap1/Pikfyve/Dnm1l/Dnm2
KEGG_HOMOLOGOUS_RECOMBINATION	KEGG_HOMOLOGOUS_RECOMBINATION	24	-0.300318	-0.768283	0.746241	0.972595	0.923181	418	tags=17%	list=3%	signal=16%	Nbn/Mre11a/Pold2/Top3a
KEGG_BETA_ALANINE_METABOLISM	KEGG_BETA_ALANINE_METABOLISM	15	-0.32382	-0.766803	0.748106	0.972595	0.923181	802	tags=27%	list=6%	signal=25%	Sms/Aldh9a1/Hibch/Hadha
KEGG_SELENOAMINO_ACID_METABOLISM	KEGG_SELENOAMINO_ACID_METABOLISM	19	-0.312114	-0.759242	0.738964	0.972595	0.923181	1995	tags=26%	list=16%	signal=22%	Ahcyl2/Cth/Mat2a/Mettl6/Scly
KEGG_GLIOMA	KEGG_GLIOMA	54	-0.255722	-0.740476	0.782847	0.974187	0.924693	1560	tags=17%	list=12%	signal=15%	Calm2/Rb1/Camk2a/Camk2g/Tgfa/Map2k2/Grb2/Shc4/Pten
KEGG_VASCULAR_SMOOTH_MUSCLE_CONTRACTION	KEGG_VASCULAR_SMOOTH_MUSCLE_CONTRACTION	65	-0.243583	-0.73839	0.801754	0.974187	0.924693	3641	tags=34%	list=29%	signal=24%	Ppp1cc/Plcb4/Adcy4/Gna12/Calm1/Prkcb/Arhgef11/Calm3/Adcy7/Pla2g12a/Prkcq/Rock2/Gnas/Prkcd/Adcy6/Cacna1d/Calm2/Adcy3/Map2k2/Plcb1/Ppp1r12b/Ppp1r14a
KEGG_CALCIUM_SIGNALING_PATHWAY	KEGG_CALCIUM_SIGNALING_PATHWAY	84	-0.236756	-0.736654	0.82069	0.974187	0.924693	3700	tags=36%	list=29%	signal=26%	Ptk2b/Plcb4/Adcy4/Sphk2/Calm1/Prkcb/Itpka/Gna15/Calm3/Adcy7/Phkb/Cacna1a/Ppp3ca/Grm1/Gnas/Atp2a3/Cacna1d/Calm2/Chp1/Camk2a/Adcy3/Camk2g/Phka2/Ryr1/Ptafr/Vdac2/Ppid/Htr2a/Plcb1/Phka1
KEGG_PHOSPHATIDYLINOSITOL_SIGNALING_SYSTEM	KEGG_PHOSPHATIDYLINOSITOL_SIGNALING_SYSTEM	63	-0.242561	-0.731985	0.819298	0.974187	0.924693	3825	tags=43%	list=30%	signal=30%	Pik3cd/Pik3r1/Plcb4/Inpp1/Calm1/Pip4k2b/Inpp4a/Prkcb/Itpka/Dgke/Pip4k2a/Dgka/Calm3/Pik3c2b/Synj2/Pik3c2a/Impa1/Pip5k1c/Inpp5b/Dgkd/Pip4k2c/Pik3c3/Calm2/Plcb1/Pikfyve/Cdipt/Pten
KEGG_REGULATION_OF_AUTOPHAGY	KEGG_REGULATION_OF_AUTOPHAGY	19	-0.299924	-0.729588	0.788868	0.974187	0.924693	2011	tags=32%	list=16%	signal=27%	Gabarapl2/Pik3c3/Prkaa1/Atg4d/Becn1/Gabarapl1
KEGG_GNRH_SIGNALING_PATHWAY	KEGG_GNRH_SIGNALING_PATHWAY	69	-0.240978	-0.728552	0.824057	0.974187	0.924693	3852	tags=38%	list=30%	signal=26%	Mapk3/Mapk14/Ptk2b/Plcb4/Adcy4/Calm1/Map3k2/Prkcb/Map3k4/Calm3/Adcy7/Pla2g12a/Gnas/Mapk13/Prkcd/Adcy6/Pld1/Cacna1d/Calm2/Elk1/Camk2a/Adcy3/Camk2g/Map2k2/Plcb1/Grb2
KEGG_DRUG_METABOLISM_CYTOCHROME_P450	KEGG_DRUG_METABOLISM_CYTOCHROME_P450	22	-0.27976	-0.711735	0.827778	0.974187	0.924693	1038	tags=36%	list=8%	signal=33%	Mgst1/Cyp2d22/Gstt2/Gstz1/Aldh1a3/Fmo5/Gstp1/Gstm1
KEGG_FATTY_ACID_METABOLISM	KEGG_FATTY_ACID_METABOLISM	30	-0.266054	-0.707943	0.826493	0.974187	0.924693	2209	tags=27%	list=17%	signal=22%	Acsl3/Acsl1/Aldh9a1/Acox1/Acsl4/Hadhb/Acaa2/Hadha
KEGG_THYROID_CANCER	KEGG_THYROID_CANCER	23	-0.274132	-0.700975	0.841121	0.982259	0.932354	974	tags=17%	list=8%	signal=16%	Tpr/Map2k2/Tfg/Rxrb
KEGG_PRION_DISEASES	KEGG_PRION_DISEASES	22	-0.270003	-0.686911	0.855556	0.986741	0.936608	1535	tags=36%	list=12%	signal=32%	Mapk3/Fyn/Hspa1a/Bax/Ccl5/Elk1/Map2k2/Notch1
KEGG_OLFACTORY_TRANSDUCTION	KEGG_OLFACTORY_TRANSDUCTION	15	-0.286956	-0.67951	0.86553	0.991634	0.941253	1560	tags=40%	list=12%	signal=35%	Calm1/Calm3/Calm2/Camk2a/Adcy3/Camk2g
KEGG_PROTEASOME	KEGG_PROTEASOME	41	-0.24553	-0.692574	0.894249	0.998097	0.947387	1978	tags=24%	list=16%	signal=21%	Psmd7/Psmd3/Psmd12/Psma3/Psme2/Psmc1/Psmd6/Psmb4/Psma8/Psma5
KEGG_ERBB_SIGNALING_PATHWAY	KEGG_ERBB_SIGNALING_PATHWAY	73	-0.227274	-0.692572	0.890244	0.998097	0.947387	1535	tags=14%	list=12%	signal=12%	Elk1/Camk2a/Cblb/Camk2g/Tgfa/Map2k2/Grb2/Rps6kb1/Btc/Shc4
KEGG_P53_SIGNALING_PATHWAY	KEGG_P53_SIGNALING_PATHWAY	57	-0.2292	-0.67129	0.893773	0.998097	0.947387	2868	tags=30%	list=22%	signal=23%	Rrm2/Sesn1/Ccng2/Cdk1/Chek1/Ccnd2/Siah1a/Serpine1/Perp/Cdk2/Mdm4/Ccng1/Pmaip1/Casp8/Tsc2/Ccnd3/Pten
KEGG_METABOLISM_OF_XENOBIOTICS_BY_CYTOCHROME_P450	KEGG_METABOLISM_OF_XENOBIOTICS_BY_CYTOCHROME_P450	22	-0.261753	-0.665922	0.881481	0.998097	0.947387	3090	tags=36%	list=24%	signal=28%	Mgst1/Gstt2/Dhdh/Gstz1/Cyp2s1/Aldh1a3/Gstp1/Gstm1
KEGG_NUCLEOTIDE_EXCISION_REPAIR	KEGG_NUCLEOTIDE_EXCISION_REPAIR	43	-0.235146	-0.662784	0.925926	1	0.949194	2317	tags=16%	list=18%	signal=13%	Ercc1/Rad23a/Cdk7/Rfc5/Rbx1/Pold2/Pole4
KEGG_LONG_TERM_POTENTIATION	KEGG_LONG_TERM_POTENTIATION	47	-0.227763	-0.649282	0.923218	1	0.949194	3641	tags=32%	list=29%	signal=23%	Ppp1cc/Plcb4/Calm1/Prkcb/Calm3/Ep300/Ppp3ca/Grm1/Calm2/Chp1/Camk2a/Camk2g/Map2k2/Plcb1/Crebbp
KEGG_BASAL_CELL_CARCINOMA	KEGG_BASAL_CELL_CARCINOMA	34	-0.239978	-0.644663	0.920543	1	0.949194	1701	tags=18%	list=13%	signal=15%	Apc2/Gli2/Fzd7/Apc/Dvl2/Wnt5b
KEGG_UBIQUITIN_MEDIATED_PROTEOLYSIS	KEGG_UBIQUITIN_MEDIATED_PROTEOLYSIS	125	-0.183477	-0.604278	0.995098	1	0.949194	3564	tags=31%	list=28%	signal=23%	Rhobtb2/Ube2ql1/Birc2/Cdc23/Pias2/Ube2m/Aire/Pias3/Anapc11/Ube2w/Anapc4/Rchy1/Vhl/Ube2k/Herc3/Trim37/Fancl/Ube2a/Fbxo4/Traf6/Btrc/Ube2e3/Siah1a/Ube2z/Ube2q2/Ube2s/Ube4a/Cdc26/Cdc34/Fbxw11/Cblb/Wwp1/Socs1/Fzr1/Rbx1/Ube2e2/Herc4/Ube2e1/Rnf7
KEGG_OTHER_GLYCAN_DEGRADATION	KEGG_OTHER_GLYCAN_DEGRADATION	14	-0.254702	-0.593358	0.925714	1	0.949194	2568	tags=21%	list=20%	signal=17%	Hexa/Man2b1/Man2c1
KEGG_GALACTOSE_METABOLISM	KEGG_GALACTOSE_METABOLISM	19	-0.241833	-0.588278	0.959693	1	0.949194	2412	tags=21%	list=19%	signal=17%	Ganc/Hk3/Pfkm/Pfkl
KEGG_ADIPOCYTOKINE_SIGNALING_PATHWAY	KEGG_ADIPOCYTOKINE_SIGNALING_PATHWAY	48	-0.204296	-0.588032	0.969424	1	0.949194	2209	tags=23%	list=17%	signal=19%	Cpt1a/Prkcq/Prkag2/Acsl3/Acsl1/Prkag1/Prkaa1/Acsl4/Irs2/Tnfrsf1a/Rxrb
KEGG_MISMATCH_REPAIR	KEGG_MISMATCH_REPAIR	22	-0.221815	-0.564316	0.964815	1	0.949194	1450	tags=18%	list=11%	signal=16%	Mlh3/Pms2/Rfc5/Pold2
KEGG_GLYCOSAMINOGLYCAN_DEGRADATION	KEGG_GLYCOSAMINOGLYCAN_DEGRADATION	17	-0.200138	-0.47904	0.996212	1	0.949194	3519	tags=24%	list=28%	signal=17%	Hyal2/Idua/Hexa/Hyal1
KEGG_LONG_TERM_DEPRESSION	KEGG_LONG_TERM_DEPRESSION	43	-0.140194	-0.395153	1	1	0.949194	3852	tags=28%	list=30%	signal=20%	Mapk3/Plcb4/Gna12/Prkcb/Gnaz/Pla2g12a/Cacna1a/Grm1/Gnas/Ryr1/Map2k2/Plcb1

## Sheet: KEGG_GSEA-c2
ID	Description	setSize	enrichmentScore	NES	pvalue	p.adjust	qvalues	rank	leading_edge	core_enrichment
KEGG_GALACTOSE_METABOLISM	KEGG_GALACTOSE_METABOLISM	20	0.537405	1.56906	0.0494382	0.635512	0.630514	2360	tags=40%	list=17%	signal=33%	Pgm1/Pfkp/Galk1/Galt/B4galt1/Glb1/Pfkm/B4galt2
KEGG_MTOR_SIGNALING_PATHWAY	KEGG_MTOR_SIGNALING_PATHWAY	46	0.409393	1.45472	0.038835	0.635512	0.630514	1856	tags=33%	list=13%	signal=28%	Pdpk1/Vegfa/Akt2/Hif1a/Rheb/Mapk3/Akt1/Eif4e2/Eif4ebp1/Pik3cd/Tsc2/Pgf/Pik3ca/Strada/Ddit4
KEGG_ASTHMA	KEGG_ASTHMA	14	0.538362	1.4302	0.090708	0.635512	0.630514	3954	tags=64%	list=28%	signal=46%	H2-Eb1/H2-DMa/Fcer1a/Ms4a2/H2-Ab1/Cd40/H2-DMb1/H2-Aa/Fcer1g
KEGG_TGF_BETA_SIGNALING_PATHWAY	KEGG_TGF_BETA_SIGNALING_PATHWAY	65	0.372157	1.4158	0.046798	0.635512	0.630514	970	tags=15%	list=7%	signal=14%	Ppp2cb/Bmpr1a/Id1/Bmpr2/Crebbp/Cul1/Cdkn2b/Mapk3/Rhoa/Tgfb1
KEGG_GRAFT_VERSUS_HOST_DISEASE	KEGG_GRAFT_VERSUS_HOST_DISEASE	23	0.462512	1.38796	0.106236	0.635512	0.630514	640	tags=17%	list=4%	signal=17%	H2-Eb1/H2-D1/H2-Q10/H2-DMa
KEGG_LEISHMANIA_INFECTION	KEGG_LEISHMANIA_INFECTION	56	0.374173	1.36794	0.0676692	0.635512	0.630514	1417	tags=23%	list=10%	signal=21%	H2-Eb1/Ncf1/Irak4/Jun/H2-DMa/Cr1l/Mapk3/Tgfb1/Nfkb1/Rela/Ifngr2/Jak1/Mapk14
KEGG_RIBOFLAVIN_METABOLISM	KEGG_RIBOFLAVIN_METABOLISM	12	0.530337	1.34962	0.134091	0.635512	0.630514	2952	tags=42%	list=21%	signal=33%	Mtmr6/Flad1/Phpt1/Acp1/Enpp1
KEGG_O_GLYCAN_BIOSYNTHESIS	KEGG_O_GLYCAN_BIOSYNTHESIS	17	0.480057	1.34783	0.115813	0.635512	0.630514	709	tags=24%	list=5%	signal=22%	Galnt12/St3gal1/Galnt6/Galnt7
KEGG_ALLOGRAFT_REJECTION	KEGG_ALLOGRAFT_REJECTION	24	0.441335	1.33726	0.12297	0.635512	0.630514	640	tags=17%	list=4%	signal=16%	H2-Eb1/H2-D1/H2-Q10/H2-DMa
KEGG_AUTOIMMUNE_THYROID_DISEASE	KEGG_AUTOIMMUNE_THYROID_DISEASE	23	0.445487	1.33687	0.13164	0.635512	0.630514	640	tags=17%	list=4%	signal=17%	H2-Eb1/H2-D1/H2-Q10/H2-DMa
KEGG_AMINO_SUGAR_AND_NUCLEOTIDE_SUGAR_METABOLISM	KEGG_AMINO_SUGAR_AND_NUCLEOTIDE_SUGAR_METABOLISM	39	0.368137	1.27722	0.137441	0.635512	0.630514	1597	tags=18%	list=11%	signal=16%	Pgm1/Nans/Galk1/Ugdh/Galt/Gfpt1/Gmppa
KEGG_JAK_STAT_SIGNALING_PATHWAY	KEGG_JAK_STAT_SIGNALING_PATHWAY	98	0.308403	1.26143	0.091133	0.635512	0.630514	2283	tags=28%	list=16%	signal=23%	Pim1/Il10rb/Stat6/Csf3r/Crlf2/Crebbp/Akt2/Ifnar1/Il3ra/Spry2/Socs3/Akt1/Socs1/Il11ra1/Ifngr2/Jak1/Pik3cd/Ccnd3/Csf2ra/Il12rb1/Tslp/Pik3ca/Stat5a/Osmr/Cntfr/Spry4/Il9r
KEGG_APOPTOSIS	KEGG_APOPTOSIS	75	0.321962	1.25012	0.111111	0.635512	0.630514	3190	tags=40%	list=22%	signal=31%	Bcl2/Ppp3cb/Irak4/Prkar2b/Ripk1/Chp1/Akt2/Capn2/Birc3/Il3ra/Akt1/Cflar/Capn1/Nfkb1/Rela/Pik3cd/Dffb/Pik3ca/Prkx/Fasl/Tradd/Nfkbia/Ikbkg/Ppp3cc/Prkar2a/Bcl2l1/Prkar1a/Birc2/Endod1/Chuk
KEGG_FOCAL_ADHESION	KEGG_FOCAL_ADHESION	149	0.2691	1.1676	0.116711	0.635512	0.630514	1880	tags=21%	list=13%	signal=18%	Bcl2/Pdpk1/Actb/Vegfa/Parvb/Vasp/Jun/Akt2/Capn2/Myl12a/Vcl/Rap1a/Birc3/Ilk/Mylk3/Mapk3/Rhoa/Cav2/Akt1/Itga2b/Pik3cd/Ccnd3/Kdr/Cdc42/Itga5/Pip5k1c/Myl10/Pgf/Pik3ca/Flna/Arhgap5
KEGG_OTHER_GLYCAN_DEGRADATION	KEGG_OTHER_GLYCAN_DEGRADATION	14	0.482622	1.28212	0.15708	0.640388	0.635352	2951	tags=57%	list=21%	signal=45%	Man2b1/Fuca1/Man2b2/Glb1/Neu1/Aga/Manba/Man2c1
KEGG_ALANINE_ASPARTATE_AND_GLUTAMATE_METABOLISM	KEGG_ALANINE_ASPARTATE_AND_GLUTAMATE_METABOLISM	25	0.415228	1.27975	0.157895	0.640388	0.635352	2457	tags=36%	list=17%	signal=30%	Adsl/Adssl1/Cad/Ppat/Gfpt1/Aspa/Ass1/Abat/Adss
KEGG_SYSTEMIC_LUPUS_ERYTHEMATOSUS	KEGG_SYSTEMIC_LUPUS_ERYTHEMATOSUS	29	0.390296	1.24789	0.158257	0.640388	0.635352	3849	tags=45%	list=27%	signal=33%	H2-Eb1/Ctsg/C4b/H2-DMa/Fcgr3/Elane/Fcgr2b/H2-Ab1/Cd40/H2-DMb1/Cd28/H2-Aa/Actn1
KEGG_ENDOCYTOSIS	KEGG_ENDOCYTOSIS	150	0.259053	1.12463	0.169312	0.6466	0.641515	2455	tags=23%	list=17%	signal=20%	Sh3kbp1/H2-D1/Grk6/H2-Q10/Smap2/Acap1/Pip5k1a/Pip5k1b/Mdm2/Snf8/Git1/Sh3glb1/Ehd4/Arfgap3/Rabep1/Asap2/Mvb12a/Ldlrap1/Epn1/Kdr/Cdc42/Pip5k1c/Eps15/Ap2b1/Rab5a/Arap2/F2r/Psd/Rab5b/Arap3/Ldlr/Cxcr2/Ehd2/Rab5c/Clta
KEGG_PENTOSE_PHOSPHATE_PATHWAY	KEGG_PENTOSE_PHOSPHATE_PATHWAY	21	0.42303	1.24634	0.176471	0.653317	0.648179	897	tags=14%	list=6%	signal=13%	Pgm1/Pfkp/Prps2
KEGG_BASAL_TRANSCRIPTION_FACTORS	KEGG_BASAL_TRANSCRIPTION_FACTORS	30	0.372451	1.20452	0.194954	0.685455	0.680064	1541	tags=20%	list=11%	signal=18%	Gtf2a2/Taf6/Taf10/Tbpl1/Gtf2f2/Gtf2h2
KEGG_PROPANOATE_METABOLISM	KEGG_PROPANOATE_METABOLISM	27	0.369449	1.16989	0.229025	0.690476	0.685046	1490	tags=33%	list=10%	signal=30%	Suclg1/Aldh3a2/Aldh2/Echs1/Hibch/Hadha/Pccb/Acss2/Acaca
KEGG_RIG_I_LIKE_RECEPTOR_SIGNALING_PATHWAY	KEGG_RIG_I_LIKE_RECEPTOR_SIGNALING_PATHWAY	49	0.327612	1.16463	0.22963	0.690476	0.685046	2625	tags=33%	list=18%	signal=27%	Tank/Ripk1/Ddx58/Irf3/Otud5/Nlrx1/Nfkb1/Ddx3x/Rela/Atg12/Mapk14/Isg15/Cxcl10/Tradd/Nfkbia/Ikbkg
KEGG_VIRAL_MYOCARDITIS	KEGG_VIRAL_MYOCARDITIS	47	0.329384	1.16221	0.224691	0.690476	0.685046	640	tags=15%	list=4%	signal=14%	H2-Eb1/H2-D1/Dmd/Actb/H2-Q10/Itgal/H2-DMa
KEGG_ANTIGEN_PROCESSING_AND_PRESENTATION	KEGG_ANTIGEN_PROCESSING_AND_PRESENTATION	48	0.324896	1.15297	0.246914	0.690476	0.685046	1088	tags=12%	list=8%	signal=12%	H2-Eb1/H2-D1/H2-Q10/Ctsl/H2-DMa/Tap2
KEGG_TYPE_I_DIABETES_MELLITUS	KEGG_TYPE_I_DIABETES_MELLITUS	28	0.361912	1.1481	0.249428	0.690476	0.685046	640	tags=14%	list=4%	signal=14%	H2-Eb1/H2-D1/H2-Q10/H2-DMa
KEGG_BUTANOATE_METABOLISM	KEGG_BUTANOATE_METABOLISM	24	0.374328	1.13422	0.234339	0.690476	0.685046	2670	tags=46%	list=19%	signal=37%	Aldh3a2/Aldh2/Echs1/Hadha/L2hgdh/Acads/Abat/Akr1b8/Aacs/Hadh/Ehhadh
KEGG_TOLL_LIKE_RECEPTOR_SIGNALING_PATHWAY	KEGG_TOLL_LIKE_RECEPTOR_SIGNALING_PATHWAY	75	0.291726	1.13272	0.239899	0.690476	0.685046	2757	tags=28%	list=19%	signal=23%	Map2k7/Irak4/Jun/Ripk1/Akt2/Ifnar1/Map2k6/Irf3/Mapk3/Akt1/Nfkb1/Rela/Pik3cd/Mapk14/Irf5/Pik3ca/Cxcl10/Ticam2/Nfkbia/Ikbkg/Cd40
KEGG_LYSOSOME	KEGG_LYSOSOME	108	0.269965	1.11674	0.228643	0.690476	0.685046	3391	tags=36%	list=24%	signal=28%	Ctse/Napsa/Ctsg/Ctsh/Ctsl/Cln3/Man2b1/Fuca1/Idua/Atp6v0a1/Gm2a/Gga3/Sumf1/Ctsb/Glb1/Neu1/Ctso/Psap/Cln5/Abcb9/Aga/Cd68/Ap1m1/Clta/Ctsc/Manba/Naglu/Tcirg1/Cltc/Naga/Atp6v1h/Smpd1/Gusb/Laptm4a/Sgsh/Gaa/Gns/Scarb2/Cd63
KEGG_STEROID_HORMONE_BIOSYNTHESIS	KEGG_STEROID_HORMONE_BIOSYNTHESIS	13	0.422045	1.10149	0.332589	0.75017	0.74427	3663	tags=46%	list=26%	signal=34%	Cyp11a1/H2-Ke6/Cyp1b1/Srd5a3/Hsd17b1/Hsd17b12
KEGG_LYSINE_DEGRADATION	KEGG_LYSINE_DEGRADATION	33	0.322142	1.07471	0.34186	0.752958	0.747037	3222	tags=45%	list=23%	signal=35%	Aldh3a2/Aldh2/Echs1/Plod1/Hadha/Aasdh/Dlst/Hadh/Ehhadh/Aasdhppt/Ash1l/Suv39h2/Setd7/Setd1a/Plod3
KEGG_GLYCOSPHINGOLIPID_BIOSYNTHESIS_GANGLIO_SERIES	KEGG_GLYCOSPHINGOLIPID_BIOSYNTHESIS_GANGLIO_SERIES	12	0.428621	1.09077	0.363636	0.76417	0.75816	1637	tags=50%	list=12%	signal=44%	St3gal1/B4galnt1/Slc33a1/B3galt4/Glb1/St6galnac6
KEGG_VALINE_LEUCINE_AND_ISOLEUCINE_DEGRADATION	KEGG_VALINE_LEUCINE_AND_ISOLEUCINE_DEGRADATION	38	0.311709	1.07654	0.361702	0.76417	0.75816	2691	tags=39%	list=19%	signal=32%	Aldh3a2/Aldh2/Echs1/Hibch/Hadha/Pccb/Dld/Acaa2/Acads/Acaa1a/Abat/Acadm/Hadh/Ehhadh/Hadhb
KEGG_TRYPTOPHAN_METABOLISM	KEGG_TRYPTOPHAN_METABOLISM	24	0.348088	1.05472	0.36891	0.76417	0.75816	2925	tags=46%	list=21%	signal=36%	Aldh3a2/Aldh2/Echs1/Hadha/Tph1/Cyp1b1/Ddc/Hadh/Ehhadh/Tdo2/Wars2
KEGG_BETA_ALANINE_METABOLISM	KEGG_BETA_ALANINE_METABOLISM	18	0.367399	1.04606	0.373602	0.764785	0.75877	2670	tags=44%	list=19%	signal=36%	Aldh3a2/Aldh2/Echs1/Hibch/Hadha/Abat/Acadm/Ehhadh
KEGG_GLYCEROLIPID_METABOLISM	KEGG_GLYCEROLIPID_METABOLISM	37	0.303359	1.03623	0.429245	0.769986	0.763931	1865	tags=19%	list=13%	signal=16%	Akr1a1/Mboat1/Aldh3a2/Aldh2/Gpat4/Dgka/Pnpla3
KEGG_N_GLYCAN_BIOSYNTHESIS	KEGG_N_GLYCAN_BIOSYNTHESIS	43	0.296058	1.03096	0.408867	0.769986	0.763931	1547	tags=21%	list=11%	signal=19%	Mogs/Alg6/Alg12/Rpn2/Dpm1/Mgat4b/Rft1/B4galt1/Dad1
KEGG_NEUROTROPHIN_SIGNALING_PATHWAY	KEGG_NEUROTROPHIN_SIGNALING_PATHWAY	108	0.247743	1.02481	0.389447	0.769986	0.763931	1559	tags=19%	list=11%	signal=17%	Bcl2/Foxo3/Pdpk1/Map2k7/Irak4/Kidins220/Jun/Akt2/Irs2/Rap1a/Mapk3/Rhoa/Akt1/Frs2/Nfkb1/Rela/Ywhaz/Pik3cd/Mapk14/Cdc42
KEGG_NICOTINATE_AND_NICOTINAMIDE_METABOLISM	KEGG_NICOTINATE_AND_NICOTINAMIDE_METABOLISM	16	0.372851	1.02009	0.429213	0.769986	0.763931	917	tags=19%	list=6%	signal=18%	Nt5c/Nt5c3/Nmrk1
KEGG_PENTOSE_AND_GLUCURONATE_INTERCONVERSIONS	KEGG_PENTOSE_AND_GLUCURONATE_INTERCONVERSIONS	10	0.418572	1.00843	0.442661	0.770229	0.764172	4174	tags=40%	list=29%	signal=28%	Ugdh/Gusb/Cryl1/Rpe
KEGG_ALDOSTERONE_REGULATED_SODIUM_REABSORPTION	KEGG_ALDOSTERONE_REGULATED_SODIUM_REABSORPTION	29	0.315448	1.00858	0.458716	0.773333	0.767251	2146	tags=28%	list=15%	signal=23%	Pdpk1/Sgk1/Irs2/Atp1a1/Mapk3/Pik3cd/Pik3ca/Atp1a3
KEGG_FATTY_ACID_METABOLISM	KEGG_FATTY_ACID_METABOLISM	31	0.303315	0.994362	0.466667	0.773333	0.767251	2868	tags=45%	list=20%	signal=36%	Aldh3a2/Aldh2/Echs1/Hadha/Acaa2/Acads/Acadl/Acaa1a/Acadm/Hadh/Ehhadh/Hadhb/Acsl4/Eci1
KEGG_CYTOKINE_CYTOKINE_RECEPTOR_INTERACTION	KEGG_CYTOKINE_CYTOKINE_RECEPTOR_INTERACTION	141	0.228472	0.989275	0.45953	0.773333	0.767251	2382	tags=21%	list=17%	signal=17%	Bmpr1a/Il10rb/Csf3r/Bmpr2/Vegfa/Crlf2/Ifnar1/Il3ra/Edar/Tnfrsf12a/Tgfb1/Ltb/Il11ra1/Ccl9/Tnfrsf1b/Ifngr2/Csf2ra/Kdr/Il12rb1/Tslp/Kitl/Osmr/Cxcl10/Ccr1/Cntfr/Cxcr2/Il9r/Il17rb/Fasl
KEGG_CYTOSOLIC_DNA_SENSING_PATHWAY	KEGG_CYTOSOLIC_DNA_SENSING_PATHWAY	36	0.291877	0.986963	0.464115	0.773333	0.767251	1326	tags=25%	list=9%	signal=23%	Ripk1/Polr3h/Ddx58/Polr3f/Irf3/Casp1/Nfkb1/Rela/Aim2
KEGG_SNARE_INTERACTIONS_IN_VESICULAR_TRANSPORT	KEGG_SNARE_INTERACTIONS_IN_VESICULAR_TRANSPORT	34	0.294311	0.98671	0.475059	0.779814	0.773682	1996	tags=24%	list=14%	signal=20%	Stx16/Vamp7/Stx7/Stx3/Vamp3/Use1/Stx1a/Stx6
KEGG_AMYOTROPHIC_LATERAL_SCLEROSIS_ALS	KEGG_AMYOTROPHIC_LATERAL_SCLEROSIS_ALS	43	0.276696	0.963534	0.519704	0.809869	0.803499	1417	tags=19%	list=10%	signal=17%	Bcl2/Tomm40l/Ppp3cb/Chp1/Map2k6/Casp1/Tnfrsf1b/Mapk14
KEGG_RENAL_CELL_CARCINOMA	KEGG_RENAL_CELL_CARCINOMA	62	0.251985	0.947909	0.560794	0.82138	0.81492	1848	tags=23%	list=13%	signal=20%	Vegfa/Crebbp/Jun/Akt2/Hif1a/Rap1a/Mapk3/Akt1/Tgfb1/Egln3/Pik3cd/Cdc42/Pgf/Pik3ca
KEGG_HEMATOPOIETIC_CELL_LINEAGE	KEGG_HEMATOPOIETIC_CELL_LINEAGE	57	0.258719	0.946851	0.56927	0.82138	0.81492	1796	tags=18%	list=13%	signal=15%	H2-Eb1/Csf3r/Cr1l/Il3ra/Itga2b/Il11ra1/Csf2ra/Itga5/Cd33/Kitl
KEGG_FRUCTOSE_AND_MANNOSE_METABOLISM	KEGG_FRUCTOSE_AND_MANNOSE_METABOLISM	29	0.294783	0.942508	0.559633	0.82138	0.81492	2303	tags=28%	list=16%	signal=23%	Pfkp/Pfkfb4/Mtmr6/Khk/Phpt1/Gmppa/Pfkm/Akr1b8
KEGG_STEROID_BIOSYNTHESIS	KEGG_STEROID_BIOSYNTHESIS	15	0.348963	0.939491	0.554054	0.82138	0.81492	102	tags=7%	list=1%	signal=7%	Cyp51
KEGG_STARCH_AND_SUCROSE_METABOLISM	KEGG_STARCH_AND_SUCROSE_METABOLISM	22	0.304983	0.905095	0.583524	0.825473	0.818981	912	tags=9%	list=6%	signal=9%	Pgm1/Ugdh
KEGG_ACUTE_MYELOID_LEUKEMIA	KEGG_ACUTE_MYELOID_LEUKEMIA	55	0.249355	0.909658	0.630923	0.829906	0.823379	1416	tags=18%	list=10%	signal=16%	Pim1/Rara/Akt2/Mapk3/Akt1/Nfkb1/Eif4ebp1/Rela/Pik3cd/Zbtb16
KEGG_ABC_TRANSPORTERS	KEGG_ABC_TRANSPORTERS	27	0.278334	0.881366	0.650794	0.83459	0.828027	2885	tags=30%	list=20%	signal=24%	Tap2/Abcd4/Abca7/Abcb9/Abcg1/Abcg2/Abca4/Abcb7
KEGG_GLYCEROPHOSPHOLIPID_METABOLISM	KEGG_GLYCEROPHOSPHOLIPID_METABOLISM	59	0.236638	0.877313	0.705446	0.856156	0.849423	2588	tags=19%	list=18%	signal=15%	Mboat1/Lypla1/Crls1/Gpat4/Pisd/Lpgat1/Dgka/Pgs1/Lpcat1/Ptdss1/Ache
KEGG_EPITHELIAL_CELL_SIGNALING_IN_HELICOBACTER_PYLORI_INFECTION	KEGG_EPITHELIAL_CELL_SIGNALING_IN_HELICOBACTER_PYLORI_INFECTION	57	0.23813	0.8715	0.707809	0.856156	0.849423	1559	tags=19%	list=11%	signal=17%	Adam17/Atp6v1d/Jun/Git1/Atp6v1c1/Atp6v0e/Nfkb1/Rela/Atp6v0a1/Mapk14/Cdc42
KEGG_HISTIDINE_METABOLISM	KEGG_HISTIDINE_METABOLISM	19	0.289824	0.840627	0.69457	0.856156	0.849423	1687	tags=26%	list=12%	signal=23%	Aldh3a2/Aldh2/Aldh1a3/Hdc/Aspa
KEGG_VALINE_LEUCINE_AND_ISOLEUCINE_BIOSYNTHESIS	KEGG_VALINE_LEUCINE_AND_ISOLEUCINE_BIOSYNTHESIS	10	0.32894	0.792487	0.727064	0.872477	0.865615	959	tags=20%	list=7%	signal=19%	Lars2/Iars2
KEGG_TIGHT_JUNCTION	KEGG_TIGHT_JUNCTION	90	0.213906	0.865278	0.755556	0.877372	0.870472	3635	tags=32%	list=26%	signal=24%	Ppp2cb/Magi2/Actb/Akt2/Myl12a/Mras/Rhoa/Akt1/Prkch/Rras/Cdc42/Crb3/Myl10/Vapa/Myh9/Cldn4/Myh14/Myl12b/Ash1l/Pten/Prkcz/Gnai3/Exoc3/Gnai2/Hcls1/Ctnnb1/Tjap1/Rab13/Nras
KEGG_LEUKOCYTE_TRANSENDOTHELIAL_MIGRATION	KEGG_LEUKOCYTE_TRANSENDOTHELIAL_MIGRATION	86	0.214965	0.861125	0.753056	0.877372	0.870472	3137	tags=30%	list=22%	signal=24%	Ncf1/Actb/Itgal/Vasp/Myl12a/Vcl/Rap1a/Rhoa/Pik3cd/Mapk14/Thy1/Cdc42/Myl10/Pik3ca/Arhgap5/Cldn4/Itgb2/Esam/Myl12b/Ctnnd1/Rapgef3/Gnai3/Rapgef4/Rap1b/Cxcl12/Gnai2
KEGG_CITRATE_CYCLE_TCA_CYCLE	KEGG_CITRATE_CYCLE_TCA_CYCLE	27	0.256199	0.811273	0.76644	0.877372	0.870472	2984	tags=33%	list=21%	signal=26%	Suclg1/Idh3g/Sdhd/Dlat/Dld/Sdha/Dlst/Cs/Pck2
KEGG_NOD_LIKE_RECEPTOR_SIGNALING_PATHWAY	KEGG_NOD_LIKE_RECEPTOR_SIGNALING_PATHWAY	45	0.232092	0.815271	0.786765	0.881282	0.874352	3397	tags=36%	list=24%	signal=27%	Birc3/Mapk3/Casp1/Nfkb1/Rela/Mapk14/Card6/Nod2/Pstpip1/Nfkbia/Ikbkg/Nlrc4/Birc2/Casp4/Chuk/Tab1
KEGG_HYPERTROPHIC_CARDIOMYOPATHY_HCM	KEGG_HYPERTROPHIC_CARDIOMYOPATHY_HCM	45	0.22817	0.801493	0.803922	0.881282	0.874352	2442	tags=22%	list=17%	signal=18%	Dmd/Actb/Tnni3/Tgfb1/Itga2b/Lmna/Itga5/Tpm3/Mybpc3/Slc8a1
KEGG_PROXIMAL_TUBULE_BICARBONATE_RECLAMATION	KEGG_PROXIMAL_TUBULE_BICARBONATE_RECLAMATION	14	0.28274	0.751122	0.80531	0.881282	0.874352	673	tags=14%	list=5%	signal=14%	Slc25a10/Atp1a1
KEGG_CELL_ADHESION_MOLECULES_CAMS	KEGG_CELL_ADHESION_MOLECULES_CAMS	80	0.211613	0.838794	0.810552	0.881475	0.874542	2798	tags=22%	list=20%	signal=18%	H2-Eb1/H2-D1/Sdc4/H2-Q10/Itgal/H2-DMa/Sell/Selp/Ncam1/Cldn4/Cntn2/Itgb2/Esam/H2-Ab1/Alcam/Cd40/Pdcd1lg2/Cd276
KEGG_RETINOL_METABOLISM	KEGG_RETINOL_METABOLISM	18	0.2617	0.745112	0.82774	0.892253	0.885236	980	tags=11%	list=7%	signal=10%	Aldh1a1/Rdh12
KEGG_GLYCOSAMINOGLYCAN_BIOSYNTHESIS_KERATAN_SULFATE	KEGG_GLYCOSAMINOGLYCAN_BIOSYNTHESIS_KERATAN_SULFATE	13	0.273256	0.713165	0.852679	0.894707	0.887671	2360	tags=31%	list=17%	signal=26%	St3gal1/B4gat1/B4galt1/B4galt2
KEGG_COMPLEMENT_AND_COAGULATION_CASCADES	KEGG_COMPLEMENT_AND_COAGULATION_CASCADES	29	0.227865	0.728551	0.889908	0.92721	0.919918	4896	tags=41%	list=34%	signal=27%	C4b/Cr1l/F2r/Masp2/Thbd/Cd59b/Cd55/F8/Tfpi/C1rb/Plat/F13a1
KEGG_PPAR_SIGNALING_PATHWAY	KEGG_PPAR_SIGNALING_PATHWAY	43	0.20763	0.723026	0.923645	0.946379	0.938936	3378	tags=26%	list=24%	signal=20%	Pdpk1/Ilk/Acadl/Dbi/Acaa1a/Acadm/Ehhadh/Acsl4/Pck2/Acox2/Acox3
KEGG_NEUROACTIVE_LIGAND_RECEPTOR_INTERACTION	KEGG_NEUROACTIVE_LIGAND_RECEPTOR_INTERACTION	80	0.166404	0.659594	0.983213	0.988897	0.98112	2927	tags=22%	list=21%	signal=18%	Ctsg/P2rx7/F2rl3/P2ry14/F2r/Adora3/Lpar2/Lpar1/Chrna7/Ltb4r2/Chrm3/Kiss1r/Calcrl/Tbxa2r/Htr2a/F2rl2/Oprl1/P2ry2
KEGG_RIBOSOME	KEGG_RIBOSOME	83	-0.79475	-2.82233	0.00168634	0.293423	0.291116	122	tags=22%	list=1%	signal=22%	Rpl36a/Rpl37a/Rpl39/Rpl37/Rps27l/Rsl24d1/Mrpl13/Rps27/Rpl6/Rps15/Rpl13a/Rpl15/Rpl38/Rps21/Rpl35/Rpl29/Rps29/Uba52
KEGG_ONE_CARBON_POOL_BY_FOLATE	KEGG_ONE_CARBON_POOL_BY_FOLATE	16	-0.680883	-1.76732	0.0143627	0.635512	0.630514	3898	tags=69%	list=27%	signal=50%	Mtr/Tyms/Mthfd1/Aldh1l1/Amt/Gart/Dhfr/Atic/Mthfs/Mthfd1l/Mthfd2
KEGG_GAP_JUNCTION	KEGG_GAP_JUNCTION	62	-0.466631	-1.60682	0.0317195	0.635512	0.630514	2698	tags=37%	list=19%	signal=30%	Adcy7/Tuba1c/Hras/Cdk1/Adcy4/Tubb5/Src/Tubb2a/Map2k5/Egf/Plcb1/Map2k1/Map3k2/Prkaca/Tubb4b/Tuba4a/Csnk1d/Prkcb/Prkca/Tubb4a/Tuba1b/Raf1/Sos2
KEGG_PURINE_METABOLISM	KEGG_PURINE_METABOLISM	123	-0.417009	-1.57999	0.0315091	0.635512	0.630514	1922	tags=28%	list=14%	signal=24%	Adcy4/Pde9a/Pde7b/Prim2/Pole2/Dck/Gart/Aprt/Pfas/Pde4d/Nudt9/Polr3a/Pde1b/Pold1/Paics/Polr2c/Polr2a/Pde7a/Polr3b/Atic/Nme1/Adprm/Ak2/Gmpr/Polr2f/Entpd1/Hprt/Polr2h/Polr3k/Nme4/Impdh2/Adk/Pold2/Nme2
KEGG_PYRIMIDINE_METABOLISM	KEGG_PYRIMIDINE_METABOLISM	86	-0.438698	-1.56632	0.0370995	0.635512	0.630514	2715	tags=36%	list=19%	signal=29%	Pole3/Polr3g/Polr3d/Pola1/Polr2k/Tk1/Dpys/Entpd6/Upp2/Txnrd1/Prim2/Pole2/Dck/Ctps2/Dctd/Upp1/Polr3a/Pold1/Polr2c/Polr2a/Polr3b/Nme1/Polr2f/Entpd1/Polr2h/Polr3k/Nme4/Umps/Dut/Pold2/Nme2
KEGG_SPLICEOSOME	KEGG_SPLICEOSOME	121	-0.40591	-1.54245	0.0343699	0.635512	0.630514	2625	tags=32%	list=18%	signal=27%	Plrg1/Eftud2/Cherp/Snrpd1/Snrpf/Isy1/Snrpb/Srsf10/Prpf40b/Ppie/Dhx38/Bud31/Sf3b6/Hnrnpu/U2af1/Prpf31/Sf3b1/Hnrnpa3/Snrpd3/Aqr/Snrpc/Lsm8/Ccdc12/Tcerg1/Pqbp1/Lsm4/Eif4a3/Prpf6/Ncbp2/Snrpa1/Prpf8/Sf3b4/Srsf1/Sf3b5/Snw1/Snrpg/Sf3b3/Magohb/Rbm17
KEGG_CYSTEINE_AND_METHIONINE_METABOLISM	KEGG_CYSTEINE_AND_METHIONINE_METABOLISM	27	-0.504937	-1.48147	0.0677362	0.635512	0.630514	4307	tags=52%	list=30%	signal=36%	Cbs/Dnmt3b/Mtr/Dnmt3a/Mat2b/Srm/Got2/Apip/Cth/Mpst/Sms/Enoph1/Dnmt1/Ldhb
KEGG_HOMOLOGOUS_RECOMBINATION	KEGG_HOMOLOGOUS_RECOMBINATION	26	-0.499948	-1.45286	0.0773286	0.635512	0.630514	2473	tags=42%	list=17%	signal=35%	Rad51/Rad51c/Rpa2/Rad51b/Rpa1/Xrcc3/Rad52/Pold1/Rad50/Pold2/Brca2
KEGG_PARKINSONS_DISEASE	KEGG_PARKINSONS_DISEASE	110	-0.386676	-1.44645	0.0478548	0.635512	0.630514	2674	tags=29%	list=19%	signal=24%	Casp3/Vdac3/Atp5e/Slc25a4/Atp5a1/Uqcr11/Cox7a1/Cox6b2/Atp5g1/Ndufb7/Uqcrq/Ube2l6/Ndufa9/Cox7a2/Uba7/Apaf1/Ndufs8/Cox5a/Ndufb6/Uqcr10/Casp9/Ndufb10/mt-Nd1/Lrrk2/Ndufa3/Ndufa10/Ndufb4/Sdhb/mt-Nd5/mt-Nd4l/mt-Nd2/mt-Atp8
KEGG_GNRH_SIGNALING_PATHWAY	KEGG_GNRH_SIGNALING_PATHWAY	73	-0.413266	-1.44083	0.0663265	0.635512	0.630514	1944	tags=26%	list=14%	signal=23%	Mapk11/Adcy4/Src/Camk2a/Pld2/Plcb1/Map2k1/Map3k2/Prkaca/Hbegf/Map3k3/Prkcb/Prkca/Camk2d/Mmp2/Atf4/Mapk9/Raf1/Sos2
KEGG_PANTOTHENATE_AND_COA_BIOSYNTHESIS	KEGG_PANTOTHENATE_AND_COA_BIOSYNTHESIS	13	-0.580556	-1.43472	0.0848375	0.635512	0.630514	3238	tags=54%	list=23%	signal=42%	Bcat1/Pank4/Dpys/Vnn1/Coasy/Pank2/Pank3
KEGG_DNA_REPLICATION	KEGG_DNA_REPLICATION	35	-0.455422	-1.40541	0.0746528	0.635512	0.630514	3987	tags=54%	list=28%	signal=39%	Rnaseh2b/Rfc1/Mcm6/Rnaseh2c/Mcm2/Pole/Pole3/Pola1/Mcm5/Rpa2/Rfc5/Prim2/Pole2/Rpa1/Pold1/Lig1/Mcm4/Mcm7/Pold2
KEGG_ERBB_SIGNALING_PATHWAY	KEGG_ERBB_SIGNALING_PATHWAY	74	-0.399094	-1.39632	0.0773109	0.635512	0.630514	3829	tags=46%	list=27%	signal=34%	Grb2/Nck1/Mtor/Pik3r2/Myc/Pik3r5/Pak1/Plcg2/Pak2/Btc/Camk2b/Hras/Pak6/Ptk2/Rps6kb2/Abl2/Crkl/Src/Camk2a/Shc1/Nrg1/Nrg4/Egf/Map2k1/Plcg1/Hbegf/Prkcb/Erbb3/Prkca/Camk2d/Shc4/Mapk9/Raf1/Sos2
KEGG_GLIOMA	KEGG_GLIOMA	54	-0.413004	-1.38885	0.0795262	0.635512	0.630514	1523	tags=24%	list=11%	signal=22%	Camk2a/Rb1/Shc1/Egf/Map2k1/Plcg1/Prkcb/Prkca/Camk2d/E2f1/Shc4/Raf1/Sos2
KEGG_CIRCADIAN_RHYTHM_MAMMAL	KEGG_CIRCADIAN_RHYTHM_MAMMAL	13	-0.554341	-1.36994	0.120939	0.635512	0.630514	1757	tags=46%	list=12%	signal=40%	Clock/Cry2/Per2/Csnk1d/Cry1/Csnk1e
KEGG_TASTE_TRANSDUCTION	KEGG_TASTE_TRANSDUCTION	12	-0.550826	-1.35142	0.13879	0.635512	0.630514	1922	tags=33%	list=14%	signal=29%	Adcy4/Cacna1a/Gnb1/Prkaca
KEGG_BASE_EXCISION_REPAIR	KEGG_BASE_EXCISION_REPAIR	33	-0.435375	-1.32953	0.108392	0.635512	0.630514	1752	tags=30%	list=12%	signal=27%	Pole2/Ogg1/Ung/Pold1/Lig1/Apex1/Apex2/Neil3/Pold2/Parp1
KEGG_HEDGEHOG_SIGNALING_PATHWAY	KEGG_HEDGEHOG_SIGNALING_PATHWAY	35	-0.42522	-1.31221	0.109375	0.635512	0.630514	1974	tags=66%	list=14%	signal=57%	Wnt5b/Prkacb/Gli2/Wnt10b/Fbxw11/Bmp4/Csnk1g1/Gli1/Wnt5a/Hhip/Wnt10a/Zic2/Wnt2b/Csnk1a1/Gli3/Wnt9a/Rab23/Ihh/Csnk1g3/Prkaca/Sufu/Csnk1d/Csnk1e
KEGG_PATHOGENIC_ESCHERICHIA_COLI_INFECTION	KEGG_PATHOGENIC_ESCHERICHIA_COLI_INFECTION	45	-0.397559	-1.29329	0.117845	0.635512	0.630514	1787	tags=24%	list=13%	signal=21%	Tubb5/Cttn/Tubb2a/Fyn/Tubb4b/Tuba4a/Was/Prkca/Tubb4a/Tuba1b/Ncl
KEGG_OXIDATIVE_PHOSPHORYLATION	KEGG_OXIDATIVE_PHOSPHORYLATION	115	-0.341949	-1.28951	0.0938511	0.635512	0.630514	991	tags=24%	list=7%	signal=23%	Atp5e/Atp5a1/Uqcr11/Cox7a1/Atp6v1f/Cox6b2/Atp5g1/Ndufb7/Uqcrq/Atp6v0e2/Ndufa9/Cox7a2/Ndufs8/Cox5a/Ndufb6/Atp6ap1/Uqcr10/Ndufb10/mt-Nd1/Ndufa3/Ndufa10/Ndufb4/Sdhb/Atp5k/mt-Nd5/mt-Nd4l/mt-Nd2/mt-Atp8
KEGG_LONG_TERM_POTENTIATION	KEGG_LONG_TERM_POTENTIATION	53	-0.385157	-1.28867	0.12116	0.635512	0.630514	1767	tags=26%	list=12%	signal=23%	Ppp3r1/Camk2a/Ppp1r12a/Rps6ka6/Plcb1/Map2k1/Prkaca/Ppp1cc/Prkcb/Prkca/Camk2d/Atf4/Ppp3ca/Raf1
KEGG_HUNTINGTONS_DISEASE	KEGG_HUNTINGTONS_DISEASE	156	-0.321686	-1.26368	0.109005	0.635512	0.630514	3507	tags=37%	list=25%	signal=28%	Atp5o/Cyc1/Creb1/Polr2d/Polr2b/Sdhc/Ap2m1/Ppid/Hdac2/Hdac1/Ap2a2/Ap2a1/Atp5g3/Dnah2/Bdnf/Casp3/Creb5/Vdac3/Polr2k/Dnal4/Atp5e/Slc25a4/Atp5a1/Sod1/Uqcr11/Cox7a1/Trp53/Ift57/Cox6b2/Atp5g1/Htt/Ndufb7/Dnal1/Uqcrq/Ndufa9/Cox7a2/Plcb1/Rcor1/Apaf1/Polr2c/Polr2a/Nrf1/Ndufs8/Cox5a/Ndufb6/Dnah1/Polr2f/Uqcr10/Polr2h/Casp9/Ndufb10/Ndufa3/Dctn4/Ndufa10/Ndufb4/Creb3/Sdhb/mt-Atp8
KEGG_MAPK_SIGNALING_PATHWAY	KEGG_MAPK_SIGNALING_PATHWAY	196	-0.292333	-1.19984	0.131268	0.635512	0.630514	2193	tags=23%	list=15%	signal=20%	Trp53/Tab2/Map3k1/Mknk2/Il1b/Crkl/Mapk11/Cacnb4/Ecsit/Ppp3r1/Rras2/Stk4/Fgf11/Map2k5/Dusp10/Gadd45b/Cacna1a/Rps6ka6/Egf/Cacnb1/Stk3/Dusp4/Tnfrsf1a/Map2k1/Map3k2/Prkaca/Cacna1h/Map3k11/Rac2/Fgfr1/Map3k3/Prkcb/Lamtor3/Mecom/Stmn1/Prkca/Ddit3/Atf4/Rasgrp3/Ikbkb/Taok2/Mapk9/Ppp3ca/Raf1/Sos2
KEGG_PATHWAYS_IN_CANCER	KEGG_PATHWAYS_IN_CANCER	259	-0.280057	-1.1745	0.13783	0.635512	0.630514	2561	tags=21%	list=18%	signal=18%	Rbx1/Hras/Flt3l/Bid/Arnt/Itga6/Rad51/Ptk2/Traf4/Trp53/Hsp90aa1/Lama4/Wnt9a/Crkl/Rarb/Fzd1/Vegfb/Tpr/Ctbp1/Stk4/Rb1/Fgf11/Ctnna1/Egf/Ralb/Itga3/Map2k1/Jup/Mlh1/Sufu/Vhl/Plcg1/Rac2/Fgfr1/Tcf7l2/Prkcb/Spi1/Mecom/Prkca/Ncoa4/Casp9/Mmp2/Dapk2/E2f1/Cul2/Ikbkb/Cks1b/Mapk9/Stat1/Raf1/Sos2/Brca2/Gstp1/Cdk2/Apc
KEGG_PROSTATE_CANCER	KEGG_PROSTATE_CANCER	79	-0.35106	-1.23607	0.14966	0.640388	0.635352	1230	tags=16%	list=9%	signal=15%	Egf/Map2k1/Fgfr1/Tcf7l2/Casp9/E2f1/Atf4/Ikbkb/Creb3/Raf1/Sos2/Gstp1/Cdk2
KEGG_ALZHEIMERS_DISEASE	KEGG_ALZHEIMERS_DISEASE	141	-0.303978	-1.17538	0.156704	0.640388	0.635352	2495	tags=26%	list=18%	signal=21%	Bid/Atp5e/Atp5a1/Uqcr11/Cox7a1/Adam10/Cox6b2/Atp5g1/Ide/Ndufb7/Il1b/Bace2/Uqcrq/Ppp3r1/Bace1/Ndufa9/Cox7a2/Plcb1/Nae1/Tnfrsf1a/Apaf1/Psen1/Ndufs8/Cox5a/Ndufb6/Uqcr10/Casp9/Ndufb10/Aph1a/Ndufa3/Ndufa10/Ndufb4/Ppp3ca/Sdhb/Psenen/mt-Atp8
KEGG_AXON_GUIDANCE	KEGG_AXON_GUIDANCE	97	-0.32759	-1.19869	0.162207	0.641456	0.636412	3578	tags=35%	list=25%	signal=26%	Ablim1/Slit2/Sema6d/Pak1/Pak2/Sema3d/Efna2/Ntn4/Ablim3/Plxna2/L1cam/Rnd1/Hras/Pak6/Efnb1/Ptk2/Cfl2/Sema3f/Ppp3r1/Fyn/Srgap3/Sema4f/Ntng1/Ephb3/Sema4b/Sema7a/Rac2/Sema6c/Dpysl2/Arhgef12/Cxcr4/Sema4c/Ephb4/Ppp3ca
KEGG_B_CELL_RECEPTOR_SIGNALING_PATHWAY	KEGG_B_CELL_RECEPTOR_SIGNALING_PATHWAY	70	-0.343999	-1.1873	0.17094	0.6466	0.641515	1388	tags=19%	list=10%	signal=17%	Vav1/Cd81/Ifitm1/Map2k1/Pirb/Rac2/Prkcb/Rasgrp3/Ikbkb/Ppp3ca/Raf1/Sos2/Cd79b
KEGG_PANCREATIC_CANCER	KEGG_PANCREATIC_CANCER	63	-0.341433	-1.17853	0.19697	0.685455	0.680064	1653	tags=21%	list=12%	signal=18%	Vegfb/Rb1/Egf/Ralb/Map2k1/Rac2/Casp9/E2f1/Ikbkb/Mapk9/Stat1/Raf1/Brca2
KEGG_NON_SMALL_CELL_LUNG_CANCER	KEGG_NON_SMALL_CELL_LUNG_CANCER	48	-0.357331	-1.17708	0.18928	0.685455	0.680064	1522	tags=23%	list=11%	signal=21%	Stk4/Rb1/Egf/Map2k1/Plcg1/Prkcb/Prkca/Casp9/E2f1/Raf1/Sos2
KEGG_TYROSINE_METABOLISM	KEGG_TYROSINE_METABOLISM	17	-0.46971	-1.23083	0.22604	0.690476	0.685046	2381	tags=47%	list=17%	signal=39%	Mettl6/Got2/Lcmt1/Fah/Mettl2/Trmt11/Mif/Adh5
KEGG_GLYOXYLATE_AND_DICARBOXYLATE_METABOLISM	KEGG_GLYOXYLATE_AND_DICARBOXYLATE_METABOLISM	13	-0.482883	-1.19334	0.249097	0.690476	0.685046	3771	tags=46%	list=27%	signal=34%	Aco2/Mthfd1/Afmid/Mdh1/Mthfd1l/Mthfd2
KEGG_RNA_POLYMERASE	KEGG_RNA_POLYMERASE	26	-0.396855	-1.15327	0.237258	0.690476	0.685046	3390	tags=50%	list=24%	signal=38%	Polr2d/Polr2b/Polr3c/Polr3g/Polr3d/Polr2k/Polr3a/Polr2c/Polr2a/Polr3b/Polr2f/Polr2h/Polr3k
KEGG_BLADDER_CANCER	KEGG_BLADDER_CANCER	33	-0.374055	-1.14227	0.25	0.690476	0.685046	1653	tags=30%	list=12%	signal=27%	Hras/Trp53/Vegfb/Rb1/Egf/Map2k1/Mmp2/Dapk2/E2f1/Raf1
KEGG_NATURAL_KILLER_CELL_MEDIATED_CYTOTOXICITY	KEGG_NATURAL_KILLER_CELL_MEDIATED_CYTOTOXICITY	84	-0.312666	-1.11369	0.229866	0.690476	0.685046	1911	tags=25%	list=13%	signal=22%	Tnfrsf10b/Ppp3r1/Icam2/Cd48/Shc1/Vav1/Fyn/Map2k1/H2-M3/Plcg1/Rac2/H2-Q7/Icam1/Prkcb/Lat/Prkca/Shc4/Ppp3ca/Ptpn11/Raf1/Sos2
KEGG_ENDOMETRIAL_CANCER	KEGG_ENDOMETRIAL_CANCER	46	-0.340875	-1.10722	0.271186	0.737288	0.73149	1464	tags=20%	list=10%	signal=18%	Ctnna1/Egf/Map2k1/Mlh1/Tcf7l2/Casp9/Raf1/Sos2/Apc
KEGG_GLYCOLYSIS_GLUCONEOGENESIS	KEGG_GLYCOLYSIS_GLUCONEOGENESIS	40	-0.349743	-1.1107	0.279387	0.740604	0.734779	505	tags=15%	list=4%	signal=15%	Fbp1/Tpi1/Adh5/Ldhb/Aldh7a1/Pgk1
KEGG_ARACHIDONIC_ACID_METABOLISM	KEGG_ARACHIDONIC_ACID_METABOLISM	29	-0.371663	-1.11029	0.280919	0.740604	0.734779	375	tags=10%	list=3%	signal=10%	Ptges/Ptgs1/Tbxas1
KEGG_NON_HOMOLOGOUS_END_JOINING	KEGG_NON_HOMOLOGOUS_END_JOINING	13	-0.464439	-1.14776	0.285199	0.740665	0.73484	3667	tags=46%	list=26%	signal=34%	Xrcc6/Dclre1c/Prkdc/Xrcc5/Lig4/Rad50
KEGG_NITROGEN_METABOLISM	KEGG_NITROGEN_METABOLISM	15	-0.439257	-1.12764	0.310036	0.748033	0.74215	1988	tags=40%	list=14%	signal=34%	Car5b/Cth/Amt/Car3/Car2/Asns
KEGG_MISMATCH_REPAIR	KEGG_MISMATCH_REPAIR	22	-0.398241	-1.11151	0.300885	0.748033	0.74215	2302	tags=32%	list=16%	signal=27%	Rpa2/Rfc5/Rpa1/Pold1/Mlh1/Lig1/Pold2
KEGG_PORPHYRIN_AND_CHLOROPHYLL_METABOLISM	KEGG_PORPHYRIN_AND_CHLOROPHYLL_METABOLISM	22	-0.397327	-1.10896	0.300885	0.748033	0.74215	2705	tags=32%	list=19%	signal=26%	Alas1/Ears2/Uros/Mmab/Hmbs/Eprs/Alad
KEGG_AMINOACYL_TRNA_BIOSYNTHESIS	KEGG_AMINOACYL_TRNA_BIOSYNTHESIS	40	-0.341925	-1.08588	0.303237	0.748033	0.74215	2185	tags=22%	list=15%	signal=19%	Ears2/Yars/Hars/Eprs/Pstk/Iars/Tars2/Rars2/Tars
KEGG_TYPE_II_DIABETES_MELLITUS	KEGG_TYPE_II_DIABETES_MELLITUS	32	-0.35842	-1.08527	0.31383	0.748033	0.74215	1318	tags=19%	list=9%	signal=17%	Cacna1a/Socs4/Insr/Ikbkb/Mapk9/Socs2
KEGG_FC_EPSILON_RI_SIGNALING_PATHWAY	KEGG_FC_EPSILON_RI_SIGNALING_PATHWAY	62	-0.310355	-1.06869	0.310518	0.748033	0.74215	1388	tags=19%	list=10%	signal=18%	Vav1/Fyn/Il4/Map2k1/Plcg1/Rac2/Prkcb/Lat/Prkca/Mapk9/Raf1/Sos2
KEGG_DRUG_METABOLISM_OTHER_ENZYMES	KEGG_DRUG_METABOLISM_OTHER_ENZYMES	22	-0.386265	-1.07809	0.336283	0.75017	0.74427	3324	tags=41%	list=23%	signal=31%	Uck1/Gmps/Tk1/Dpys/Upp2/Upp1/Hprt/Umps/Impdh2
KEGG_CARDIAC_MUSCLE_CONTRACTION	KEGG_CARDIAC_MUSCLE_CONTRACTION	49	-0.321836	-1.06748	0.326633	0.75017	0.74427	2362	tags=27%	list=17%	signal=22%	Uqcr11/Cox7a1/Cox6b2/Cacnb4/Tnnc1/Uqcrq/Tpm4/Cox7a2/Cacnb1/Cox5a/Fxyd2/Uqcr10/Tpm2
KEGG_CHRONIC_MYELOID_LEUKEMIA	KEGG_CHRONIC_MYELOID_LEUKEMIA	67	-0.305864	-1.05449	0.320405	0.75017	0.74427	1538	tags=16%	list=11%	signal=15%	Ctbp1/Rb1/Shc1/Map2k1/Mecom/E2f1/Shc4/Ikbkb/Ptpn11/Raf1/Sos2
KEGG_COLORECTAL_CANCER	KEGG_COLORECTAL_CANCER	58	-0.306834	-1.05001	0.332242	0.75017	0.74427	1105	tags=14%	list=8%	signal=13%	Map2k1/Mlh1/Rac2/Tcf7l2/Casp9/Mapk9/Raf1/Apc
KEGG_SELENOAMINO_ACID_METABOLISM	KEGG_SELENOAMINO_ACID_METABOLISM	22	-0.379656	-1.05964	0.368142	0.76417	0.75816	4321	tags=50%	list=30%	signal=35%	Papss2/Cbs/Hemk1/Mat2b/Mettl6/Lcmt1/Cth/Mettl2/Sephs2/Trmt11/Sephs1
KEGG_GLYCOSYLPHOSPHATIDYLINOSITOL_GPI_ANCHOR_BIOSYNTHESIS	KEGG_GLYCOSYLPHOSPHATIDYLINOSITOL_GPI_ANCHOR_BIOSYNTHESIS	23	-0.376323	-1.05915	0.365554	0.76417	0.75816	2019	tags=48%	list=14%	signal=41%	Pgap1/Pigw/Pigu/Pigh/Pigl/Pigg/Dpm2/Pigyl/Pigk/Gpaa1/Pigx
KEGG_OLFACTORY_TRANSDUCTION	KEGG_OLFACTORY_TRANSDUCTION	17	-0.394034	-1.03253	0.417722	0.769986	0.763931	3988	tags=47%	list=28%	signal=34%	Adcy3/Prkg1/Arrb2/Olfr658/Camk2b/Camk2a/Prkaca/Camk2d
KEGG_GLYCOSAMINOGLYCAN_DEGRADATION	KEGG_GLYCOSAMINOGLYCAN_DEGRADATION	17	-0.391923	-1.027	0.423146	0.769986	0.763931	2714	tags=41%	list=19%	signal=33%	Hyal2/Hexb/Hyal3/Hexa/Hyal1/Ids/Galns
KEGG_RNA_DEGRADATION	KEGG_RNA_DEGRADATION	52	-0.302594	-1.00869	0.398981	0.769986	0.763931	2743	tags=31%	list=19%	signal=25%	Edc4/Cnot2/Dis3/Zcchc7/Papolg/Papola/Cnot4/Dcps/Lsm1/Lsm8/Ttc37/Cnot10/Lsm4/C1d/Hspd1/Skiv2l
KEGG_VASOPRESSIN_REGULATED_WATER_REABSORPTION	KEGG_VASOPRESSIN_REGULATED_WATER_REABSORPTION	38	-0.319809	-1.00587	0.416235	0.769986	0.763931	4211	tags=47%	list=30%	signal=33%	Dync2li1/Vamp2/Adcy3/Adcy6/Stx4a/Dync1li2/Dctn2/Dync1h1/Creb1/Creb5/Dync2h1/Dctn5/Rab11a/Dynll2/Prkaca/Dctn4/Dync1i1/Creb3
KEGG_PEROXISOME	KEGG_PEROXISOME	70	-0.290018	-1.00099	0.393162	0.769986	0.763931	2460	tags=24%	list=17%	signal=20%	Cat/Acsl5/Pex7/Acsl1/Sod1/Pex19/Hmgcl/Far1/Pex5/Pxmp2/Mpv17/Pex11b/Pex13/Idh2/Crot/Pecr/Pex2
KEGG_INSULIN_SIGNALING_PATHWAY	KEGG_INSULIN_SIGNALING_PATHWAY	112	-0.267121	-1.00011	0.393443	0.769986	0.763931	1651	tags=15%	list=12%	signal=14%	Prkab1/Shc1/Pygl/Map2k1/Prkaca/Phka1/Socs4/Ppp1cc/Rptor/Fbp1/Insr/Shc4/Ikbkb/Mapk9/Socs2/Raf1/Sos2
KEGG_CHEMOKINE_SIGNALING_PATHWAY	KEGG_CHEMOKINE_SIGNALING_PATHWAY	127	-0.25983	-0.992645	0.395161	0.769986	0.763931	1481	tags=15%	list=10%	signal=14%	Shc1/Vav1/Plcb1/Gnb1/Map2k1/Prkaca/Jak2/Rac2/Was/Cxcl16/Prkcb/Cxcr4/Ccl25/Shc4/Ikbkb/Stat1/Elmo1/Raf1/Sos2
KEGG_WNT_SIGNALING_PATHWAY	KEGG_WNT_SIGNALING_PATHWAY	120	-0.260465	-0.990829	0.405186	0.769986	0.763931	2561	tags=24%	list=18%	signal=20%	Rbx1/Ppp2r1b/Ccnd2/Trp53/Ppp2r5e/Lrp5/Vangl1/Lrp6/Wnt9a/Sfrp1/Dkk1/Fzd1/Ppp3r1/Ctbp1/Camk2a/Plcb1/Prkaca/Psen1/Rac2/Tcf7l2/Prkcb/Csnk1e/Tbl1xr1/Prkca/Camk2d/Ppp2r5d/Mapk9/Ppp3ca/Apc
KEGG_CALCIUM_SIGNALING_PATHWAY	KEGG_CALCIUM_SIGNALING_PATHWAY	103	-0.264617	-0.978272	0.438127	0.770229	0.764172	3282	tags=28%	list=23%	signal=22%	Ppid/Itpka/Plcg2/Cacna1c/Oxtr/Camk2b/Ptgfr/Adcy7/Vdac3/Atp2b4/Slc25a4/Adcy4/Tnnc1/Ppp3r1/Gna15/Camk2a/Cacna1a/Plcb1/Pde1b/Prkaca/Phka1/Cacna1h/Ryr1/Plcg1/Prkcb/Erbb3/Prkca/Camk2d/Ppp3ca
KEGG_MELANOGENESIS	KEGG_MELANOGENESIS	76	-0.275278	-0.970304	0.438944	0.770229	0.764172	1974	tags=17%	list=14%	signal=15%	Wnt9a/Adcy4/Fzd1/Camk2a/Plcb1/Map2k1/Prkaca/Tcf7l2/Prkcb/Prkca/Camk2d/Creb3/Raf1
KEGG_ARGININE_AND_PROLINE_METABOLISM	KEGG_ARGININE_AND_PROLINE_METABOLISM	40	-0.310521	-0.986143	0.454855	0.773333	0.767251	997	tags=12%	list=7%	signal=12%	Sms/P4ha1/Pycr2/Oat/Aldh7a1
KEGG_OOCYTE_MEIOSIS	KEGG_OOCYTE_MEIOSIS	89	-0.265648	-0.95321	0.494949	0.804871	0.798541	2821	tags=26%	list=20%	signal=21%	Camk2b/Adcy7/Rbx1/Ppp2r1b/Mad2l1/Ppp2r5e/Cdk1/Smc1b/Adcy4/Cdc16/Ppp3r1/Camk2a/Pkmyt1/Rps6ka6/Map2k1/Prkaca/Ppp1cc/Camk2d/Ppp2r5d/Cdc20/Smc1a/Ppp3ca/Cdk2
KEGG_PROTEASOME	KEGG_PROTEASOME	41	-0.295627	-0.945042	0.521295	0.809869	0.803499	4185	tags=44%	list=29%	signal=31%	Psmb5/Psmb2/Psmf1/Psma6/Psme4/Psmb7/Psmd3/Psmb1/Psma2/Psmc4/Psme1/Psme3/Psmc5/Psmd8/Psma8/Psma5/Psma4/Psma7
KEGG_DRUG_METABOLISM_CYTOCHROME_P450	KEGG_DRUG_METABOLISM_CYTOCHROME_P450	23	-0.335716	-0.944859	0.516696	0.809869	0.803499	1607	tags=22%	list=11%	signal=19%	Mgst3/Gsto1/Fmo5/Adh5/Gstp1
KEGG_GLYCOSPHINGOLIPID_BIOSYNTHESIS_LACTO_AND_NEOLACTO_SERIES	KEGG_GLYCOSPHINGOLIPID_BIOSYNTHESIS_LACTO_AND_NEOLACTO_SERIES	16	-0.363271	-0.942916	0.509874	0.809869	0.803499	3522	tags=44%	list=25%	signal=33%	B4galt4/B3gnt5/B3gnt2/Gcnt2/Fut4/B4galt3/Fut7
KEGG_UBIQUITIN_MEDIATED_PROTEOLYSIS	KEGG_UBIQUITIN_MEDIATED_PROTEOLYSIS	125	-0.247059	-0.941306	0.509836	0.809869	0.803499	2687	tags=24%	list=19%	signal=20%	Ube2r2/Sae1/Rhobtb2/Rbx1/Ube2b/Ppil2/Trim37/Map3k1/Wwp2/Ube2z/Nhlrc1/Cul7/Cdc16/Keap1/Huwe1/Ube2l6/Ube2k/Uba7/Ube2a/Cdc34/Vhl/Cul4b/Wwp1/Ddb1/Cdc20/Nedd4/Herc2/Ube2q1/Fbxo4/Cul2
KEGG_CELL_CYCLE	KEGG_CELL_CYCLE	116	-0.245355	-0.925297	0.529316	0.815053	0.808643	2579	tags=22%	list=18%	signal=19%	Mcm5/Rbx1/Prkdc/Ccnd2/Mad2l1/Cdc45/Trp53/Cdk1/Smc1b/Cdc16/Tfdp2/Bub3/Rb1/Orc1/Gadd45b/Pkmyt1/Tfdp1/E2f4/Orc3/Mcm4/Cdc20/Mcm7/E2f1/Smc1a/Stag1/Cdk2
KEGG_BIOSYNTHESIS_OF_UNSATURATED_FATTY_ACIDS	KEGG_BIOSYNTHESIS_OF_UNSATURATED_FATTY_ACIDS	22	-0.329981	-0.920994	0.562832	0.82138	0.81492	532	tags=27%	list=4%	signal=26%	Acot2/Acot1/Fads2/Tecr/Hacd2/Pecr
KEGG_NOTCH_SIGNALING_PATHWAY	KEGG_NOTCH_SIGNALING_PATHWAY	42	-0.286183	-0.920577	0.558528	0.82138	0.81492	473	tags=17%	list=3%	signal=16%	Ctbp1/Psen1/Ncor2/Aph1a/Dtx3l/Snw1/Psenen
KEGG_T_CELL_RECEPTOR_SIGNALING_PATHWAY	KEGG_T_CELL_RECEPTOR_SIGNALING_PATHWAY	90	-0.253419	-0.913083	0.571189	0.82138	0.81492	1388	tags=14%	list=10%	signal=13%	Vav1/Fyn/Il4/Map2k1/Pdcd1/Plcg1/Lat/Ptprc/Ikbkb/Mapk9/Ppp3ca/Raf1/Sos2
KEGG_VASCULAR_SMOOTH_MUSCLE_CONTRACTION	KEGG_VASCULAR_SMOOTH_MUSCLE_CONTRACTION	74	-0.260422	-0.911144	0.551261	0.82138	0.81492	1426	tags=16%	list=10%	signal=15%	Gna13/Adcy4/Ppp1r12a/Plcb1/Map2k1/Ramp3/Prkaca/Ppp1cc/Arhgef12/Prkcb/Prkca/Raf1
KEGG_PYRUVATE_METABOLISM	KEGG_PYRUVATE_METABOLISM	32	-0.30158	-0.913165	0.579787	0.825473	0.818981	664	tags=22%	list=5%	signal=21%	Mdh1/Pdha1/Acat1/Glo1/Acyp1/Ldhb/Aldh7a1
KEGG_GLUTATHIONE_METABOLISM	KEGG_GLUTATHIONE_METABOLISM	42	-0.280908	-0.903608	0.591973	0.828832	0.822313	1607	tags=17%	list=11%	signal=15%	Mgst3/Gsto1/Sms/Idh2/Gsr/Txndc12/Gstp1
KEGG_NUCLEOTIDE_EXCISION_REPAIR	KEGG_NUCLEOTIDE_EXCISION_REPAIR	43	-0.279205	-0.900311	0.607383	0.828832	0.822313	2715	tags=30%	list=19%	signal=25%	Pole3/Rbx1/Xpa/Rpa2/Rfc5/Pole2/Xpc/Rpa1/Pold1/Lig1/Cul4b/Ddb1/Pold2
KEGG_LONG_TERM_DEPRESSION	KEGG_LONG_TERM_DEPRESSION	47	-0.273165	-0.896193	0.609715	0.828832	0.822313	2552	tags=23%	list=18%	signal=19%	Hras/Ppp2r1b/Gnaz/Gna13/Cacna1a/Plcb1/Map2k1/Ryr1/Prkcb/Prkca/Raf1
KEGG_FC_GAMMA_R_MEDIATED_PHAGOCYTOSIS	KEGG_FC_GAMMA_R_MEDIATED_PHAGOCYTOSIS	81	-0.249857	-0.885867	0.60678	0.828832	0.822313	1388	tags=15%	list=10%	signal=13%	Vav1/Pld2/Map2k1/Plcg1/Rac2/Was/Prkcb/Lat/Prkca/Myo10/Ptprc/Raf1
KEGG_GLYCOSAMINOGLYCAN_BIOSYNTHESIS_CHONDROITIN_SULFATE	KEGG_GLYCOSAMINOGLYCAN_BIOSYNTHESIS_CHONDROITIN_SULFATE	20	-0.320444	-0.874278	0.599641	0.828832	0.822313	2993	tags=50%	list=21%	signal=40%	Xylt1/B4galt7/Ust/Chst7/B3gat2/Xylt2/Chst14/Chpf2/Chst13/B3galt6
KEGG_BASAL_CELL_CARCINOMA	KEGG_BASAL_CELL_CARCINOMA	41	-0.277424	-0.886854	0.626917	0.829906	0.823379	2270	tags=15%	list=16%	signal=12%	Trp53/Wnt9a/Fzd1/Sufu/Tcf7l2/Apc
KEGG_PRIMARY_IMMUNODEFICIENCY	KEGG_PRIMARY_IMMUNODEFICIENCY	24	-0.307524	-0.879213	0.618214	0.829906	0.823379	3135	tags=29%	list=22%	signal=23%	Dclre1c/Lck/Rfxank/Tnfrsf13b/Cd79a/Ung/Ptprc
KEGG_PROTEIN_EXPORT	KEGG_PROTEIN_EXPORT	22	-0.314724	-0.878412	0.630088	0.829906	0.823379	4061	tags=45%	list=29%	signal=33%	Immp2l/Sec61g/Spcs1/Sec11a/Srp19/Oxa1l/Srp68/Sec63/Srprb/Spcs2
KEGG_VEGF_SIGNALING_PATHWAY	KEGG_VEGF_SIGNALING_PATHWAY	60	-0.255753	-0.873857	0.639123	0.829906	0.823379	1944	tags=18%	list=14%	signal=16%	Mapk11/Ppp3r1/Src/Map2k1/Plcg1/Rac2/Prkcb/Prkca/Casp9/Ppp3ca/Raf1
KEGG_THYROID_CANCER	KEGG_THYROID_CANCER	24	-0.301973	-0.863342	0.637478	0.829906	0.823379	2552	tags=25%	list=18%	signal=21%	Hras/Trp53/Tpr/Map2k1/Tcf7l2/Ncoa4
KEGG_SPHINGOLIPID_METABOLISM	KEGG_SPHINGOLIPID_METABOLISM	34	-0.279984	-0.862642	0.652324	0.83459	0.828027	3133	tags=26%	list=22%	signal=21%	Neu3/Sgpp2/Gal3st1/Plpp1/Kdsr/B4galt6/Asah1/Smpd2/Sgpl1
KEGG_PROGESTERONE_MEDIATED_OOCYTE_MATURATION	KEGG_PROGESTERONE_MEDIATED_OOCYTE_MATURATION	70	-0.245622	-0.847753	0.683761	0.856156	0.849423	2319	tags=19%	list=16%	signal=16%	Mad2l1/Hsp90aa1/Cdk1/Mapk11/Adcy4/Cdc16/Pkmyt1/Rps6ka6/Map2k1/Prkaca/Mapk9/Raf1/Cdk2
KEGG_MELANOMA	KEGG_MELANOMA	48	-0.254081	-0.836968	0.708543	0.856156	0.849423	1520	tags=15%	list=11%	signal=13%	Rb1/Fgf11/Egf/Map2k1/Fgfr1/E2f1/Raf1
KEGG_ADIPOCYTOKINE_SIGNALING_PATHWAY	KEGG_ADIPOCYTOKINE_SIGNALING_PATHWAY	53	-0.247742	-0.8289	0.699659	0.856156	0.849423	1651	tags=15%	list=12%	signal=13%	Prkab1/Stk11/Npy/Tnfrsf1a/Jak2/Ikbkb/Mapk9/Ptpn11
KEGG_PRION_DISEASES	KEGG_PRION_DISEASES	23	-0.291923	-0.821605	0.70826	0.856156	0.849423	2368	tags=26%	list=17%	signal=22%	Sod1/Il1b/Prnp/Fyn/Map2k1/Prkaca
KEGG_GLYCINE_SERINE_AND_THREONINE_METABOLISM	KEGG_GLYCINE_SERINE_AND_THREONINE_METABOLISM	20	-0.300433	-0.819682	0.678636	0.856156	0.849423	5446	tags=65%	list=38%	signal=40%	Psat1/Gcat/Glyctk/Aoc2/Dao/Cbs/Maoa/Gamt/Srr/Alas1/Cth/Amt/Psph
KEGG_P53_SIGNALING_PATHWAY	KEGG_P53_SIGNALING_PATHWAY	57	-0.241984	-0.822806	0.732231	0.872659	0.865796	2674	tags=21%	list=19%	signal=17%	Casp3/Bid/Ccnd2/Trp53/Cdk1/Tnfrsf10b/Ei24/Gadd45b/Apaf1/Sesn1/Casp9/Cdk2
KEGG_REGULATION_OF_ACTIN_CYTOSKELETON	KEGG_REGULATION_OF_ACTIN_CYTOSKELETON	162	-0.210026	-0.82988	0.755102	0.877372	0.870472	2627	tags=20%	list=18%	signal=16%	Fn1/Myh10/Hras/Pak6/Itga6/Ptk2/Cfl2/Gna13/Crkl/Iqgap3/Ssh3/Rras2/Rdx/Fgf11/Ppp1r12a/Vav1/Itga9/Egf/Itga3/Map2k1/Brk1/Rac2/Fgfr1/Was/Baiap2/Ppp1cc/Arhgef12/Fgd1/Ssh1/Raf1/Sos2/Apc
KEGG_SMALL_CELL_LUNG_CANCER	KEGG_SMALL_CELL_LUNG_CANCER	75	-0.228598	-0.803964	0.762376	0.877372	0.870472	2627	tags=20%	list=18%	signal=16%	Fn1/Itga6/Ptk2/Traf4/Trp53/Lama4/Rarb/Rb1/Itga3/Apaf1/Casp9/E2f1/Ikbkb/Cks1b/Cdk2
KEGG_INTESTINAL_IMMUNE_NETWORK_FOR_IGA_PRODUCTION	KEGG_INTESTINAL_IMMUNE_NETWORK_FOR_IGA_PRODUCTION	28	-0.261624	-0.776635	0.761062	0.877372	0.870472	1280	tags=18%	list=9%	signal=16%	Il4/Ltbr/Icosl/Cxcr4/Ccl25
KEGG_ADHERENS_JUNCTION	KEGG_ADHERENS_JUNCTION	55	-0.233051	-0.783263	0.797005	0.881282	0.874352	1635	tags=16%	list=11%	signal=15%	Src/Ctnna1/Fyn/Rac2/Fgfr1/Was/Baiap2/Tcf7l2/Insr
KEGG_METABOLISM_OF_XENOBIOTICS_BY_CYTOCHROME_P450	KEGG_METABOLISM_OF_XENOBIOTICS_BY_CYTOCHROME_P450	25	-0.270287	-0.777177	0.780531	0.881282	0.874352	2815	tags=28%	list=20%	signal=22%	Cyp2s1/Ephx1/Gstt2/Mgst3/Gsto1/Adh5/Gstp1
KEGG_VIBRIO_CHOLERAE_INFECTION	KEGG_VIBRIO_CHOLERAE_INFECTION	43	-0.239861	-0.773445	0.803691	0.881282	0.874352	1509	tags=16%	list=11%	signal=15%	Atp6v0e2/Tjp2/Prkaca/Atp6ap1/Plcg1/Prkcb/Prkca
KEGG_DORSO_VENTRAL_AXIS_FORMATION	KEGG_DORSO_VENTRAL_AXIS_FORMATION	18	-0.284575	-0.751155	0.783784	0.881282	0.874352	1105	tags=11%	list=8%	signal=10%	Map2k1/Sos2
KEGG_DILATED_CARDIOMYOPATHY	KEGG_DILATED_CARDIOMYOPATHY	48	-0.22992	-0.757379	0.835846	0.892253	0.885236	3065	tags=31%	list=22%	signal=25%	Cacna1c/Itga2/Adcy7/Itga6/Sgcb/Emd/Cacnb4/Adcy4/Tnnc1/Tpm4/Itga9/Cacnb1/Itga3/Prkaca/Tpm2
KEGG_ARRHYTHMOGENIC_RIGHT_VENTRICULAR_CARDIOMYOPATHY_ARVC	KEGG_ARRHYTHMOGENIC_RIGHT_VENTRICULAR_CARDIOMYOPATHY_ARVC	44	-0.230213	-0.744627	0.835017	0.892253	0.885236	3065	tags=30%	list=22%	signal=23%	Cacna1c/Dsg2/Itga2/Itga6/Sgcb/Emd/Cacnb4/Ctnna1/Itga9/Cacnb1/Itga3/Jup/Tcf7l2
KEGG_REGULATION_OF_AUTOPHAGY	KEGG_REGULATION_OF_AUTOPHAGY	19	-0.264297	-0.711883	0.844643	0.894707	0.887671	1071	tags=21%	list=8%	signal=19%	Becn1/Ulk1/Gabarapl1/Pik3r4
KEGG_ETHER_LIPID_METABOLISM	KEGG_ETHER_LIPID_METABOLISM	19	-0.2614	-0.704081	0.853571	0.894707	0.887671	1921	tags=47%	list=14%	signal=41%	Pla2g5/Pla2g3/Chpt1/Pafah1b1/Pla2g12a/Plpp1/Pld2/Pafah1b3/Pafah1b2
KEGG_PHOSPHATIDYLINOSITOL_SIGNALING_SYSTEM	KEGG_PHOSPHATIDYLINOSITOL_SIGNALING_SYSTEM	63	-0.207867	-0.717501	0.89899	0.931097	0.923774	1644	tags=29%	list=12%	signal=25%	Inpp4a/Pi4ka/Pikfyve/Inppl1/Impa2/Pik3r2/Ocrl/Pik3r5/Itpka/Plcg2/Pip4k2c/Itpk1/Plcb1/Impa1/Plcg1/Prkcb/Prkca/Inpp1
KEGG_INOSITOL_PHOSPHATE_METABOLISM	KEGG_INOSITOL_PHOSPHATE_METABOLISM	47	-0.205439	-0.674	0.924623	0.946379	0.938936	1644	tags=34%	list=12%	signal=30%	Inpp4a/Pi4ka/Pikfyve/Inppl1/Impa2/Aldh6a1/Ocrl/Itpka/Plcg2/Pip4k2c/Itpk1/Plcb1/Impa1/Plcg1/Tpi1/Inpp1
KEGG_GLYCOSAMINOGLYCAN_BIOSYNTHESIS_HEPARAN_SULFATE	KEGG_GLYCOSAMINOGLYCAN_BIOSYNTHESIS_HEPARAN_SULFATE	20	-0.224081	-0.611368	0.935368	0.951778	0.944293	2804	tags=35%	list=20%	signal=28%	Xylt1/B4galt7/B3gat2/Ext1/Xylt2/B3galt6/Hs2st1
KEGG_ECM_RECEPTOR_INTERACTION	KEGG_ECM_RECEPTOR_INTERACTION	54	-0.190893	-0.641936	0.949239	0.960276	0.952724	5100	tags=39%	list=36%	signal=25%	Thbs2/Cd36/Gp1ba/Col6a2/Tnxb/Lamc2/Col3a1/Col4a6/Itgav/Col4a2/Gp9/Cd44/Itga2/Agrn/Hmmr/Fn1/Itga6/Lama4/Sv2c/Itga9/Itga3
KEGG_TERPENOID_BACKBONE_BIOSYNTHESIS	KEGG_TERPENOID_BACKBONE_BIOSYNTHESIS	12	-0.18082	-0.443633	0.998221	0.998221	0.99037	11656	tags=67%	list=82%	signal=12%	Fdps/Pdss2/Pmvk/Hmgcs1/Dhdds/Mvk/Idi1/Acat1

[truncated: 3 more sheets: KEGG_GSEA-c3, KEGG_GSEA-c4, KEGG_GSEA-c7]
