# Supplementary material for: Sex-dependent differences in hematopoietic stem cell aging and leukemogenic potential
Source: Oncogene. 2024 Nov 1;44(2):64–78. doi: 10.1038/s41388-024-03197-9 (PMC11706783; doi:10.1038/s41388-024-03197-9)
Supplement: Supplementary file 5 — Supplementary Table 3 [file 41388_2024_3197_MOESM5_ESM.xlsx]

## Sheet: Summary of Tables
Supplementary Table 3 GSEA results of bulk RNAseq of HSPCs comparing 28-month-old females vs 3-month-old females
GSEA results were shown in both Hallmak and KEGG terms.
List of Tables of GSEA results for bulk RNAseq( F28 vs F3)
Hallmark GSEA-upregulated
Hallmark GSEA-downregulated
KEGG GSEA-upregulated
KEGG GSEA-downregulated

## Sheet: hallmark (UP)
NAME	GS<br> follow link to MSigDB	GS DETAILS	SIZE	ES	NES	NOM p-val	FDR q-val	FWER p-val	RANK AT MAX	LEADING EDGE
HALLMARK_E2F_TARGETS	HALLMARK_E2F_TARGETS	Details ...	187	0.738234	3.05371	0	0	0	1947	tags=66%, list=17%, signal=78%
HALLMARK_G2M_CHECKPOINT	HALLMARK_G2M_CHECKPOINT	Details ...	182	0.626946	2.57519	0	0	0	1810	tags=47%, list=16%, signal=55%
HALLMARK_MYC_TARGETS_V1	HALLMARK_MYC_TARGETS_V1	Details ...	190	0.565831	2.33764	0	0	0	3655	tags=59%, list=31%, signal=85%
HALLMARK_MTORC1_SIGNALING	HALLMARK_MTORC1_SIGNALING	Details ...	184	0.440813	1.80969	0	0.00284524	0.009	2366	tags=38%, list=20%, signal=47%
HALLMARK_INTERFERON_ALPHA_RESPONSE	HALLMARK_INTERFERON_ALPHA_RESPONSE	Details ...	84	0.489986	1.8007	0	0.00258145	0.01	2134	tags=43%, list=18%, signal=52%
HALLMARK_OXIDATIVE_PHOSPHORYLATION	HALLMARK_OXIDATIVE_PHOSPHORYLATION	Details ...	176	0.422347	1.73981	0	0.00480777	0.022	2795	tags=41%, list=24%, signal=53%
HALLMARK_DNA_REPAIR	HALLMARK_DNA_REPAIR	Details ...	141	0.415611	1.65333	0.00229885	0.0111342	0.057	2995	tags=43%, list=26%, signal=57%
HALLMARK_MYC_TARGETS_V2	HALLMARK_MYC_TARGETS_V2	Details ...	58	0.472852	1.61527	0.00464037	0.0144799	0.084	3786	tags=59%, list=32%, signal=86%
HALLMARK_INTERFERON_GAMMA_RESPONSE	HALLMARK_INTERFERON_GAMMA_RESPONSE	Details ...	157	0.4	1.61323	0	0.0130175	0.085	871	tags=23%, list=7%, signal=24%
HALLMARK_UV_RESPONSE_UP	HALLMARK_UV_RESPONSE_UP	Details ...	119	0.392479	1.52092	0.00678733	0.0278892	0.191	1226	tags=21%, list=11%, signal=23%
HALLMARK_SPERMATOGENESIS	HALLMARK_SPERMATOGENESIS	Details ...	65	0.403131	1.40598	0.0439024	0.0654258	0.426	1562	tags=26%, list=13%, signal=30%
HALLMARK_ALLOGRAFT_REJECTION	HALLMARK_ALLOGRAFT_REJECTION	Details ...	121	0.338956	1.31637	0.044226	0.127093	0.674	1324	tags=21%, list=11%, signal=24%
HALLMARK_IL6_JAK_STAT3_SIGNALING	HALLMARK_IL6_JAK_STAT3_SIGNALING	Details ...	65	0.347936	1.24562	0.114155	0.209707	0.869	2229	tags=35%, list=19%, signal=43%
HALLMARK_COAGULATION	HALLMARK_COAGULATION	Details ...	75	0.342684	1.2364	0.118162	0.210852	0.888	1233	tags=23%, list=11%, signal=25%
HALLMARK_MITOTIC_SPINDLE	HALLMARK_MITOTIC_SPINDLE	Details ...	187	0.295199	1.21876	0.0561497	0.225684	0.91	987	tags=16%, list=8%, signal=17%
HALLMARK_COMPLEMENT	HALLMARK_COMPLEMENT	Details ...	126	0.302781	1.19073	0.113164	0.256944	0.958	871	tags=16%, list=7%, signal=17%
HALLMARK_APOPTOSIS	HALLMARK_APOPTOSIS	Details ...	132	0.297332	1.1736	0.131387	0.271269	0.973	1069	tags=20%, list=9%, signal=22%
HALLMARK_ANGIOGENESIS	HALLMARK_ANGIOGENESIS	Details ...	22	0.412723	1.14436	0.261803	0.313401	0.986	153	tags=18%, list=1%, signal=18%
HALLMARK_ESTROGEN_RESPONSE_LATE	HALLMARK_ESTROGEN_RESPONSE_LATE	Details ...	131	0.286542	1.12879	0.200993	0.327097	0.992	2416	tags=35%, list=21%, signal=44%
HALLMARK_GLYCOLYSIS	HALLMARK_GLYCOLYSIS	Details ...	152	0.278554	1.10084	0.230047	0.371139	0.996	2285	tags=30%, list=20%, signal=36%
HALLMARK_HEDGEHOG_SIGNALING	HALLMARK_HEDGEHOG_SIGNALING		16	0.42286	1.09656	0.353556	0.361879	0.996	628	tags=25%, list=5%, signal=26%
HALLMARK_NOTCH_SIGNALING	HALLMARK_NOTCH_SIGNALING		25	0.370142	1.05078	0.398693	0.452129	0.998	1104	tags=20%, list=9%, signal=22%
HALLMARK_APICAL_SURFACE	HALLMARK_APICAL_SURFACE		21	0.377722	1.03733	0.423841	0.466903	1	199	tags=14%, list=2%, signal=15%
HALLMARK_ADIPOGENESIS	HALLMARK_ADIPOGENESIS		173	0.235395	0.966322	0.56927	0.639143	1	2795	tags=35%, list=24%, signal=45%
HALLMARK_CHOLESTEROL_HOMEOSTASIS	HALLMARK_CHOLESTEROL_HOMEOSTASIS		60	0.270335	0.935773	0.577103	0.702191	1	1086	tags=22%, list=9%, signal=24%
HALLMARK_PI3K_AKT_MTOR_SIGNALING	HALLMARK_PI3K_AKT_MTOR_SIGNALING		91	0.246744	0.919819	0.633971	0.719852	1	2235	tags=23%, list=19%, signal=28%
HALLMARK_UNFOLDED_PROTEIN_RESPONSE	HALLMARK_UNFOLDED_PROTEIN_RESPONSE		105	0.222887	0.849261	0.823266	0.865293	1	1580	tags=18%, list=14%, signal=21%
HALLMARK_FATTY_ACID_METABOLISM	HALLMARK_FATTY_ACID_METABOLISM		123	0.193671	0.761977	0.959731	0.968817	1	2307	tags=20%, list=20%, signal=25%
HALLMARK_REACTIVE_OXYGEN_SPECIES_PATHWAY	HALLMARK_REACTIVE_OXYGEN_SPECIES_PATHWAY		45	0.17245	0.566841	0.997717	0.996315	1	4117	tags=44%, list=35%, signal=68%

## Sheet: hallmark (DOWN)
NAME	GS<br> follow link to MSigDB	GS DETAILS	SIZE	ES	NES	NOM p-val	FDR q-val	FWER p-val	RANK AT MAX	LEADING EDGE
HALLMARK_PANCREAS_BETA_CELLS	HALLMARK_PANCREAS_BETA_CELLS	Details ...	15	-0.734857	-1.8304	0.00524476	0.00330008	0.005	768	tags=33%, list=7%, signal=36%
HALLMARK_HYPOXIA	HALLMARK_HYPOXIA	Details ...	150	-0.462092	-1.79853	0	0.00277774	0.008	1535	tags=30%, list=13%, signal=34%
HALLMARK_KRAS_SIGNALING_UP	HALLMARK_KRAS_SIGNALING_UP	Details ...	118	-0.46752	-1.73827	0	0.004429	0.019	1134	tags=30%, list=10%, signal=33%
HALLMARK_IL2_STAT5_SIGNALING	HALLMARK_IL2_STAT5_SIGNALING	Details ...	163	-0.439155	-1.72145	0	0.00437867	0.025	1638	tags=31%, list=14%, signal=35%
HALLMARK_TNFA_SIGNALING_VIA_NFKB	HALLMARK_TNFA_SIGNALING_VIA_NFKB	Details ...	173	-0.421275	-1.65798	0	0.0079121	0.054	1124	tags=28%, list=10%, signal=30%
HALLMARK_EPITHELIAL_MESENCHYMAL_TRANSITION	HALLMARK_EPITHELIAL_MESENCHYMAL_TRANSITION	Details ...	105	-0.441677	-1.61319	0	0.0110861	0.087	1753	tags=31%, list=15%, signal=37%
HALLMARK_UV_RESPONSE_DN	HALLMARK_UV_RESPONSE_DN	Details ...	101	-0.428392	-1.53696	0.00869565	0.0240402	0.207	2257	tags=35%, list=19%, signal=43%
HALLMARK_MYOGENESIS	HALLMARK_MYOGENESIS	Details ...	103	-0.382335	-1.40156	0.0242991	0.0747369	0.551	1653	tags=23%, list=14%, signal=27%
HALLMARK_APICAL_JUNCTION	HALLMARK_APICAL_JUNCTION	Details ...	125	-0.370605	-1.39454	0.0221843	0.0705016	0.578	1486	tags=22%, list=13%, signal=24%
HALLMARK_PROTEIN_SECRETION	HALLMARK_PROTEIN_SECRETION	Details ...	88	-0.371026	-1.3302	0.042735	0.110956	0.793	2372	tags=27%, list=20%, signal=34%
HALLMARK_TGF_BETA_SIGNALING	HALLMARK_TGF_BETA_SIGNALING	Details ...	50	-0.407606	-1.32361	0.0799289	0.107159	0.812	1821	tags=34%, list=16%, signal=40%
HALLMARK_INFLAMMATORY_RESPONSE	HALLMARK_INFLAMMATORY_RESPONSE	Details ...	129	-0.338083	-1.27829	0.0554593	0.138164	0.905	965	tags=21%, list=8%, signal=23%
HALLMARK_KRAS_SIGNALING_DN	HALLMARK_KRAS_SIGNALING_DN	Details ...	62	-0.36624	-1.24146	0.118182	0.168603	0.956	2222	tags=31%, list=19%, signal=38%
HALLMARK_P53_PATHWAY	HALLMARK_P53_PATHWAY	Details ...	173	-0.314733	-1.23306	0.0673401	0.164836	0.96	1460	tags=20%, list=13%, signal=22%
HALLMARK_XENOBIOTIC_METABOLISM	HALLMARK_XENOBIOTIC_METABOLISM	Details ...	133	-0.328571	-1.23259	0.0793103	0.154257	0.96	1828	tags=24%, list=16%, signal=28%
HALLMARK_BILE_ACID_METABOLISM	HALLMARK_BILE_ACID_METABOLISM	Details ...	74	-0.348389	-1.20779	0.154676	0.17412	0.979	1143	tags=18%, list=10%, signal=19%
HALLMARK_ANDROGEN_RESPONSE	HALLMARK_ANDROGEN_RESPONSE	Details ...	81	-0.340449	-1.20076	0.143345	0.172699	0.983	979	tags=21%, list=8%, signal=23%
HALLMARK_HEME_METABOLISM	HALLMARK_HEME_METABOLISM	Details ...	168	-0.278574	-1.09936	0.233704	0.313745	1	2555	tags=32%, list=22%, signal=40%
HALLMARK_ESTROGEN_RESPONSE_EARLY	HALLMARK_ESTROGEN_RESPONSE_EARLY	Details ...	137	-0.279748	-1.05554	0.320661	0.376167	1	1117	tags=15%, list=10%, signal=16%
HALLMARK_WNT_BETA_CATENIN_SIGNALING	HALLMARK_WNT_BETA_CATENIN_SIGNALING	Details ...	31	-0.31221	-0.925644	0.570642	0.653357	1	418	tags=10%, list=4%, signal=10%
HALLMARK_PEROXISOME	HALLMARK_PEROXISOME		76	-0.254709	-0.882299	0.685567	0.724467	1	1031	tags=13%, list=9%, signal=14%

## Sheet: KEGG (UP)
NAME	GS<br> follow link to MSigDB	GS DETAILS	SIZE	ES	NES	NOM p-val	FDR q-val	FWER p-val	RANK AT MAX	LEADING EDGE
KEGG_DNA_REPLICATION	KEGG_DNA_REPLICATION	Details ...	35	0.797669	2.48762	0	0	0	1184	tags=71%, list=10%, signal=79%
KEGG_CELL_CYCLE	KEGG_CELL_CYCLE	Details ...	114	0.627272	2.40805	0	0	0	1175	tags=39%, list=10%, signal=43%
KEGG_OXIDATIVE_PHOSPHORYLATION	KEGG_OXIDATIVE_PHOSPHORYLATION	Details ...	84	0.609302	2.2502	0	0	0	2357	tags=52%, list=20%, signal=65%
KEGG_HOMOLOGOUS_RECOMBINATION	KEGG_HOMOLOGOUS_RECOMBINATION	Details ...	26	0.758436	2.1898	0	0	0	884	tags=58%, list=8%, signal=62%
KEGG_PROTEASOME	KEGG_PROTEASOME	Details ...	42	0.654988	2.11892	0	0	0	2435	tags=62%, list=21%, signal=78%
KEGG_MISMATCH_REPAIR	KEGG_MISMATCH_REPAIR	Details ...	22	0.747821	2.09859	0	0	0	2513	tags=77%, list=22%, signal=98%
KEGG_BASE_EXCISION_REPAIR	KEGG_BASE_EXCISION_REPAIR	Details ...	31	0.664048	1.99234	0	0.000966301	0.007	982	tags=32%, list=8%, signal=35%
KEGG_CARDIAC_MUSCLE_CONTRACTION	KEGG_CARDIAC_MUSCLE_CONTRACTION	Details ...	38	0.627501	1.9727	0	0.00120309	0.01	2664	tags=53%, list=23%, signal=68%
KEGG_PARKINSONS_DISEASE	KEGG_PARKINSONS_DISEASE	Details ...	87	0.527793	1.934	0	0.0013289	0.012	2357	tags=52%, list=20%, signal=64%
KEGG_NUCLEOTIDE_EXCISION_REPAIR	KEGG_NUCLEOTIDE_EXCISION_REPAIR	Details ...	43	0.574026	1.86984	0	0.00411161	0.039	2513	tags=47%, list=22%, signal=59%
KEGG_P53_SIGNALING_PATHWAY	KEGG_P53_SIGNALING_PATHWAY	Details ...	52	0.555352	1.85783	0	0.00416406	0.044	924	tags=31%, list=8%, signal=33%
KEGG_GLYCINE_SERINE_AND_THREONINE_METABOLISM	KEGG_GLYCINE_SERINE_AND_THREONINE_METABOLISM	Details ...	16	0.722486	1.84186	0	0.00481466	0.055	1401	tags=44%, list=12%, signal=50%
KEGG_PYRIMIDINE_METABOLISM	KEGG_PYRIMIDINE_METABOLISM	Details ...	83	0.448935	1.66446	0	0.0350586	0.385	3373	tags=59%, list=29%, signal=82%
KEGG_ANTIGEN_PROCESSING_AND_PRESENTATION	KEGG_ANTIGEN_PROCESSING_AND_PRESENTATION	Details ...	32	0.547157	1.66213	0.00443459	0.0331097	0.389	1562	tags=34%, list=13%, signal=40%
KEGG_COMPLEMENT_AND_COAGULATION_CASCADES	KEGG_COMPLEMENT_AND_COAGULATION_CASCADES	Details ...	17	0.609713	1.57788	0.0253165	0.0687623	0.657	908	tags=35%, list=8%, signal=38%
KEGG_GLUTATHIONE_METABOLISM	KEGG_GLUTATHIONE_METABOLISM	Details ...	38	0.492291	1.57193	0.0110132	0.0673301	0.668	2714	tags=47%, list=23%, signal=62%
KEGG_HUNTINGTONS_DISEASE	KEGG_HUNTINGTONS_DISEASE	Details ...	130	0.401418	1.57026	0.00777202	0.064412	0.674	2357	tags=40%, list=20%, signal=50%
KEGG_SPLICEOSOME	KEGG_SPLICEOSOME	Details ...	120	0.400441	1.56166	0	0.0642927	0.69	3767	tags=46%, list=32%, signal=67%
KEGG_ONE_CARBON_POOL_BY_FOLATE	KEGG_ONE_CARBON_POOL_BY_FOLATE	Details ...	15	0.621973	1.55522	0.0287611	0.064777	0.716	994	tags=27%, list=9%, signal=29%
KEGG_RIBOSOME	KEGG_RIBOSOME	Details ...	79	0.42944	1.55016	0.00707547	0.064464	0.73	4404	tags=56%, list=38%, signal=89%
KEGG_SYSTEMIC_LUPUS_ERYTHEMATOSUS	KEGG_SYSTEMIC_LUPUS_ERYTHEMATOSUS		18	0.575069	1.53074	0.0352423	0.0711496	0.773	1547	tags=56%, list=13%, signal=64%
KEGG_OOCYTE_MEIOSIS	KEGG_OOCYTE_MEIOSIS		88	0.388293	1.44787	0.0144231	0.120947	0.934	987	tags=18%, list=8%, signal=20%
KEGG_RNA_DEGRADATION	KEGG_RNA_DEGRADATION		54	0.417604	1.44242	0.0334129	0.120961	0.942	2140	tags=26%, list=18%, signal=32%
KEGG_GLYCOSYLPHOSPHATIDYLINOSITOL_GPI_ANCHOR_BIOSYNTHESIS	KEGG_GLYCOSYLPHOSPHATIDYLINOSITOL_GPI_ANCHOR_BIOSYNTHESIS		22	0.492994	1.39037	0.0735931	0.163657	0.985	2003	tags=32%, list=17%, signal=38%
KEGG_ALZHEIMERS_DISEASE	KEGG_ALZHEIMERS_DISEASE		117	0.356131	1.38816	0.027972	0.159188	0.987	2402	tags=39%, list=21%, signal=49%
KEGG_N_GLYCAN_BIOSYNTHESIS	KEGG_N_GLYCAN_BIOSYNTHESIS		40	0.428733	1.37194	0.0543478	0.169694	0.99	1529	tags=30%, list=13%, signal=34%
KEGG_ARACHIDONIC_ACID_METABOLISM	KEGG_ARACHIDONIC_ACID_METABOLISM		24	0.481511	1.36321	0.0969828	0.171851	0.993	1926	tags=42%, list=17%, signal=50%
KEGG_SMALL_CELL_LUNG_CANCER	KEGG_SMALL_CELL_LUNG_CANCER		69	0.375633	1.3621	0.0470852	0.16659	0.993	1328	tags=22%, list=11%, signal=24%
KEGG_RNA_POLYMERASE	KEGG_RNA_POLYMERASE		27	0.464263	1.35278	0.0840517	0.169713	0.997	3844	tags=63%, list=33%, signal=94%
KEGG_PENTOSE_PHOSPHATE_PATHWAY	KEGG_PENTOSE_PHOSPHATE_PATHWAY		19	0.500037	1.32664	0.137577	0.192043	0.999	1070	tags=26%, list=9%, signal=29%
KEGG_PURINE_METABOLISM	KEGG_PURINE_METABOLISM		115	0.34126	1.32527	0.0316302	0.187836	0.999	3373	tags=52%, list=29%, signal=73%
KEGG_METABOLISM_OF_XENOBIOTICS_BY_CYTOCHROME_P450	KEGG_METABOLISM_OF_XENOBIOTICS_BY_CYTOCHROME_P450		18	0.499688	1.31419	0.101449	0.193959	1	3395	tags=61%, list=29%, signal=86%
KEGG_PORPHYRIN_AND_CHLOROPHYLL_METABOLISM	KEGG_PORPHYRIN_AND_CHLOROPHYLL_METABOLISM		20	0.474303	1.29337	0.136752	0.212448	1	4753	tags=65%, list=41%, signal=110%
KEGG_GLYCOSAMINOGLYCAN_DEGRADATION	KEGG_GLYCOSAMINOGLYCAN_DEGRADATION		16	0.485313	1.25717	0.196319	0.253728	1	1731	tags=38%, list=15%, signal=44%
KEGG_NOD_LIKE_RECEPTOR_SIGNALING_PATHWAY	KEGG_NOD_LIKE_RECEPTOR_SIGNALING_PATHWAY		43	0.381618	1.2434	0.131222	0.266555	1	2183	tags=30%, list=19%, signal=37%
KEGG_CYTOSOLIC_DNA_SENSING_PATHWAY	KEGG_CYTOSOLIC_DNA_SENSING_PATHWAY		35	0.3952	1.22593	0.159292	0.28349	1	2374	tags=31%, list=20%, signal=39%
KEGG_GALACTOSE_METABOLISM	KEGG_GALACTOSE_METABOLISM		18	0.43955	1.19354	0.202358	0.328153	1	4146	tags=50%, list=36%, signal=77%
KEGG_HISTIDINE_METABOLISM	KEGG_HISTIDINE_METABOLISM		16	0.436682	1.12913	0.284211	0.445503	1	608	tags=19%, list=5%, signal=20%
KEGG_DRUG_METABOLISM_CYTOCHROME_P450	KEGG_DRUG_METABOLISM_CYTOCHROME_P450		18	0.419495	1.1203	0.306383	0.451944	1	2581	tags=44%, list=22%, signal=57%
KEGG_ARGININE_AND_PROLINE_METABOLISM	KEGG_ARGININE_AND_PROLINE_METABOLISM		33	0.352855	1.09641	0.310345	0.491221	1	2299	tags=30%, list=20%, signal=38%
KEGG_VIBRIO_CHOLERAE_INFECTION	KEGG_VIBRIO_CHOLERAE_INFECTION		39	0.340548	1.08313	0.339207	0.508442	1	1603	tags=26%, list=14%, signal=30%
KEGG_GLIOMA	KEGG_GLIOMA		49	0.317666	1.0594	0.307876	0.55164	1	1603	tags=22%, list=14%, signal=26%
KEGG_PROGESTERONE_MEDIATED_OOCYTE_MATURATION	KEGG_PROGESTERONE_MEDIATED_OOCYTE_MATURATION		69	0.287323	1.02024	0.408676	0.636093	1	987	tags=16%, list=8%, signal=17%
KEGG_NON_SMALL_CELL_LUNG_CANCER	KEGG_NON_SMALL_CELL_LUNG_CANCER		45	0.309102	1.01877	0.428879	0.625765	1	2235	tags=29%, list=19%, signal=36%
KEGG_RIG_I_LIKE_RECEPTOR_SIGNALING_PATHWAY	KEGG_RIG_I_LIKE_RECEPTOR_SIGNALING_PATHWAY		49	0.302899	1.00562	0.431111	0.645582	1	1739	tags=16%, list=15%, signal=19%
KEGG_GAP_JUNCTION	KEGG_GAP_JUNCTION		56	0.286691	0.986869	0.469298	0.679299	1	1416	tags=21%, list=12%, signal=24%
KEGG_NICOTINATE_AND_NICOTINAMIDE_METABOLISM	KEGG_NICOTINATE_AND_NICOTINAMIDE_METABOLISM		15	0.380098	0.968423	0.492473	0.712935	1	4271	tags=53%, list=37%, signal=84%
KEGG_AMYOTROPHIC_LATERAL_SCLEROSIS_ALS	KEGG_AMYOTROPHIC_LATERAL_SCLEROSIS_ALS		38	0.302667	0.963291	0.506696	0.711804	1	1549	tags=21%, list=13%, signal=24%
KEGG_TGF_BETA_SIGNALING_PATHWAY	KEGG_TGF_BETA_SIGNALING_PATHWAY		56	0.28254	0.961473	0.515351	0.702266	1	1297	tags=23%, list=11%, signal=26%
KEGG_AMINO_SUGAR_AND_NUCLEOTIDE_SUGAR_METABOLISM	KEGG_AMINO_SUGAR_AND_NUCLEOTIDE_SUGAR_METABOLISM		38	0.306029	0.955776	0.54386	0.701558	1	2673	tags=37%, list=23%, signal=48%
KEGG_PROSTATE_CANCER	KEGG_PROSTATE_CANCER		72	0.268644	0.950222	0.560185	0.70217	1	1105	tags=14%, list=9%, signal=15%
KEGG_CYSTEINE_AND_METHIONINE_METABOLISM	KEGG_CYSTEINE_AND_METHIONINE_METABOLISM		22	0.316441	0.897701	0.633554	0.819175	1	3058	tags=41%, list=26%, signal=55%
KEGG_ABC_TRANSPORTERS	KEGG_ABC_TRANSPORTERS		26	0.299559	0.87268	0.655172	0.86518	1	463	tags=12%, list=4%, signal=12%
KEGG_LYSINE_DEGRADATION	KEGG_LYSINE_DEGRADATION		35	0.26789	0.83023	0.747228	0.94374	1	1765	tags=17%, list=15%, signal=20%
KEGG_PRIMARY_IMMUNODEFICIENCY	KEGG_PRIMARY_IMMUNODEFICIENCY		18	0.302075	0.789741	0.773006	1	1	35	tags=6%, list=0%, signal=6%
KEGG_FRUCTOSE_AND_MANNOSE_METABOLISM	KEGG_FRUCTOSE_AND_MANNOSE_METABOLISM		29	0.261925	0.770592	0.830022	1	1	3247	tags=38%, list=28%, signal=52%
KEGG_SELENOAMINO_ACID_METABOLISM	KEGG_SELENOAMINO_ACID_METABOLISM		18	0.277795	0.757273	0.820734	1	1	2416	tags=33%, list=21%, signal=42%
KEGG_CITRATE_CYCLE_TCA_CYCLE	KEGG_CITRATE_CYCLE_TCA_CYCLE		25	0.259707	0.75253	0.858947	1	1	4429	tags=36%, list=38%, signal=58%
KEGG_APOPTOSIS	KEGG_APOPTOSIS		70	0.205843	0.739307	0.948889	1	1	2297	tags=23%, list=20%, signal=28%
KEGG_LYSOSOME	KEGG_LYSOSOME		106	0.191167	0.722682	0.987342	1	1	1758	tags=14%, list=15%, signal=17%
KEGG_BASAL_TRANSCRIPTION_FACTORS	KEGG_BASAL_TRANSCRIPTION_FACTORS		30	0.238955	0.71383	0.893246	0.997879	1	4087	tags=43%, list=35%, signal=67%
KEGG_NOTCH_SIGNALING_PATHWAY	KEGG_NOTCH_SIGNALING_PATHWAY		40	0.189697	0.609847	0.984881	1	1	1658	tags=15%, list=14%, signal=17%
KEGG_PROTEIN_EXPORT	KEGG_PROTEIN_EXPORT		20	0.215376	0.576392	0.979592	1	1	4863	tags=60%, list=42%, signal=103%
KEGG_SNARE_INTERACTIONS_IN_VESICULAR_TRANSPORT	KEGG_SNARE_INTERACTIONS_IN_VESICULAR_TRANSPORT		30	0.188397	0.569522	0.988584	1	1	9472	tags=100%, list=81%, signal=531%
KEGG_AMINOACYL_TRNA_BIOSYNTHESIS	KEGG_AMINOACYL_TRNA_BIOSYNTHESIS		22	0.19538	0.553258	0.977629	1	1	4335	tags=41%, list=37%, signal=65%
KEGG_VALINE_LEUCINE_AND_ISOLEUCINE_DEGRADATION	KEGG_VALINE_LEUCINE_AND_ISOLEUCINE_DEGRADATION		38	0.158505	0.499907	1	0.996728	1	2252	tags=16%, list=19%, signal=20%

## Sheet: KEGG (DOWN)
NAME	GS<br> follow link to MSigDB	GS DETAILS	SIZE	ES	NES	NOM p-val	FDR q-val	FWER p-val	RANK AT MAX	LEADING EDGE
KEGG_INTESTINAL_IMMUNE_NETWORK_FOR_IGA_PRODUCTION	KEGG_INTESTINAL_IMMUNE_NETWORK_FOR_IGA_PRODUCTION	Details ...	16	-0.730325	-1.8291	0	0.0630689	0.059	1400	tags=44%, list=12%, signal=50%
KEGG_CELL_ADHESION_MOLECULES_CAMS	KEGG_CELL_ADHESION_MOLECULES_CAMS	Details ...	50	-0.533989	-1.75233	0.00539568	0.0955759	0.167	1485	tags=36%, list=13%, signal=41%
KEGG_NEUROACTIVE_LIGAND_RECEPTOR_INTERACTION	KEGG_NEUROACTIVE_LIGAND_RECEPTOR_INTERACTION	Details ...	55	-0.496575	-1.67078	0.00174825	0.153121	0.366	933	tags=31%, list=8%, signal=33%
KEGG_AXON_GUIDANCE	KEGG_AXON_GUIDANCE	Details ...	81	-0.463052	-1.63493	0.00359066	0.172533	0.504	1388	tags=25%, list=12%, signal=28%
KEGG_VASCULAR_SMOOTH_MUSCLE_CONTRACTION	KEGG_VASCULAR_SMOOTH_MUSCLE_CONTRACTION	Details ...	61	-0.480367	-1.61825	0.0018018	0.159786	0.557	2043	tags=41%, list=18%, signal=49%
KEGG_RENAL_CELL_CARCINOMA	KEGG_RENAL_CELL_CARCINOMA	Details ...	61	-0.451504	-1.52574	0.0106383	0.3008	0.835	2629	tags=39%, list=23%, signal=51%
KEGG_CYTOKINE_CYTOKINE_RECEPTOR_INTERACTION	KEGG_CYTOKINE_CYTOKINE_RECEPTOR_INTERACTION	Details ...	106	-0.394464	-1.44898	0.015625	0.469116	0.963	1531	tags=31%, list=13%, signal=36%
KEGG_GNRH_SIGNALING_PATHWAY	KEGG_GNRH_SIGNALING_PATHWAY	Details ...	66	-0.428603	-1.44862	0.0318949	0.411555	0.963	2442	tags=41%, list=21%, signal=51%
KEGG_MELANOGENESIS	KEGG_MELANOGENESIS	Details ...	61	-0.430967	-1.42679	0.0324232	0.429548	0.979	2442	tags=34%, list=21%, signal=43%
KEGG_COLORECTAL_CANCER	KEGG_COLORECTAL_CANCER	Details ...	54	-0.434383	-1.41522	0.0428305	0.423274	0.986	2569	tags=39%, list=22%, signal=50%
KEGG_TIGHT_JUNCTION	KEGG_TIGHT_JUNCTION	Details ...	89	-0.396389	-1.40951	0.0253623	0.402171	0.988	2134	tags=28%, list=18%, signal=34%
KEGG_INSULIN_SIGNALING_PATHWAY	KEGG_INSULIN_SIGNALING_PATHWAY	Details ...	109	-0.382371	-1.40142	0.0318021	0.388982	0.991	2640	tags=32%, list=23%, signal=41%
KEGG_ADHERENS_JUNCTION	KEGG_ADHERENS_JUNCTION	Details ...	55	-0.42279	-1.38315	0.0527273	0.40574	0.996	2257	tags=29%, list=19%, signal=36%
KEGG_T_CELL_RECEPTOR_SIGNALING_PATHWAY	KEGG_T_CELL_RECEPTOR_SIGNALING_PATHWAY	Details ...	85	-0.389735	-1.38263	0.0300885	0.377883	0.996	2537	tags=35%, list=22%, signal=45%
KEGG_ARRHYTHMOGENIC_RIGHT_VENTRICULAR_CARDIOMYOPATHY_ARVC	KEGG_ARRHYTHMOGENIC_RIGHT_VENTRICULAR_CARDIOMYOPATHY_ARVC	Details ...	34	-0.459773	-1.37485	0.0787546	0.370749	0.997	2050	tags=38%, list=18%, signal=46%
KEGG_MTOR_SIGNALING_PATHWAY	KEGG_MTOR_SIGNALING_PATHWAY	Details ...	46	-0.436728	-1.37428	0.0770578	0.348987	0.997	2982	tags=43%, list=26%, signal=58%
KEGG_ETHER_LIPID_METABOLISM	KEGG_ETHER_LIPID_METABOLISM	Details ...	17	-0.537416	-1.37361	0.107004	0.3293	0.997	885	tags=24%, list=8%, signal=25%
KEGG_PHOSPHATIDYLINOSITOL_SIGNALING_SYSTEM	KEGG_PHOSPHATIDYLINOSITOL_SIGNALING_SYSTEM	Details ...	61	-0.404345	-1.37246	0.0672727	0.312813	0.997	2584	tags=46%, list=22%, signal=59%
KEGG_PPAR_SIGNALING_PATHWAY	KEGG_PPAR_SIGNALING_PATHWAY	Details ...	35	-0.445894	-1.36505	0.0748988	0.310045	0.998	2417	tags=46%, list=21%, signal=57%
KEGG_VASOPRESSIN_REGULATED_WATER_REABSORPTION	KEGG_VASOPRESSIN_REGULATED_WATER_REABSORPTION	Details ...	36	-0.45254	-1.35804	0.0687732	0.309185	0.998	2186	tags=31%, list=19%, signal=37%
KEGG_ERBB_SIGNALING_PATHWAY	KEGG_ERBB_SIGNALING_PATHWAY		68	-0.394272	-1.35754	0.0623886	0.294939	0.998	2569	tags=34%, list=22%, signal=43%
KEGG_LEUKOCYTE_TRANSENDOTHELIAL_MIGRATION	KEGG_LEUKOCYTE_TRANSENDOTHELIAL_MIGRATION		81	-0.3848	-1.35461	0.0673759	0.287488	0.998	2264	tags=37%, list=19%, signal=46%
KEGG_REGULATION_OF_AUTOPHAGY	KEGG_REGULATION_OF_AUTOPHAGY		18	-0.524397	-1.3423	0.140385	0.297993	0.999	4954	tags=83%, list=42%, signal=145%
KEGG_ACUTE_MYELOID_LEUKEMIA	KEGG_ACUTE_MYELOID_LEUKEMIA		53	-0.412526	-1.32653	0.0756014	0.315295	1	3312	tags=47%, list=28%, signal=66%
KEGG_B_CELL_RECEPTOR_SIGNALING_PATHWAY	KEGG_B_CELL_RECEPTOR_SIGNALING_PATHWAY		64	-0.386285	-1.312	0.083779	0.331883	1	2264	tags=33%, list=19%, signal=40%
KEGG_FOCAL_ADHESION	KEGG_FOCAL_ADHESION		129	-0.34897	-1.31141	0.0544465	0.320028	1	2264	tags=29%, list=19%, signal=36%
KEGG_MAPK_SIGNALING_PATHWAY	KEGG_MAPK_SIGNALING_PATHWAY		172	-0.329855	-1.29976	0.0320285	0.328846	1	2204	tags=26%, list=19%, signal=32%
KEGG_FC_GAMMA_R_MEDIATED_PHAGOCYTOSIS	KEGG_FC_GAMMA_R_MEDIATED_PHAGOCYTOSIS		77	-0.372212	-1.29626	0.0946429	0.324099	1	2654	tags=39%, list=23%, signal=50%
KEGG_HEDGEHOG_SIGNALING_PATHWAY	KEGG_HEDGEHOG_SIGNALING_PATHWAY		21	-0.47139	-1.25967	0.172348	0.389787	1	3724	tags=48%, list=32%, signal=70%
KEGG_PATHWAYS_IN_CANCER	KEGG_PATHWAYS_IN_CANCER		227	-0.309264	-1.25598	0.0443038	0.384359	1	1872	tags=25%, list=16%, signal=29%
KEGG_LONG_TERM_DEPRESSION	KEGG_LONG_TERM_DEPRESSION		39	-0.409069	-1.25347	0.150977	0.377217	1	2442	tags=36%, list=21%, signal=45%
KEGG_SPHINGOLIPID_METABOLISM	KEGG_SPHINGOLIPID_METABOLISM		29	-0.436195	-1.25303	0.152256	0.366379	1	2791	tags=41%, list=24%, signal=54%
KEGG_WNT_SIGNALING_PATHWAY	KEGG_WNT_SIGNALING_PATHWAY		101	-0.338316	-1.23396	0.113438	0.395074	1	3267	tags=34%, list=28%, signal=46%
KEGG_GLYCEROLIPID_METABOLISM	KEGG_GLYCEROLIPID_METABOLISM		34	-0.411289	-1.23154	0.175141	0.388181	1	2593	tags=41%, list=22%, signal=53%
KEGG_BETA_ALANINE_METABOLISM	KEGG_BETA_ALANINE_METABOLISM		16	-0.481813	-1.22982	0.191205	0.380646	1	704	tags=19%, list=6%, signal=20%
KEGG_DORSO_VENTRAL_AXIS_FORMATION	KEGG_DORSO_VENTRAL_AXIS_FORMATION		15	-0.488987	-1.21896	0.240918	0.393812	1	2442	tags=47%, list=21%, signal=59%
KEGG_JAK_STAT_SIGNALING_PATHWAY	KEGG_JAK_STAT_SIGNALING_PATHWAY		88	-0.341186	-1.20733	0.124567	0.408479	1	2264	tags=31%, list=19%, signal=38%
KEGG_CALCIUM_SIGNALING_PATHWAY	KEGG_CALCIUM_SIGNALING_PATHWAY		82	-0.340659	-1.20082	0.150442	0.411468	1	1049	tags=18%, list=9%, signal=20%
KEGG_ECM_RECEPTOR_INTERACTION	KEGG_ECM_RECEPTOR_INTERACTION		39	-0.388758	-1.19784	0.190647	0.40677	1	594	tags=23%, list=5%, signal=24%
KEGG_THYROID_CANCER	KEGG_THYROID_CANCER		22	-0.446611	-1.19485	0.220149	0.40302	1	2643	tags=32%, list=23%, signal=41%
KEGG_HEMATOPOIETIC_CELL_LINEAGE	KEGG_HEMATOPOIETIC_CELL_LINEAGE		41	-0.380897	-1.18027	0.222423	0.423986	1	1128	tags=34%, list=10%, signal=38%
KEGG_DILATED_CARDIOMYOPATHY	KEGG_DILATED_CARDIOMYOPATHY		40	-0.386601	-1.1794	0.205374	0.415571	1	1714	tags=28%, list=15%, signal=32%
KEGG_FATTY_ACID_METABOLISM	KEGG_FATTY_ACID_METABOLISM		30	-0.393592	-1.16776	0.227273	0.430427	1	3228	tags=40%, list=28%, signal=55%
KEGG_PEROXISOME	KEGG_PEROXISOME		67	-0.340082	-1.15607	0.210909	0.444739	1	2471	tags=27%, list=21%, signal=34%
KEGG_VEGF_SIGNALING_PATHWAY	KEGG_VEGF_SIGNALING_PATHWAY		54	-0.344833	-1.1406	0.250454	0.468557	1	2264	tags=28%, list=19%, signal=34%
KEGG_ENDOMETRIAL_CANCER	KEGG_ENDOMETRIAL_CANCER		42	-0.362263	-1.12753	0.276753	0.486172	1	2442	tags=33%, list=21%, signal=42%
KEGG_BASAL_CELL_CARCINOMA	KEGG_BASAL_CELL_CARCINOMA		27	-0.396645	-1.12664	0.299456	0.477816	1	3799	tags=48%, list=33%, signal=71%
KEGG_O_GLYCAN_BIOSYNTHESIS	KEGG_O_GLYCAN_BIOSYNTHESIS		15	-0.448645	-1.11492	0.335283	0.494139	1	984	tags=27%, list=8%, signal=29%
KEGG_REGULATION_OF_ACTIN_CYTOSKELETON	KEGG_REGULATION_OF_ACTIN_CYTOSKELETON		149	-0.289212	-1.11367	0.22314	0.48695	1	2517	tags=30%, list=22%, signal=37%
KEGG_CHRONIC_MYELOID_LEUKEMIA	KEGG_CHRONIC_MYELOID_LEUKEMIA		66	-0.323031	-1.10154	0.277064	0.502672	1	2537	tags=35%, list=22%, signal=44%
KEGG_OLFACTORY_TRANSDUCTION	KEGG_OLFACTORY_TRANSDUCTION		15	-0.444156	-1.1005	0.332714	0.494949	1	1426	tags=33%, list=12%, signal=38%
KEGG_NEUROTROPHIN_SIGNALING_PATHWAY	KEGG_NEUROTROPHIN_SIGNALING_PATHWAY		102	-0.300321	-1.0918	0.271667	0.505568	1	2276	tags=25%, list=20%, signal=31%
KEGG_STARCH_AND_SUCROSE_METABOLISM	KEGG_STARCH_AND_SUCROSE_METABOLISM		19	-0.413872	-1.08493	0.339286	0.511721	1	1747	tags=26%, list=15%, signal=31%
KEGG_EPITHELIAL_CELL_SIGNALING_IN_HELICOBACTER_PYLORI_INFECTION	KEGG_EPITHELIAL_CELL_SIGNALING_IN_HELICOBACTER_PYLORI_INFECTION		53	-0.32782	-1.05485	0.371795	0.571309	1	1449	tags=21%, list=12%, signal=24%
KEGG_CHEMOKINE_SIGNALING_PATHWAY	KEGG_CHEMOKINE_SIGNALING_PATHWAY		116	-0.285159	-1.04951	0.348135	0.573014	1	2264	tags=30%, list=19%, signal=37%
KEGG_GLYCEROPHOSPHOLIPID_METABOLISM	KEGG_GLYCEROPHOSPHOLIPID_METABOLISM		57	-0.314392	-1.04923	0.357274	0.563259	1	2937	tags=33%, list=25%, signal=44%
KEGG_TOLL_LIKE_RECEPTOR_SIGNALING_PATHWAY	KEGG_TOLL_LIKE_RECEPTOR_SIGNALING_PATHWAY		72	-0.302695	-1.04539	0.371429	0.561715	1	2264	tags=31%, list=19%, signal=38%
KEGG_ENDOCYTOSIS	KEGG_ENDOCYTOSIS		136	-0.273621	-1.02838	0.357383	0.591106	1	3059	tags=33%, list=26%, signal=44%
KEGG_LEISHMANIA_INFECTION	KEGG_LEISHMANIA_INFECTION		46	-0.321154	-1.02343	0.406716	0.592861	1	612	tags=17%, list=5%, signal=18%
KEGG_ALDOSTERONE_REGULATED_SODIUM_REABSORPTION	KEGG_ALDOSTERONE_REGULATED_SODIUM_REABSORPTION		26	-0.358689	-1.01876	0.425183	0.593361	1	2264	tags=46%, list=19%, signal=57%
KEGG_BLADDER_CANCER	KEGG_BLADDER_CANCER		32	-0.340853	-1.01438	0.41966	0.593428	1	1613	tags=22%, list=14%, signal=25%
KEGG_INOSITOL_PHOSPHATE_METABOLISM	KEGG_INOSITOL_PHOSPHATE_METABOLISM		45	-0.318839	-1.01257	0.433333	0.587474	1	2544	tags=33%, list=22%, signal=42%
KEGG_HYPERTROPHIC_CARDIOMYOPATHY_HCM	KEGG_HYPERTROPHIC_CARDIOMYOPATHY_HCM		36	-0.331404	-1.00316	0.434862	0.59919	1	1565	tags=22%, list=13%, signal=26%
KEGG_VIRAL_MYOCARDITIS	KEGG_VIRAL_MYOCARDITIS		28	-0.345787	-0.997595	0.46	0.601853	1	1736	tags=18%, list=15%, signal=21%
KEGG_DRUG_METABOLISM_OTHER_ENZYMES	KEGG_DRUG_METABOLISM_OTHER_ENZYMES		17	-0.385885	-0.992921	0.462247	0.603104	1	111	tags=12%, list=1%, signal=12%
KEGG_PATHOGENIC_ESCHERICHIA_COLI_INFECTION	KEGG_PATHOGENIC_ESCHERICHIA_COLI_INFECTION		44	-0.309352	-0.979788	0.466292	0.623495	1	1333	tags=20%, list=11%, signal=23%
KEGG_NATURAL_KILLER_CELL_MEDIATED_CYTOTOXICITY	KEGG_NATURAL_KILLER_CELL_MEDIATED_CYTOTOXICITY		70	-0.283132	-0.971889	0.507853	0.631439	1	1837	tags=21%, list=16%, signal=25%
KEGG_FC_EPSILON_RI_SIGNALING_PATHWAY	KEGG_FC_EPSILON_RI_SIGNALING_PATHWAY		59	-0.2887	-0.957725	0.535714	0.653189	1	2264	tags=32%, list=19%, signal=40%
KEGG_MELANOMA	KEGG_MELANOMA		42	-0.308707	-0.947285	0.53407	0.666482	1	2487	tags=40%, list=21%, signal=51%
KEGG_GLYCOSAMINOGLYCAN_BIOSYNTHESIS_HEPARAN_SULFATE	KEGG_GLYCOSAMINOGLYCAN_BIOSYNTHESIS_HEPARAN_SULFATE		17	-0.364804	-0.935412	0.565603	0.682317	1	1046	tags=18%, list=9%, signal=19%
KEGG_PANCREATIC_CANCER	KEGG_PANCREATIC_CANCER		59	-0.278083	-0.933017	0.581439	0.677639	1	1795	tags=29%, list=15%, signal=34%
KEGG_ALANINE_ASPARTATE_AND_GLUTAMATE_METABOLISM	KEGG_ALANINE_ASPARTATE_AND_GLUTAMATE_METABOLISM		22	-0.319484	-0.85592	0.658491	0.834508	1	698	tags=14%, list=6%, signal=14%
KEGG_PRION_DISEASES	KEGG_PRION_DISEASES		21	-0.312066	-0.848507	0.671906	0.838191	1	1613	tags=19%, list=14%, signal=22%
KEGG_LONG_TERM_POTENTIATION	KEGG_LONG_TERM_POTENTIATION		47	-0.268784	-0.845733	0.74552	0.832508	1	2195	tags=26%, list=19%, signal=31%
KEGG_GLYCOLYSIS_GLUCONEOGENESIS	KEGG_GLYCOLYSIS_GLUCONEOGENESIS		40	-0.265717	-0.820866	0.769088	0.869333	1	1636	tags=18%, list=14%, signal=20%
KEGG_GLYCOSAMINOGLYCAN_BIOSYNTHESIS_CHONDROITIN_SULFATE	KEGG_GLYCOSAMINOGLYCAN_BIOSYNTHESIS_CHONDROITIN_SULFATE		16	-0.319125	-0.807483	0.747253	0.882162	1	1046	tags=19%, list=9%, signal=21%
KEGG_ADIPOCYTOKINE_SIGNALING_PATHWAY	KEGG_ADIPOCYTOKINE_SIGNALING_PATHWAY		50	-0.254626	-0.806215	0.814079	0.872973	1	1449	tags=16%, list=12%, signal=18%
KEGG_PYRUVATE_METABOLISM	KEGG_PYRUVATE_METABOLISM		30	-0.267363	-0.79139	0.801418	0.887212	1	2772	tags=27%, list=24%, signal=35%
KEGG_TYPE_II_DIABETES_MELLITUS	KEGG_TYPE_II_DIABETES_MELLITUS		29	-0.271006	-0.78763	0.783486	0.881658	1	2264	tags=38%, list=19%, signal=47%
KEGG_BIOSYNTHESIS_OF_UNSATURATED_FATTY_ACIDS	KEGG_BIOSYNTHESIS_OF_UNSATURATED_FATTY_ACIDS		17	-0.29337	-0.761736	0.818854	0.908454	1	3731	tags=47%, list=32%, signal=69%
KEGG_UBIQUITIN_MEDIATED_PROTEOLYSIS	KEGG_UBIQUITIN_MEDIATED_PROTEOLYSIS		123	-0.179871	-0.678803	0.991803	0.979011	1	2674	tags=24%, list=23%, signal=30%
KEGG_TRYPTOPHAN_METABOLISM	KEGG_TRYPTOPHAN_METABOLISM		19	-0.236921	-0.624558	0.936759	0.9967	1	864	tags=11%, list=7%, signal=11%
KEGG_BUTANOATE_METABOLISM	KEGG_BUTANOATE_METABOLISM		24	-0.220075	-0.608972	0.972119	0.99029	1	3228	tags=38%, list=28%, signal=52%
KEGG_PROPANOATE_METABOLISM	KEGG_PROPANOATE_METABOLISM		26	-0.18984	-0.529172	0.987179	0.994316	1	1315	tags=12%, list=11%, signal=13%
