# Supplementary material for: Sex-dependent differences in hematopoietic stem cell aging and leukemogenic potential
Source: Oncogene. 2024 Nov 1;44(2):64–78. doi: 10.1038/s41388-024-03197-9 (PMC11706783; doi:10.1038/s41388-024-03197-9)
Supplement: Supplementary file 6 — Supplementary Table 4 [file 41388_2024_3197_MOESM6_ESM.xlsx]

## Sheet: Summary of tables
Supplementary Table 4 GSEA results of bulk RNAseq of HSPCs comparing 28-month-old males vs 3-month-old males
GSEA results were shown in both Hallmak and KEGG terms.
List of Tables of GSEA results for bulk RNAseq (M28 vs M3)
Hallmark GSEA-upregulated
Hallmark GSEA-downregulated
KEGG GSEA-upregulated
KEGG GSEA-downregulated

## Sheet: hallmark(UP)
NAME	GS<br> follow link to MSigDB	GS DETAILS	SIZE	ES	NES	NOM p-val	FDR q-val	FWER p-val	RANK AT MAX	LEADING EDGE
HALLMARK_TGF_BETA_SIGNALING	HALLMARK_TGF_BETA_SIGNALING	Details ...	50	0.762329	2.29716	0	0	0	1120	tags=50%, list=10%, signal=55%
HALLMARK_TNFA_SIGNALING_VIA_NFKB	HALLMARK_TNFA_SIGNALING_VIA_NFKB	Details ...	172	0.618712	2.19192	0	0	0	1563	tags=43%, list=13%, signal=49%
HALLMARK_UV_RESPONSE_DN	HALLMARK_UV_RESPONSE_DN	Details ...	100	0.631896	2.10833	0	0	0	1989	tags=50%, list=17%, signal=60%
HALLMARK_ANDROGEN_RESPONSE	HALLMARK_ANDROGEN_RESPONSE	Details ...	81	0.613695	2.00746	0	0	0	1562	tags=40%, list=13%, signal=45%
HALLMARK_HYPOXIA	HALLMARK_HYPOXIA	Details ...	150	0.564422	1.96139	0	0	0	1352	tags=32%, list=12%, signal=36%
HALLMARK_EPITHELIAL_MESENCHYMAL_TRANSITION	HALLMARK_EPITHELIAL_MESENCHYMAL_TRANSITION	Details ...	105	0.562402	1.90476	0	0	0	1663	tags=43%, list=14%, signal=50%
HALLMARK_ANGIOGENESIS	HALLMARK_ANGIOGENESIS	Details ...	22	0.687042	1.80548	0.00300752	0.00101518	0.007	637	tags=32%, list=5%, signal=34%
HALLMARK_ESTROGEN_RESPONSE_EARLY	HALLMARK_ESTROGEN_RESPONSE_EARLY	Details ...	137	0.517444	1.78463	0	0.00113531	0.009	1780	tags=37%, list=15%, signal=43%
HALLMARK_P53_PATHWAY	HALLMARK_P53_PATHWAY	Details ...	176	0.484586	1.71871	0	0.00282144	0.025	1482	tags=26%, list=13%, signal=29%
HALLMARK_IL2_STAT5_SIGNALING	HALLMARK_IL2_STAT5_SIGNALING	Details ...	163	0.49071	1.71784	0	0.00264719	0.026	1648	tags=32%, list=14%, signal=37%
HALLMARK_PROTEIN_SECRETION	HALLMARK_PROTEIN_SECRETION	Details ...	88	0.510007	1.68725	0	0.00370905	0.04	2842	tags=50%, list=24%, signal=66%
HALLMARK_KRAS_SIGNALING_UP	HALLMARK_KRAS_SIGNALING_UP	Details ...	118	0.494509	1.66921	0	0.00426159	0.049	1754	tags=31%, list=15%, signal=37%
HALLMARK_CHOLESTEROL_HOMEOSTASIS	HALLMARK_CHOLESTEROL_HOMEOSTASIS	Details ...	61	0.531304	1.65258	0.00402145	0.00495907	0.061	1856	tags=28%, list=16%, signal=33%
HALLMARK_COAGULATION	HALLMARK_COAGULATION	Details ...	75	0.494177	1.58739	0.00385604	0.0111015	0.139	1648	tags=35%, list=14%, signal=40%
HALLMARK_UNFOLDED_PROTEIN_RESPONSE	HALLMARK_UNFOLDED_PROTEIN_RESPONSE	Details ...	107	0.466653	1.57357	0.00122699	0.0116085	0.153	3378	tags=49%, list=29%, signal=68%
HALLMARK_IL6_JAK_STAT3_SIGNALING	HALLMARK_IL6_JAK_STAT3_SIGNALING	Details ...	64	0.491206	1.52388	0.0133156	0.0214589	0.276	1708	tags=34%, list=15%, signal=40%
HALLMARK_MYOGENESIS	HALLMARK_MYOGENESIS	Details ...	104	0.440006	1.48873	0.0109756	0.0306004	0.394	1438	tags=27%, list=12%, signal=30%
HALLMARK_HEDGEHOG_SIGNALING	HALLMARK_HEDGEHOG_SIGNALING	Details ...	16	0.611031	1.46043	0.0405405	0.0399042	0.513	496	tags=25%, list=4%, signal=26%
HALLMARK_APOPTOSIS	HALLMARK_APOPTOSIS	Details ...	133	0.42115	1.45239	0.0130952	0.0404308	0.542	2380	tags=35%, list=20%, signal=44%
HALLMARK_PANCREAS_BETA_CELLS	HALLMARK_PANCREAS_BETA_CELLS	Details ...	15	0.619665	1.45135	0.0722135	0.0386633	0.543	1582	tags=33%, list=14%, signal=39%
HALLMARK_ESTROGEN_RESPONSE_LATE	HALLMARK_ESTROGEN_RESPONSE_LATE		131	0.411073	1.41655	0.0122699	0.0528035	0.666	2341	tags=37%, list=20%, signal=46%
HALLMARK_MITOTIC_SPINDLE	HALLMARK_MITOTIC_SPINDLE		186	0.389732	1.38961	0.0124294	0.0636301	0.759	1986	tags=28%, list=17%, signal=34%
HALLMARK_UV_RESPONSE_UP	HALLMARK_UV_RESPONSE_UP		121	0.3917	1.32895	0.0455636	0.104466	0.926	1447	tags=19%, list=12%, signal=21%
HALLMARK_INFLAMMATORY_RESPONSE	HALLMARK_INFLAMMATORY_RESPONSE		129	0.381415	1.31105	0.049697	0.117074	0.95	1572	tags=26%, list=13%, signal=30%
HALLMARK_COMPLEMENT	HALLMARK_COMPLEMENT		126	0.379122	1.29693	0.0578313	0.126218	0.961	1546	tags=26%, list=13%, signal=30%
HALLMARK_GLYCOLYSIS	HALLMARK_GLYCOLYSIS		152	0.366046	1.28368	0.0636574	0.134303	0.969	1695	tags=19%, list=15%, signal=22%
HALLMARK_WNT_BETA_CATENIN_SIGNALING	HALLMARK_WNT_BETA_CATENIN_SIGNALING		31	0.457421	1.24883	0.181818	0.170277	0.99	2093	tags=39%, list=18%, signal=47%
HALLMARK_HEME_METABOLISM	HALLMARK_HEME_METABOLISM		168	0.352648	1.2352	0.103409	0.180988	0.993	1820	tags=21%, list=16%, signal=25%
HALLMARK_APICAL_JUNCTION	HALLMARK_APICAL_JUNCTION		125	0.360913	1.23258	0.114286	0.178345	0.995	1674	tags=26%, list=14%, signal=30%
HALLMARK_REACTIVE_OXYGEN_SPECIES_PATHWAY	HALLMARK_REACTIVE_OXYGEN_SPECIES_PATHWAY		45	0.422682	1.22534	0.194051	0.181478	0.997	788	tags=20%, list=7%, signal=21%
HALLMARK_ADIPOGENESIS	HALLMARK_ADIPOGENESIS		174	0.32085	1.13101	0.213959	0.325856	1	2803	tags=26%, list=24%, signal=34%
HALLMARK_XENOBIOTIC_METABOLISM	HALLMARK_XENOBIOTIC_METABOLISM		134	0.318678	1.09968	0.290476	0.375808	1	1724	tags=21%, list=15%, signal=24%
HALLMARK_INTERFERON_GAMMA_RESPONSE	HALLMARK_INTERFERON_GAMMA_RESPONSE		158	0.311565	1.09718	0.293567	0.369519	1	704	tags=13%, list=6%, signal=14%
HALLMARK_KRAS_SIGNALING_DN	HALLMARK_KRAS_SIGNALING_DN		63	0.343901	1.0895	0.300129	0.373177	1	1876	tags=30%, list=16%, signal=36%
HALLMARK_NOTCH_SIGNALING	HALLMARK_NOTCH_SIGNALING		25	0.389495	1.02616	0.437967	0.494394	1	2431	tags=40%, list=21%, signal=50%
HALLMARK_MTORC1_SIGNALING	HALLMARK_MTORC1_SIGNALING		187	0.286101	1.0249	0.411099	0.483441	1	2242	tags=22%, list=19%, signal=27%
HALLMARK_APICAL_SURFACE	HALLMARK_APICAL_SURFACE		21	0.324752	0.833004	0.689291	0.873247	1	3440	tags=52%, list=29%, signal=74%
HALLMARK_MYC_TARGETS_V1	HALLMARK_MYC_TARGETS_V1		193	0.22441	0.803082	0.889515	0.904101	1	3564	tags=31%, list=31%, signal=44%
HALLMARK_G2M_CHECKPOINT	HALLMARK_G2M_CHECKPOINT		183	0.212898	0.752358	0.94482	0.952704	1	2528	tags=23%, list=22%, signal=30%
HALLMARK_FATTY_ACID_METABOLISM	HALLMARK_FATTY_ACID_METABOLISM		124	0.214192	0.726703	0.951673	0.956217	1	1519	tags=10%, list=13%, signal=11%
HALLMARK_MYC_TARGETS_V2	HALLMARK_MYC_TARGETS_V2		58	0.226602	0.700922	0.932361	0.954097	1	3373	tags=29%, list=29%, signal=41%

## Sheet: hallmark(DOWN)
NAME	GS<br> follow link to MSigDB	GS DETAILS	SIZE	ES	NES	NOM p-val	FDR q-val	FWER p-val	RANK AT MAX	LEADING EDGE
HALLMARK_E2F_TARGETS	HALLMARK_E2F_TARGETS	Details ...	189	-0.416789	-1.87384	0	0.00337259	0.004	3429	tags=46%, list=29%, signal=64%
HALLMARK_INTERFERON_ALPHA_RESPONSE	HALLMARK_INTERFERON_ALPHA_RESPONSE	Details ...	85	-0.456731	-1.75991	0	0.00553188	0.012	1938	tags=40%, list=17%, signal=48%
HALLMARK_ALLOGRAFT_REJECTION	HALLMARK_ALLOGRAFT_REJECTION	Details ...	125	-0.314122	-1.29183	0.0372671	0.192931	0.461	836	tags=23%, list=7%, signal=25%
HALLMARK_DNA_REPAIR	HALLMARK_DNA_REPAIR	Details ...	141	-0.287032	-1.24023	0.0536913	0.206231	0.588	3897	tags=43%, list=33%, signal=63%
HALLMARK_PEROXISOME	HALLMARK_PEROXISOME	Details ...	76	-0.313944	-1.18571	0.147465	0.244474	0.729	3004	tags=34%, list=26%, signal=46%
HALLMARK_BILE_ACID_METABOLISM	HALLMARK_BILE_ACID_METABOLISM	Details ...	74	-0.307919	-1.18431	0.122642	0.204688	0.73	701	tags=15%, list=6%, signal=16%
HALLMARK_OXIDATIVE_PHOSPHORYLATION	HALLMARK_OXIDATIVE_PHOSPHORYLATION	Details ...	176	-0.261151	-1.12819	0.142857	0.253485	0.862	3621	tags=36%, list=31%, signal=51%
HALLMARK_SPERMATOGENESIS	HALLMARK_SPERMATOGENESIS	Details ...	65	-0.287855	-1.08015	0.292035	0.309317	0.933	1352	tags=18%, list=12%, signal=21%
HALLMARK_PI3K_AKT_MTOR_SIGNALING	HALLMARK_PI3K_AKT_MTOR_SIGNALING	Details ...	91	-0.263684	-1.0523	0.349754	0.332496	0.964	1561	tags=20%, list=13%, signal=23%

## Sheet: KEGG(UP)
NAME	GS<br> follow link to MSigDB	GS DETAILS	SIZE	ES	NES	NOM p-val	FDR q-val	FWER p-val	RANK AT MAX	LEADING EDGE
KEGG_TGF_BETA_SIGNALING_PATHWAY	KEGG_TGF_BETA_SIGNALING_PATHWAY	Details ...	56	0.682223	2.08004	0	0	0	924	tags=41%, list=8%, signal=44%
KEGG_COMPLEMENT_AND_COAGULATION_CASCADES	KEGG_COMPLEMENT_AND_COAGULATION_CASCADES	Details ...	17	0.835458	2.04335	0	0	0	1420	tags=71%, list=12%, signal=80%
KEGG_ARRHYTHMOGENIC_RIGHT_VENTRICULAR_CARDIOMYOPATHY_ARVC	KEGG_ARRHYTHMOGENIC_RIGHT_VENTRICULAR_CARDIOMYOPATHY_ARVC	Details ...	34	0.609675	1.75414	0.00294551	0.0459659	0.131	1472	tags=41%, list=13%, signal=47%
KEGG_DORSO_VENTRAL_AXIS_FORMATION	KEGG_DORSO_VENTRAL_AXIS_FORMATION	Details ...	15	0.733462	1.75219	0.00328407	0.0363418	0.137	1235	tags=47%, list=11%, signal=52%
KEGG_FOCAL_ADHESION	KEGG_FOCAL_ADHESION	Details ...	129	0.486876	1.67345	0	0.0844714	0.349	1441	tags=30%, list=12%, signal=34%
KEGG_RENAL_CELL_CARCINOMA	KEGG_RENAL_CELL_CARCINOMA	Details ...	61	0.542012	1.66345	0.00388601	0.0807646	0.393	1354	tags=33%, list=12%, signal=37%
KEGG_SMALL_CELL_LUNG_CANCER	KEGG_SMALL_CELL_LUNG_CANCER	Details ...	69	0.52635	1.66289	0	0.0696492	0.395	1354	tags=30%, list=12%, signal=34%
KEGG_REGULATION_OF_ACTIN_CYTOSKELETON	KEGG_REGULATION_OF_ACTIN_CYTOSKELETON	Details ...	149	0.465449	1.62497	0.00115473	0.0943161	0.537	2082	tags=35%, list=18%, signal=42%
KEGG_TIGHT_JUNCTION	KEGG_TIGHT_JUNCTION	Details ...	89	0.494571	1.623	0	0.0861677	0.547	2162	tags=38%, list=19%, signal=47%
KEGG_CHRONIC_MYELOID_LEUKEMIA	KEGG_CHRONIC_MYELOID_LEUKEMIA	Details ...	66	0.511419	1.61088	0.00388098	0.0890746	0.602	1924	tags=35%, list=16%, signal=41%
KEGG_PATHWAYS_IN_CANCER	KEGG_PATHWAYS_IN_CANCER	Details ...	227	0.439695	1.5892	0	0.100346	0.692	2094	tags=32%, list=18%, signal=38%
KEGG_PROSTATE_CANCER	KEGG_PROSTATE_CANCER	Details ...	72	0.485862	1.5496	0.0102041	0.137656	0.84	2808	tags=46%, list=24%, signal=60%
KEGG_CELL_ADHESION_MOLECULES_CAMS	KEGG_CELL_ADHESION_MOLECULES_CAMS	Details ...	50	0.525573	1.54618	0.0127298	0.132123	0.857	1671	tags=46%, list=14%, signal=53%
KEGG_ALANINE_ASPARTATE_AND_GLUTAMATE_METABOLISM	KEGG_ALANINE_ASPARTATE_AND_GLUTAMATE_METABOLISM	Details ...	24	0.571942	1.50696	0.037037	0.177169	0.934	1578	tags=33%, list=14%, signal=38%
KEGG_JAK_STAT_SIGNALING_PATHWAY	KEGG_JAK_STAT_SIGNALING_PATHWAY	Details ...	88	0.457889	1.50612	0.0110294	0.167122	0.934	1354	tags=32%, list=12%, signal=36%
KEGG_HYPERTROPHIC_CARDIOMYOPATHY_HCM	KEGG_HYPERTROPHIC_CARDIOMYOPATHY_HCM	Details ...	36	0.524152	1.50357	0.0323034	0.160217	0.939	1678	tags=39%, list=14%, signal=45%
KEGG_SYSTEMIC_LUPUS_ERYTHEMATOSUS	KEGG_SYSTEMIC_LUPUS_ERYTHEMATOSUS	Details ...	36	0.519974	1.49281	0.0342857	0.166475	0.958	1378	tags=19%, list=12%, signal=22%
KEGG_WNT_SIGNALING_PATHWAY	KEGG_WNT_SIGNALING_PATHWAY	Details ...	101	0.443372	1.48546	0.00976801	0.167705	0.967	1495	tags=26%, list=13%, signal=29%
KEGG_MAPK_SIGNALING_PATHWAY	KEGG_MAPK_SIGNALING_PATHWAY	Details ...	172	0.412095	1.46714	0.00227531	0.18655	0.98	2128	tags=33%, list=18%, signal=39%
KEGG_ADHERENS_JUNCTION	KEGG_ADHERENS_JUNCTION	Details ...	55	0.481683	1.46577	0.031768	0.179583	0.981	1999	tags=38%, list=17%, signal=46%
KEGG_MTOR_SIGNALING_PATHWAY	KEGG_MTOR_SIGNALING_PATHWAY		46	0.486582	1.46073	0.0392954	0.178243	0.983	1510	tags=35%, list=13%, signal=40%
KEGG_DILATED_CARDIOMYOPATHY	KEGG_DILATED_CARDIOMYOPATHY		40	0.496921	1.45119	0.0407569	0.184092	0.989	1678	tags=33%, list=14%, signal=38%
KEGG_INSULIN_SIGNALING_PATHWAY	KEGG_INSULIN_SIGNALING_PATHWAY		109	0.427863	1.43724	0.0208589	0.195393	0.994	2693	tags=44%, list=23%, signal=57%
KEGG_VIRAL_MYOCARDITIS	KEGG_VIRAL_MYOCARDITIS		28	0.527994	1.43311	0.0542636	0.19382	0.994	1430	tags=43%, list=12%, signal=49%
KEGG_ERBB_SIGNALING_PATHWAY	KEGG_ERBB_SIGNALING_PATHWAY		68	0.44988	1.4281	0.0406824	0.192961	0.995	2828	tags=46%, list=24%, signal=60%
KEGG_PPAR_SIGNALING_PATHWAY	KEGG_PPAR_SIGNALING_PATHWAY		35	0.491426	1.41699	0.0706052	0.202603	0.997	2334	tags=37%, list=20%, signal=46%
KEGG_ENDOCYTOSIS	KEGG_ENDOCYTOSIS		135	0.406411	1.41485	0.0167264	0.198304	0.997	2526	tags=31%, list=22%, signal=39%
KEGG_ENDOMETRIAL_CANCER	KEGG_ENDOMETRIAL_CANCER		42	0.474985	1.40176	0.0702006	0.210365	0.998	2693	tags=45%, list=23%, signal=59%
KEGG_AXON_GUIDANCE	KEGG_AXON_GUIDANCE		81	0.431442	1.39085	0.0415094	0.221022	1	2082	tags=38%, list=18%, signal=46%
KEGG_ECM_RECEPTOR_INTERACTION	KEGG_ECM_RECEPTOR_INTERACTION		39	0.478023	1.39023	0.0693069	0.214674	1	1120	tags=28%, list=10%, signal=31%
KEGG_COLORECTAL_CANCER	KEGG_COLORECTAL_CANCER		54	0.450527	1.38359	0.0590659	0.219693	1	1036	tags=24%, list=9%, signal=26%
KEGG_ARACHIDONIC_ACID_METABOLISM	KEGG_ARACHIDONIC_ACID_METABOLISM		24	0.521315	1.36792	0.0816024	0.23762	1	486	tags=21%, list=4%, signal=22%
KEGG_VEGF_SIGNALING_PATHWAY	KEGG_VEGF_SIGNALING_PATHWAY		54	0.441378	1.35835	0.0785124	0.246766	1	2082	tags=37%, list=18%, signal=45%
KEGG_T_CELL_RECEPTOR_SIGNALING_PATHWAY	KEGG_T_CELL_RECEPTOR_SIGNALING_PATHWAY		85	0.419164	1.35491	0.0568182	0.24535	1	1943	tags=35%, list=17%, signal=42%
KEGG_PANCREATIC_CANCER	KEGG_PANCREATIC_CANCER		59	0.436849	1.34877	0.0766129	0.248518	1	1036	tags=24%, list=9%, signal=26%
KEGG_ACUTE_MYELOID_LEUKEMIA	KEGG_ACUTE_MYELOID_LEUKEMIA		53	0.438622	1.3412	0.0894526	0.253811	1	2828	tags=47%, list=24%, signal=62%
KEGG_ADIPOCYTOKINE_SIGNALING_PATHWAY	KEGG_ADIPOCYTOKINE_SIGNALING_PATHWAY		50	0.445551	1.34099	0.0743243	0.24743	1	1510	tags=22%, list=13%, signal=25%
KEGG_O_GLYCAN_BIOSYNTHESIS	KEGG_O_GLYCAN_BIOSYNTHESIS		15	0.560277	1.33638	0.125392	0.248627	1	2079	tags=47%, list=18%, signal=57%
KEGG_DRUG_METABOLISM_CYTOCHROME_P450	KEGG_DRUG_METABOLISM_CYTOCHROME_P450		18	0.535894	1.32538	0.125382	0.260353	1	133	tags=11%, list=1%, signal=11%
KEGG_VASOPRESSIN_REGULATED_WATER_REABSORPTION	KEGG_VASOPRESSIN_REGULATED_WATER_REABSORPTION		35	0.459186	1.31697	0.118881	0.26782	1	1055	tags=17%, list=9%, signal=19%
KEGG_SPHINGOLIPID_METABOLISM	KEGG_SPHINGOLIPID_METABOLISM		29	0.474762	1.30729	0.126453	0.278449	1	2354	tags=41%, list=20%, signal=52%
KEGG_LONG_TERM_POTENTIATION	KEGG_LONG_TERM_POTENTIATION		47	0.432975	1.29319	0.121294	0.296512	1	2836	tags=47%, list=24%, signal=62%
KEGG_METABOLISM_OF_XENOBIOTICS_BY_CYTOCHROME_P450	KEGG_METABOLISM_OF_XENOBIOTICS_BY_CYTOCHROME_P450		18	0.52586	1.2839	0.153263	0.307154	1	133	tags=11%, list=1%, signal=11%
KEGG_AMINOACYL_TRNA_BIOSYNTHESIS	KEGG_AMINOACYL_TRNA_BIOSYNTHESIS		41	0.434444	1.27384	0.117812	0.319405	1	2701	tags=41%, list=23%, signal=54%
KEGG_NON_SMALL_CELL_LUNG_CANCER	KEGG_NON_SMALL_CELL_LUNG_CANCER		45	0.426782	1.26749	0.128726	0.324108	1	1036	tags=24%, list=9%, signal=27%
KEGG_LEUKOCYTE_TRANSENDOTHELIAL_MIGRATION	KEGG_LEUKOCYTE_TRANSENDOTHELIAL_MIGRATION		81	0.389461	1.26246	0.116816	0.327021	1	1674	tags=35%, list=14%, signal=40%
KEGG_GLYCOLYSIS_GLUCONEOGENESIS	KEGG_GLYCOLYSIS_GLUCONEOGENESIS		40	0.432833	1.2451	0.149864	0.353533	1	627	tags=15%, list=5%, signal=16%
KEGG_LYSINE_DEGRADATION	KEGG_LYSINE_DEGRADATION		35	0.443969	1.23827	0.185239	0.359624	1	1083	tags=17%, list=9%, signal=19%
KEGG_GLIOMA	KEGG_GLIOMA		49	0.401503	1.22437	0.196949	0.380072	1	2367	tags=35%, list=20%, signal=43%
KEGG_NEUROACTIVE_LIGAND_RECEPTOR_INTERACTION	KEGG_NEUROACTIVE_LIGAND_RECEPTOR_INTERACTION		55	0.390037	1.19047	0.200831	0.445904	1	1542	tags=25%, list=13%, signal=29%
KEGG_VASCULAR_SMOOTH_MUSCLE_CONTRACTION	KEGG_VASCULAR_SMOOTH_MUSCLE_CONTRACTION		62	0.371198	1.16786	0.212851	0.4907	1	3285	tags=42%, list=28%, signal=58%
KEGG_P53_SIGNALING_PATHWAY	KEGG_P53_SIGNALING_PATHWAY		52	0.380965	1.16289	0.240473	0.492367	1	1808	tags=27%, list=15%, signal=32%
KEGG_THYROID_CANCER	KEGG_THYROID_CANCER		22	0.445892	1.15064	0.294469	0.510834	1	2693	tags=50%, list=23%, signal=65%
KEGG_GALACTOSE_METABOLISM	KEGG_GALACTOSE_METABOLISM		18	0.463576	1.148	0.302067	0.507591	1	2122	tags=33%, list=18%, signal=41%
KEGG_CYTOKINE_CYTOKINE_RECEPTOR_INTERACTION	KEGG_CYTOKINE_CYTOKINE_RECEPTOR_INTERACTION		105	0.337566	1.13806	0.238806	0.521826	1	1034	tags=20%, list=9%, signal=22%
KEGG_LEISHMANIA_INFECTION	KEGG_LEISHMANIA_INFECTION		46	0.379608	1.13346	0.263848	0.523436	1	983	tags=22%, list=8%, signal=24%
KEGG_UBIQUITIN_MEDIATED_PROTEOLYSIS	KEGG_UBIQUITIN_MEDIATED_PROTEOLYSIS		123	0.331222	1.13178	0.226572	0.517852	1	2728	tags=25%, list=23%, signal=33%
KEGG_N_GLYCAN_BIOSYNTHESIS	KEGG_N_GLYCAN_BIOSYNTHESIS		40	0.382969	1.12184	0.29233	0.532029	1	2811	tags=30%, list=24%, signal=39%
KEGG_GNRH_SIGNALING_PATHWAY	KEGG_GNRH_SIGNALING_PATHWAY		66	0.351977	1.11834	0.287779	0.531582	1	3194	tags=44%, list=27%, signal=60%
KEGG_EPITHELIAL_CELL_SIGNALING_IN_HELICOBACTER_PYLORI_INFECTION	KEGG_EPITHELIAL_CELL_SIGNALING_IN_HELICOBACTER_PYLORI_INFECTION		53	0.365209	1.11622	0.289683	0.527197	1	2162	tags=25%, list=19%, signal=30%
KEGG_BASAL_CELL_CARCINOMA	KEGG_BASAL_CELL_CARCINOMA		27	0.411179	1.10006	0.324484	0.555168	1	947	tags=19%, list=8%, signal=20%
KEGG_RIBOSOME	KEGG_RIBOSOME		78	0.339254	1.09245	0.32567	0.563946	1	4579	tags=59%, list=39%, signal=96%
KEGG_PATHOGENIC_ESCHERICHIA_COLI_INFECTION	KEGG_PATHOGENIC_ESCHERICHIA_COLI_INFECTION		44	0.369732	1.09108	0.34965	0.558305	1	2045	tags=30%, list=18%, signal=36%
KEGG_HISTIDINE_METABOLISM	KEGG_HISTIDINE_METABOLISM		16	0.45742	1.08032	0.370312	0.574259	1	162	tags=13%, list=1%, signal=13%
KEGG_MELANOMA	KEGG_MELANOMA		42	0.369195	1.06635	0.370817	0.596833	1	2082	tags=33%, list=18%, signal=40%
KEGG_PRION_DISEASES	KEGG_PRION_DISEASES		21	0.409826	1.06209	0.369565	0.59737	1	2142	tags=29%, list=18%, signal=35%
KEGG_NEUROTROPHIN_SIGNALING_PATHWAY	KEGG_NEUROTROPHIN_SIGNALING_PATHWAY		102	0.314279	1.04449	0.386391	0.629542	1	2770	tags=31%, list=24%, signal=41%
KEGG_VIBRIO_CHOLERAE_INFECTION	KEGG_VIBRIO_CHOLERAE_INFECTION		39	0.360148	1.04022	0.394109	0.630205	1	1383	tags=15%, list=12%, signal=17%
KEGG_NATURAL_KILLER_CELL_MEDIATED_CYTOTOXICITY	KEGG_NATURAL_KILLER_CELL_MEDIATED_CYTOTOXICITY		70	0.325873	1.03835	0.404145	0.6254	1	1400	tags=24%, list=12%, signal=27%
KEGG_CALCIUM_SIGNALING_PATHWAY	KEGG_CALCIUM_SIGNALING_PATHWAY		82	0.314301	1.02343	0.438931	0.651875	1	2135	tags=28%, list=18%, signal=34%
KEGG_LONG_TERM_DEPRESSION	KEGG_LONG_TERM_DEPRESSION		39	0.354786	1.01739	0.440341	0.656697	1	3400	tags=49%, list=29%, signal=69%
KEGG_HEDGEHOG_SIGNALING_PATHWAY	KEGG_HEDGEHOG_SIGNALING_PATHWAY		21	0.398265	1.00857	0.447712	0.667769	1	2751	tags=33%, list=24%, signal=44%
KEGG_APOPTOSIS	KEGG_APOPTOSIS		70	0.316724	1.00728	0.438247	0.661651	1	2349	tags=27%, list=20%, signal=34%
KEGG_NOTCH_SIGNALING_PATHWAY	KEGG_NOTCH_SIGNALING_PATHWAY		40	0.35332	1.00619	0.464088	0.654945	1	2459	tags=38%, list=21%, signal=47%
KEGG_PURINE_METABOLISM	KEGG_PURINE_METABOLISM		116	0.298856	1.00581	0.463357	0.647032	1	1585	tags=16%, list=14%, signal=18%
KEGG_GLYCEROLIPID_METABOLISM	KEGG_GLYCEROLIPID_METABOLISM		34	0.363564	1.00545	0.45977	0.639205	1	2172	tags=24%, list=19%, signal=29%
KEGG_HUNTINGTONS_DISEASE	KEGG_HUNTINGTONS_DISEASE		130	0.293425	1.00205	0.488123	0.638688	1	1055	tags=10%, list=9%, signal=11%
KEGG_GLYCINE_SERINE_AND_THREONINE_METABOLISM	KEGG_GLYCINE_SERINE_AND_THREONINE_METABOLISM		16	0.414031	0.998494	0.478395	0.638281	1	1280	tags=13%, list=11%, signal=14%
KEGG_FC_EPSILON_RI_SIGNALING_PATHWAY	KEGG_FC_EPSILON_RI_SIGNALING_PATHWAY		59	0.322645	0.996865	0.480485	0.633941	1	1885	tags=25%, list=16%, signal=30%
KEGG_TYPE_II_DIABETES_MELLITUS	KEGG_TYPE_II_DIABETES_MELLITUS		29	0.360933	0.994649	0.46851	0.630388	1	1538	tags=31%, list=13%, signal=36%
KEGG_CELL_CYCLE	KEGG_CELL_CYCLE		114	0.288306	0.986067	0.484524	0.640874	1	1853	tags=18%, list=16%, signal=21%
KEGG_CHEMOKINE_SIGNALING_PATHWAY	KEGG_CHEMOKINE_SIGNALING_PATHWAY		116	0.287311	0.983924	0.511243	0.637264	1	1546	tags=19%, list=13%, signal=22%
KEGG_GAP_JUNCTION	KEGG_GAP_JUNCTION		56	0.318511	0.97528	0.513333	0.647301	1	2082	tags=27%, list=18%, signal=32%
KEGG_PROGESTERONE_MEDIATED_OOCYTE_MATURATION	KEGG_PROGESTERONE_MEDIATED_OOCYTE_MATURATION		69	0.306537	0.965263	0.513055	0.659208	1	1674	tags=19%, list=14%, signal=22%
KEGG_SPLICEOSOME	KEGG_SPLICEOSOME		120	0.279286	0.955971	0.557764	0.670755	1	3278	tags=27%, list=28%, signal=37%
KEGG_GLUTATHIONE_METABOLISM	KEGG_GLUTATHIONE_METABOLISM		38	0.330304	0.948186	0.553221	0.678751	1	552	tags=11%, list=5%, signal=11%
KEGG_B_CELL_RECEPTOR_SIGNALING_PATHWAY	KEGG_B_CELL_RECEPTOR_SIGNALING_PATHWAY		64	0.296692	0.930787	0.58445	0.705922	1	1400	tags=22%, list=12%, signal=25%
KEGG_RNA_DEGRADATION	KEGG_RNA_DEGRADATION		53	0.304099	0.921869	0.588235	0.715654	1	3442	tags=36%, list=29%, signal=51%
KEGG_CARDIAC_MUSCLE_CONTRACTION	KEGG_CARDIAC_MUSCLE_CONTRACTION		38	0.317757	0.910084	0.607504	0.730653	1	3162	tags=34%, list=27%, signal=47%
KEGG_NOD_LIKE_RECEPTOR_SIGNALING_PATHWAY	KEGG_NOD_LIKE_RECEPTOR_SIGNALING_PATHWAY		43	0.294595	0.870418	0.698347	0.799077	1	2879	tags=30%, list=25%, signal=40%
KEGG_PYRUVATE_METABOLISM	KEGG_PYRUVATE_METABOLISM		30	0.310773	0.864282	0.674453	0.80162	1	1706	tags=20%, list=15%, signal=23%
KEGG_REGULATION_OF_AUTOPHAGY	KEGG_REGULATION_OF_AUTOPHAGY		18	0.344976	0.862523	0.646782	0.796278	1	4402	tags=56%, list=38%, signal=89%
KEGG_BLADDER_CANCER	KEGG_BLADDER_CANCER		32	0.310025	0.8583	0.687679	0.795246	1	2407	tags=38%, list=21%, signal=47%
KEGG_SNARE_INTERACTIONS_IN_VESICULAR_TRANSPORT	KEGG_SNARE_INTERACTIONS_IN_VESICULAR_TRANSPORT		30	0.305581	0.847582	0.680597	0.806686	1	3538	tags=43%, list=30%, signal=62%
KEGG_MELANOGENESIS	KEGG_MELANOGENESIS		61	0.261178	0.820988	0.763908	0.845087	1	2396	tags=30%, list=21%, signal=37%
KEGG_GLYCEROPHOSPHOLIPID_METABOLISM	KEGG_GLYCEROPHOSPHOLIPID_METABOLISM		57	0.260147	0.808577	0.791722	0.857551	1	1724	tags=18%, list=15%, signal=20%
KEGG_BASAL_TRANSCRIPTION_FACTORS	KEGG_BASAL_TRANSCRIPTION_FACTORS		30	0.291984	0.807906	0.754573	0.849728	1	3948	tags=40%, list=34%, signal=60%
KEGG_SELENOAMINO_ACID_METABOLISM	KEGG_SELENOAMINO_ACID_METABOLISM		19	0.30511	0.769557	0.790808	0.901333	1	2013	tags=32%, list=17%, signal=38%
KEGG_ALZHEIMERS_DISEASE	KEGG_ALZHEIMERS_DISEASE		117	0.224398	0.762509	0.903148	0.901968	1	1035	tags=8%, list=9%, signal=8%
KEGG_FRUCTOSE_AND_MANNOSE_METABOLISM	KEGG_FRUCTOSE_AND_MANNOSE_METABOLISM		29	0.275109	0.76154	0.826607	0.894261	1	2006	tags=24%, list=17%, signal=29%
KEGG_OOCYTE_MEIOSIS	KEGG_OOCYTE_MEIOSIS		88	0.226772	0.743467	0.916991	0.909956	1	2295	tags=20%, list=20%, signal=25%
KEGG_AMYOTROPHIC_LATERAL_SCLEROSIS_ALS	KEGG_AMYOTROPHIC_LATERAL_SCLEROSIS_ALS		38	0.25812	0.742851	0.845628	0.901731	1	3337	tags=42%, list=29%, signal=59%
KEGG_PROPANOATE_METABOLISM	KEGG_PROPANOATE_METABOLISM		26	0.244693	0.652455	0.923547	0.979487	1	533	tags=8%, list=5%, signal=8%
KEGG_CYSTEINE_AND_METHIONINE_METABOLISM	KEGG_CYSTEINE_AND_METHIONINE_METABOLISM		22	0.231129	0.591827	0.968563	0.998027	1	1842	tags=14%, list=16%, signal=16%
KEGG_PROTEIN_EXPORT	KEGG_PROTEIN_EXPORT		20	0.227953	0.576085	0.959877	0.993128	1	3856	tags=45%, list=33%, signal=67%
KEGG_GLYCOSYLPHOSPHATIDYLINOSITOL_GPI_ANCHOR_BIOSYNTHESIS	KEGG_GLYCOSYLPHOSPHATIDYLINOSITOL_GPI_ANCHOR_BIOSYNTHESIS		22	0.220013	0.571197	0.970194	0.985039	1	1998	tags=18%, list=17%, signal=22%

## Sheet: KEGG(DOWN)
NAME	GS<br> follow link to MSigDB	GS DETAILS	SIZE	ES	NES	NOM p-val	FDR q-val	FWER p-val	RANK AT MAX	LEADING EDGE
KEGG_DNA_REPLICATION	KEGG_DNA_REPLICATION	Details ...	35	-0.609017	-2.00594	0	0.00723943	0.007	3691	tags=74%, list=32%, signal=108%
KEGG_PRIMARY_IMMUNODEFICIENCY	KEGG_PRIMARY_IMMUNODEFICIENCY	Details ...	18	-0.678535	-1.87853	0	0.0148598	0.028	1552	tags=56%, list=13%, signal=64%
KEGG_MISMATCH_REPAIR	KEGG_MISMATCH_REPAIR	Details ...	22	-0.617564	-1.82841	0	0.0189179	0.053	3268	tags=59%, list=28%, signal=82%
KEGG_BASE_EXCISION_REPAIR	KEGG_BASE_EXCISION_REPAIR	Details ...	31	-0.548348	-1.77218	0	0.027719	0.102	3321	tags=61%, list=28%, signal=85%
KEGG_PYRIMIDINE_METABOLISM	KEGG_PYRIMIDINE_METABOLISM	Details ...	83	-0.412621	-1.60924	0.00442478	0.112988	0.429	3691	tags=47%, list=32%, signal=68%
KEGG_PEROXISOME	KEGG_PEROXISOME	Details ...	67	-0.406938	-1.52888	0.00787402	0.168543	0.63	3004	tags=42%, list=26%, signal=56%
KEGG_ABC_TRANSPORTERS	KEGG_ABC_TRANSPORTERS	Details ...	26	-0.50468	-1.50792	0.0264706	0.170168	0.691	2179	tags=54%, list=19%, signal=66%
KEGG_HOMOLOGOUS_RECOMBINATION	KEGG_HOMOLOGOUS_RECOMBINATION	Details ...	26	-0.481838	-1.49394	0.0392157	0.16239	0.732	3394	tags=42%, list=29%, signal=60%
KEGG_CITRATE_CYCLE_TCA_CYCLE	KEGG_CITRATE_CYCLE_TCA_CYCLE	Details ...	25	-0.493815	-1.47466	0.0489914	0.165624	0.775	3302	tags=40%, list=28%, signal=56%
KEGG_BUTANOATE_METABOLISM	KEGG_BUTANOATE_METABOLISM	Details ...	24	-0.469579	-1.43113	0.0647059	0.198813	0.867	3461	tags=75%, list=30%, signal=106%
KEGG_NUCLEOTIDE_EXCISION_REPAIR	KEGG_NUCLEOTIDE_EXCISION_REPAIR	Details ...	43	-0.397996	-1.40544	0.037415	0.211706	0.904	3053	tags=35%, list=26%, signal=47%
KEGG_INTESTINAL_IMMUNE_NETWORK_FOR_IGA_PRODUCTION	KEGG_INTESTINAL_IMMUNE_NETWORK_FOR_IGA_PRODUCTION	Details ...	15	-0.518852	-1.37578	0.106024	0.231987	0.935	1561	tags=53%, list=13%, signal=61%
KEGG_ONE_CARBON_POOL_BY_FOLATE	KEGG_ONE_CARBON_POOL_BY_FOLATE	Details ...	15	-0.499318	-1.35634	0.126005	0.242024	0.958	3843	tags=60%, list=33%, signal=89%
KEGG_CYTOSOLIC_DNA_SENSING_PATHWAY	KEGG_CYTOSOLIC_DNA_SENSING_PATHWAY	Details ...	36	-0.389325	-1.29118	0.115789	0.329791	0.989	2808	tags=33%, list=24%, signal=44%
KEGG_VALINE_LEUCINE_AND_ISOLEUCINE_DEGRADATION	KEGG_VALINE_LEUCINE_AND_ISOLEUCINE_DEGRADATION	Details ...	38	-0.381293	-1.27192	0.1	0.34575	0.996	3461	tags=58%, list=30%, signal=82%
KEGG_PENTOSE_PHOSPHATE_PATHWAY	KEGG_PENTOSE_PHOSPHATE_PATHWAY	Details ...	18	-0.445823	-1.2464	0.140056	0.371934	0.997	2243	tags=39%, list=19%, signal=48%
KEGG_FATTY_ACID_METABOLISM	KEGG_FATTY_ACID_METABOLISM	Details ...	30	-0.374762	-1.16727	0.239875	0.532351	0.999	3461	tags=57%, list=30%, signal=80%
KEGG_HEMATOPOIETIC_CELL_LINEAGE	KEGG_HEMATOPOIETIC_CELL_LINEAGE	Details ...	41	-0.336612	-1.13977	0.253788	0.575314	1	878	tags=24%, list=8%, signal=26%
KEGG_TRYPTOPHAN_METABOLISM	KEGG_TRYPTOPHAN_METABOLISM	Details ...	20	-0.404218	-1.13799	0.285714	0.550394	1	3461	tags=65%, list=30%, signal=92%
KEGG_TOLL_LIKE_RECEPTOR_SIGNALING_PATHWAY	KEGG_TOLL_LIKE_RECEPTOR_SIGNALING_PATHWAY	Details ...	72	-0.289273	-1.11291	0.238095	0.587664	1	1258	tags=21%, list=11%, signal=23%
KEGG_OLFACTORY_TRANSDUCTION	KEGG_OLFACTORY_TRANSDUCTION		15	-0.410364	-1.08033	0.347826	0.656255	1	3373	tags=53%, list=29%, signal=75%
KEGG_DRUG_METABOLISM_OTHER_ENZYMES	KEGG_DRUG_METABOLISM_OTHER_ENZYMES		17	-0.379115	-1.00934	0.466125	0.860503	1	3282	tags=53%, list=28%, signal=74%
KEGG_GLYCOSAMINOGLYCAN_DEGRADATION	KEGG_GLYCOSAMINOGLYCAN_DEGRADATION		16	-0.371179	-0.997821	0.471204	0.864437	1	2893	tags=44%, list=25%, signal=58%
KEGG_ARGININE_AND_PROLINE_METABOLISM	KEGG_ARGININE_AND_PROLINE_METABOLISM		33	-0.309065	-0.994975	0.457413	0.838206	1	1088	tags=15%, list=9%, signal=17%
KEGG_GLYCOSAMINOGLYCAN_BIOSYNTHESIS_CHONDROITIN_SULFATE	KEGG_GLYCOSAMINOGLYCAN_BIOSYNTHESIS_CHONDROITIN_SULFATE		16	-0.362584	-0.989209	0.452247	0.82328	1	1780	tags=31%, list=15%, signal=37%
KEGG_PARKINSONS_DISEASE	KEGG_PARKINSONS_DISEASE		87	-0.244977	-0.971369	0.527174	0.84989	1	2548	tags=20%, list=22%, signal=25%
KEGG_LYSOSOME	KEGG_LYSOSOME		106	-0.23046	-0.943272	0.612717	0.908622	1	2968	tags=36%, list=25%, signal=48%
KEGG_FC_GAMMA_R_MEDIATED_PHAGOCYTOSIS	KEGG_FC_GAMMA_R_MEDIATED_PHAGOCYTOSIS		77	-0.244291	-0.943017	0.606482	0.876967	1	1630	tags=19%, list=14%, signal=22%
KEGG_INOSITOL_PHOSPHATE_METABOLISM	KEGG_INOSITOL_PHOSPHATE_METABOLISM		45	-0.266403	-0.937932	0.566553	0.86307	1	2884	tags=42%, list=25%, signal=56%
KEGG_STARCH_AND_SUCROSE_METABOLISM	KEGG_STARCH_AND_SUCROSE_METABOLISM		19	-0.319717	-0.91874	0.569231	0.892727	1	2124	tags=32%, list=18%, signal=39%
KEGG_ALDOSTERONE_REGULATED_SODIUM_REABSORPTION	KEGG_ALDOSTERONE_REGULATED_SODIUM_REABSORPTION		26	-0.297781	-0.915491	0.56875	0.872636	1	1107	tags=27%, list=9%, signal=30%
KEGG_ANTIGEN_PROCESSING_AND_PRESENTATION	KEGG_ANTIGEN_PROCESSING_AND_PRESENTATION		32	-0.279744	-0.913219	0.62543	0.851886	1	1194	tags=19%, list=10%, signal=21%
KEGG_BETA_ALANINE_METABOLISM	KEGG_BETA_ALANINE_METABOLISM		16	-0.328079	-0.891802	0.652661	0.882637	1	3461	tags=50%, list=30%, signal=71%
KEGG_PHOSPHATIDYLINOSITOL_SIGNALING_SYSTEM	KEGG_PHOSPHATIDYLINOSITOL_SIGNALING_SYSTEM		61	-0.229549	-0.853787	0.807018	0.952714	1	2884	tags=36%, list=25%, signal=48%
KEGG_RNA_POLYMERASE	KEGG_RNA_POLYMERASE		27	-0.26735	-0.823321	0.760606	0.99159	1	4711	tags=41%, list=40%, signal=68%
KEGG_GLYCOSAMINOGLYCAN_BIOSYNTHESIS_HEPARAN_SULFATE	KEGG_GLYCOSAMINOGLYCAN_BIOSYNTHESIS_HEPARAN_SULFATE		17	-0.302423	-0.813703	0.754875	0.983	1	698	tags=18%, list=6%, signal=19%
KEGG_RIG_I_LIKE_RECEPTOR_SIGNALING_PATHWAY	KEGG_RIG_I_LIKE_RECEPTOR_SIGNALING_PATHWAY		50	-0.226012	-0.805151	0.835249	0.972696	1	915	tags=12%, list=8%, signal=13%
KEGG_BIOSYNTHESIS_OF_UNSATURATED_FATTY_ACIDS	KEGG_BIOSYNTHESIS_OF_UNSATURATED_FATTY_ACIDS		17	-0.283089	-0.779604	0.774611	0.989504	1	1939	tags=29%, list=17%, signal=35%
KEGG_ETHER_LIPID_METABOLISM	KEGG_ETHER_LIPID_METABOLISM		17	-0.260476	-0.706855	0.896936	1	1	2496	tags=41%, list=21%, signal=52%
KEGG_OXIDATIVE_PHOSPHORYLATION	KEGG_OXIDATIVE_PHOSPHORYLATION		84	-0.17771	-0.700508	0.978261	1	1	2492	tags=15%, list=21%, signal=20%
KEGG_AMINO_SUGAR_AND_NUCLEOTIDE_SUGAR_METABOLISM	KEGG_AMINO_SUGAR_AND_NUCLEOTIDE_SUGAR_METABOLISM		38	-0.18569	-0.63641	0.97153	1	1	3422	tags=37%, list=29%, signal=52%
KEGG_PORPHYRIN_AND_CHLOROPHYLL_METABOLISM	KEGG_PORPHYRIN_AND_CHLOROPHYLL_METABOLISM		21	-0.194307	-0.5674	0.981818	1	1	3199	tags=33%, list=27%, signal=46%
KEGG_NICOTINATE_AND_NICOTINAMIDE_METABOLISM	KEGG_NICOTINATE_AND_NICOTINAMIDE_METABOLISM		15	-0.210749	-0.560764	0.967213	1	1	1049	tags=13%, list=9%, signal=15%
KEGG_PROTEASOME	KEGG_PROTEASOME		42	-0.115798	-0.399666	1	0.999813	1	4618	tags=45%, list=40%, signal=75%
